# Supplementary material for: Prp16 enables efficient splicing of introns with diverse exonic consensus elements in the short-intron rich Cryptococcus neoformans transcriptome
Source: RNA Biol. 2025 Mar 10;22(1):1–14. doi: 10.1080/15476286.2025.2477844 (PMC11913375; doi:10.1080/15476286.2025.2477844)
Supplement: Supplemental Material [file KRNB_A_2477844_SM0611.zip]

Archive with 2 entries (2 files):
- Supplementary information.docx
- table s3.csv
