# Supplementary material for: Prp16 enables efficient splicing of introns with diverse exonic consensus elements in the short-intron rich Cryptococcus neoformans transcriptome
Source: RNA Biol. 2025 Mar 10;22(1):1–14. doi: 10.1080/15476286.2025.2477844 (PMC11913375; doi:10.1080/15476286.2025.2477844)
Supplement: Supplemental Material [file KRNB_A_2477844_SM0611.zip › table s3.csv]

Supplementary Table S3. Result of genome-wide splicing analysis from transcriptomic data.
ID	CHR	INTRST	INTREN	STRAND	GENEID	GENENAME	TRANID	INTRNUM	s5p	s3p	minreads	conirsme	treirsme	conirssd	treirssd	irsdiff	irszscore	n5pe3	n5pe2	n5pe1	n5pi1	n5pi2	n5pi3	n5pi4	n5pi5	n5pi6	n3pe1	n3pe2	n3pe3	seq20i	seq5p15	seq3p23	conpcsme	trepcsme	eijrcon1	eijrcon2	eijrcon3	eijrtre1	eijrtre2	eijrtre3	iejrcon1	iejrcon2	iejrcon3	iejrtre1	iejrtre2	iejrtre3	csrcon1	csrcon2	csrcon3
1	CP003824.1	7420	7469	-	CNAG_06876-t26_1	CNAG_06876-t26_1	CNAG_06876-t26_1	1	GT	AG	56.5	-4.51681087	-3.988149134	0.186841322	0.436921836	0.528661737	1.926932779	C	A	G	G	T	A	A	G	T	C	G	T	ACGTCTGCGTCTGGGATCAGGTAAGTCGCATCCCTTCAGGCCCATTGACTACGCTAAACCAGTATTGTAGCGTGTGATCATCCATTCCGC	GATCAGGTAAGTCGC	ACGCTAAACCAGTATTGTAGCGT	4.167160968	6.021413194	15	9	7	7	17	4	1	0	0	2	0	1	160	107	91
2	CP003824.1	7644	7691	-	CNAG_06876-t26_1	CNAG_06876-t26_1	CNAG_06876-t26_1	2	GT	AG	50.5	-6.382249351	-3.194953685	1.056113939	1.116664027	3.187295666	3.591815805	C	C	T	G	T	G	A	G	C	G	C	C	CTCTGGTGACTGTACACCCTGTGAGCACTTGATTGTTTTTGGATGAGGGTTTGTATTGAAATGAACAGGCCACTGGCTCCAAATCGCT	CACCCTGTGAGCACT	GTTTGTATTGAAATGAACAGGCC	1.994778601	11.20022041	1	0	0	3	11	10	6	1	1	3	8	12	138	49	92
3	CP003824.1	7995	8049	-	CNAG_06876-t26_1	CNAG_06876-t26_1	CNAG_06876-t26_1	3	GT	AG	15	-10.08090849	-3.492364775	0.658079005	0.334587227	6.588543717	15.45771154	C	G	T	G	T	A	C	G	T	A	A	A	ACCAGGTCAATACTGTTCGTGTACGTCGCCGTTCACCACTCTCGACGTTACTTAAGACTGACATCTTGACCTCAGAAACATTGGTGGCCTAACCG	GTTCGTGTACGTCGC	GACTGACATCTTGACCTCAGAAA	0	8.102921609	0	0	0	2	6	1	0	0	0	3	3	1	87	35	52
4	CP003824.1	8326	8374	-	CNAG_06876-t26_1	CNAG_06876-t26_1	CNAG_06876-t26_1	4	GT	AG	22.5	-4.932908723	-2.567373953	0.396211705	0.36226991	2.365534771	7.631773865	G	A	G	G	T	G	C	A	T	A	T	C	ACCATGTGACCGTTGAGGAGGTGCATCTTCCATATCTTTCCTCCATTGCTTGGCTGATGCTCTTAATAGATCACCCCGTTCATCGGTGT	GAGGAGGTGCATCTT	TTGGCTGATGCTCTTAATAGATC	3.178686336	14.50084307	7	4	3	6	17	5	2	0	0	2	8	0	107	61	63
5	CP003824.1	9412	9459	+	CNAG_06875-t26_1	CNAG_06875-t26_1	CNAG_06875-t26_1	1	GT	AG	16.5	0.672237809	0.251652529	0.544473387	0.339233827	-0.42058528	-1.135568908	A	A	C	G	T	A	A	A	T	T	A	T	CGAACAACTACGCAAACAACGTAAATACATCTGTTGTCGCCTAGAGCTAGGAGGCTAATACGTCGCAGTATGGCCTCCAAGTTCGCTT	AACAACGTAAATACA	AGGAGGCTAATACGTCGCAGTAT	61.1948698	54.34776998	36	20	22	13	25	9	37	25	22	9	24	10	26	19	9
6	CP003824.1	9915	9952	+	CNAG_06875-t26_1	CNAG_06875-t26_1	CNAG_06875-t26_1	4	GT	AG	23	-3.062182971	0.525741905	0.699252789	0.740969107	3.587924876	6.0996856	T	G	G	G	T	A	A	G	T	G	T	C	TCTGTTCGCCTATGCGATGGGTAAGTTTTAGTGAAACGCATGTAGCTGACCTCTTCAGGTCACTTCCATCCTGCACCA	CGATGGGTAAGTTTT	CATGTAGCTGACCTCTTCAGGTC	11.19181996	58.66711357	12	1	2	12	35	14	10	3	4	12	37	18	53	21	36
7	CP003824.1	10828	10879	+	CNAG_06875-t26_1	CNAG_06875-t26_1	CNAG_06875-t26_1	5	GT	AG	14	-6.325943459	-7.400522912	1.955002274	2.806187434	-1.074579453	-0.544210703	C	A	G	G	T	A	A	G	C	A	A	T	CGGATCTCACAGACAAGCAGGTAAGCGATATCATAGATTGTCAGATATCGCCCTTGGCTGACAACCGTGCAGAATACCGACTTCAGGTACAC	AAGCAGGTAAGCGAT	CTTGGCTGACAACCGTGCAGAAT	1.93754274	2.588664614	0	0	2	0	4	0	1	0	2	0	4	0	53	14	39
8	CP003824.1	10946	10996	+	CNAG_06875-t26_1	CNAG_06875-t26_1	CNAG_06875-t26_1	6	GT	AG	17	-9.483491208	-3.768068474	0.955970887	0.758215384	5.715422734	8.113253556	C	A	G	G	T	G	C	G	T	A	A	C	AGCGTTGTATGGATAAACAGGTGCGTGTGTGATGAACTCTGGGTTGTCGCTCTCAGCTGATCAAGGCGTAGAACCCCCACCTCAACCCTTC	AAACAGGTGCGTGTG	CTCAGCTGATCAAGGCGTAGAAC	0	7.210194995	0	0	0	2	6	2	0	0	0	2	7	2	61	17	44
9	CP003824.1	12101	12146	-	CNAG_06874-t26_1	CNAG_06874-t26_1	CNAG_06874-t26_1	1	GT	AG	62	-5.42839248	-2.442471915	2.008893689	0.817647392	2.985920566	2.384492371	T	A	G	G	T	G	T	G	T	A	T	A	TATCAATACTCCTGGAATAGGTGTGTGCATATTTCCGCATGGGGCACGGGGCTGAAGAAGCGACAGATATCATTATGACGGGAGAG	GAATAGGTGTGTGCA	CGGGGCTGAAGAAGCGACAGATA	3.691658673	16.48436805	8	9	2	30	25	10	4	1	0	17	15	7	235	57	191
10	CP003824.1	12355	12390	-	CNAG_06874-t26_1	CNAG_06874-t26_1	CNAG_06874-t26_1	2	GT	AG	49.5	-3.363820479	1.067827884	0.513487913	0.074755576	4.431648362	14.79249478	C	C	G	G	T	A	T	G	T	G	A	A	TCCCTATGGTCTCCACACCGGTATGTCCCAACAATGCTACTGAGCTGATTATTCAGGAAGAAGCCGCGGCGATAGC	ACACCGGTATGTCCC	CTACTGAGCTGATTATTCAGGAA	9.077625207	67.72209102	16	5	11	65	72	34	12	6	6	35	56	37	125	44	132
11	CP003824.1	12574	12617	-	CNAG_06874-t26_1	CNAG_06874-t26_1	CNAG_06874-t26_1	3	GT	AG	81.5	-9.541747475	-5.504081744	2.896625893	0.522123632	4.037665732	2.37604938	T	C	T	G	T	A	A	G	T	T	A	T	CTAGTCTACCCAATCTCTCTGTAAGTAAGCCAACCATGTGATAGACGATTGCTAACCTAATCAGTATATTTTCGTCGACCTCGA	CTCTCTGTAAGTAAG	ACGATTGCTAACCTAATCAGTAT	0.795219273	2.205209551	2	0	0	1	2	1	4	0	0	6	3	2	228	91	152
12	CP003824.1	18044	18103	-	CNAG_06873-t26_1	CNAG_06873-t26_1	CNAG_06873-t26_1	7	GT	AG	17.5	-2.397457053	-1.734917911	0.98493223	0.993613669	0.662539142	0.820232279	C	C	G	G	T	A	A	A	G	C	C	A	TCAAGATCGATTTGAGACCGGTAAAGTTCTTTCGTCAACTCTTACTCAACATAGAAAAGCTCACCTTCAAGTCCACCAAGCCACCATCAGAGCCCATGAA	AGACCGGTAAAGTTC	TCACCTTCAAGTCCACCAAGCCA	17.19430478	24.43223443	3	6	4	9	2	6	2	5	3	5	3	7	27	15	18
13	CP003824.1	21531	21567	+	CNAG_06871-t26_1	CNAG_06871-t26_1	CNAG_06871-t26_1	2	GT	AG	15.5	-3.987697323	-0.453645697	1.032170566	0.333647188	3.534051626	5.642886067	A	C	G	G	T	G	A	G	T	A	A	A	TGTCTCAATTGCCGGAAACGGTGAGTCTCGCTCTTATGTACATCACTAACAGTGTAGAAAAGCAAAATGCACTGGTC	GAAACGGTGAGTCTC	GTACATCACTAACAGTGTAGAAA	6.661373382	42.85117785	1	0	3	17	25	13	2	1	4	16	19	14	32	15	25
14	CP003824.1	21623	21690	+	CNAG_06871-t26_1	CNAG_06871-t26_1	CNAG_06871-t26_1	3	GT	AG	25	-3.267921418	-2.119926791	0.450344085	0.173860892	1.147994628	4.118960866	A	A	T	G	T	A	C	G	T	G	A	C	AGACATGCCAGCTGTACAATGTACGTCATCTTCACTGTACGGAAGATCGCATATCTTTCCATTGATGAACTGAGACTGCGTTATATAGGACGAGTGCAAGTGGGGTGA	TACAATGTACGTCAT	ACTGAGACTGCGTTATATAGGAC	9.521198274	19.05807283	4	1	2	11	10	10	9	3	4	10	20	8	44	23	36
15	CP003824.1	21901	21935	+	CNAG_06871-t26_1	CNAG_06871-t26_1	CNAG_06871-t26_1	4	GT	AG	35	-1.170718368	3.024138219	0.405542443	0.823488983	4.194856587	7.91529914	C	A	G	G	T	G	G	G	T	A	T	T	AGGCCATGTTGCATCTTCAGGTGGGTGACGTAATGCGAATCGGGCTGATACACAGATTGGAATGGATGGGGAGCA	CTTCAGGTGGGTGAC	CGAATCGGGCTGATACACAGATT	31.60264741	88.30754597	33	16	12	52	123	67	28	14	8	54	117	69	50	42	25
16	CP003824.1	22480	22514	+	CNAG_06871-t26_1	CNAG_06871-t26_1	CNAG_06871-t26_1	5	GT	AG	21.5	-2.479024258	0.364973153	1.749456419	0.466598967	2.843997411	2.720599781	C	A	C	G	T	G	A	G	T	T	G	G	AGAGAGAGCAGCGCAATCACGTGAGTATACTCGCCCTTGACATTGCTGATGACAGTGGGACTCAATGTGGACAGC	AATCACGTGAGTATA	CTTGACATTGCTGATGACAGTGG	21.60625826	64.48653109	8	8	4	22	25	16	5	9	1	22	23	14	44	13	43
17	CP003824.1	22583	22623	+	CNAG_06871-t26_1	CNAG_06871-t26_1	CNAG_06871-t26_1	6	GT	AG	20.5	-2.883553265	0.63439276	0.922265875	0.313550342	3.517946025	6.255215627	C	T	G	G	T	G	A	G	T	C	G	T	CGGAGGCGGAGATGCTGCTGGTGAGTCGAGTCACGACTGGCAGGACTGACGATATCGATAGCGTAACAATACCTGGTGGAC	CTGCTGGTGAGTCGA	AGGACTGACGATATCGATAGCGT	13.60054037	65.3077538	3	4	3	24	35	17	5	5	4	20	36	23	43	16	38
18	CP003824.1	22710	22749	+	CNAG_06871-t26_1	CNAG_06871-t26_1	CNAG_06871-t26_1	7	GT	AG	13.5	-0.97749354	0.423592557	0.7624753	0.774944588	1.401086097	2.232202912	C	A	A	G	T	G	A	G	T	C	A	C	CACTCTATGCAAGATCACAAGTGAGTCTTTTGCCTACACGCTTCCCTGACTTTGCAACAGCACTCCACTACCTCTCGTTG	TCACAAGTGAGTCTT	CTTCCCTGACTTTGCAACAGCAC	34.2294891	56.8696331	14	7	11	20	33	27	11	6	10	18	27	28	36	7	26
19	CP003824.1	22975	23021	+	CNAG_06871-t26_1	CNAG_06871-t26_1	CNAG_06871-t26_1	8	GT	AG	14	-7.951975361	-3.514532944	1.718283072	1.261595758	4.437442417	3.605524364	A	A	G	G	T	G	A	G	C	T	C	T	GGCGCGATCTCCGAGTTAAGGTGAGCGGTAAACGTCGTCTGCCCTGGCAGGCACTGACACCTCATAGTCTCGCCCTCGATACATGGC	GTTAAGGTGAGCGGT	CAGGCACTGACACCTCATAGTCT	0.421940928	9.411791291	1	0	0	1	10	5	0	0	0	2	11	5	39	14	38
20	CP003824.1	23227	23263	+	CNAG_06871-t26_1	CNAG_06871-t26_1	CNAG_06871-t26_1	9	GT	AG	19.5	-3.426993083	-1.26601688	0.195619795	0.321921338	2.160976203	9.936163338	A	A	G	G	T	G	A	G	T	C	G	A	TCTCAGCCGTGGCTGTCAAGGTGAGTTGTCGCAGCGGCGTACCCAGCTAACAAGCAGCGATGTGATCGGTCTGCGGC	GTCAAGGTGAGTTGT	CGTACCCAGCTAACAAGCAGCGA	8.404288101	29.4737009	4	1	5	14	16	15	4	2	1	13	19	15	47	18	28
21	CP003824.1	25033	25070	-	CNAG_06870-t26_1	CNAG_06870-t26_1	CNAG_06870-t26_1	1	GT	AG	15.5	-4.67526192	0.501122975	0.797360076	0.443862931	5.176384895	9.824659563	T	G	G	G	T	G	A	G	T	G	G	C	ACGGCGAGCCCGTTGCATGGGTGAGTGTCCCTTCCCCTGGCAACGCTAATTATTTCAGGGCCCGGACGCAGTGGCCCA	GCATGGGTGAGTGTC	GGCAACGCTAATTATTTCAGGGC	4.00160064	58.83981103	2	2	2	17	28	9	1	2	2	19	24	10	72	32	47
22	CP003824.1	25184	25256	-	CNAG_06870-t26_1	CNAG_06870-t26_1	CNAG_06870-t26_1	2	GT	AG	22.5	-3.699921123	-1.945800423	0.760524178	0.586601115	1.754120699	3.163278353	G	C	A	G	T	A	A	G	T	T	C	T	CCCTCTCTGCCCCTCAGGCAGTAAGTGCGCTGTCGTTCTTCGGTTTTTAACTCCAAATTTACCTACGTGTGCTGACAGAAGTTGATATCGCAGTCTTCTCCGGCACTATGGTC	CAGGCAGTAAGTGCG	GACAGAAGTTGATATCGCAGTCT	12.00850611	27.02926703	5	1	3	6	9	6	12	1	5	7	9	3	69	24	48
23	CP003824.1	25377	25448	-	CNAG_06870-t26_1	CNAG_06870-t26_1	CNAG_06870-t26_1	3	GT	AG	23	-5.538175516	-1.142385727	0.288385986	0.309162562	4.39578979	18.0084771	T	G	A	G	T	G	A	G	T	T	T	G	GGACAGCGTAGCGTTTTTGAGTGAGTGGTGTCAATGATAGATTATGAAGAAGAGCCGATAGAAAGGTCCATTGACGAGAGTATCGCGCATAGTTGGCTGCTCGTTCACTTTC	TTTTGAGTGAGTGGT	GACGAGAGTATCGCGCATAGTTG	4.054471805	33.38499873	3	1	4	12	24	11	1	1	0	4	13	4	102	57	76
24	CP003824.1	25529	25668	-	CNAG_06870-t26_1	CNAG_06870-t26_1	CNAG_06870-t26_1	4	GT	AG	33.5	-1.566742398	3.556708493	0.223714574	1.678648354	5.12345089	5.240111872	C	A	T	G	T	G	A	G	T	T	T	A	GATGCGCCGGGGTACAACATGTGAGTATGAGTGAGCATCAGGGGGCTAGTAATTGCTCCTCTTCCCCGCCGGATCTGGGCTTGGGCAGGCTCTGCGCACGAGCGACGTCGAGTCGTTTGGATTGAGAAACAGAATCTGATCATTTGGCTCACCCGCGCAGTTACAAAGACGGGAAGCTGT	CAACATGTGAGTATG	CATTTGGCTCACCCGCGCAGTTA	26.24288287	89.81986432	17	12	14	28	56	36	18	8	24	31	37	45	59	25	59
25	CP003824.1	30431	30492	-	CNAG_06868-t26_1	CNAG_06868-t26_1	CNAG_06868-t26_1	1	GT	AG	53.5	-2.580537678	-1.243997531	0.952811092	0.343439114	1.336540148	2.285658881	G	T	G	G	T	G	A	G	T	A	T	A	CATTGACGATTTCATTGGTGGTGAGTGACTATTTAACAAGAGGTCGCAAGCGCTAAGGACATCTCCCTGCTCATTGATGTAGATATCGTAGTAGGTCTGCAA	TTGGTGGTGAGTGAC	CTCCCTGCTCATTGATGTAGATA	15.52261606	30.59456846	18	14	41	79	44	49	8	11	20	54	46	29	158	41	165
26	CP003824.1	30573	30629	-	CNAG_06868-t26_1	CNAG_06868-t26_1	CNAG_06868-t26_1	2	GT	AG	42.5	-4.392790202	-2.054856804	1.142992318	0.456285084	2.337933398	3.290332908	A	G	C	G	T	G	A	G	T	T	G	C	ATTAGCGAAGCGATTGAAGCGTGAGTGAAGATGCGTCAAAAGAGTGTTCTTGGCTCACATCATTGATAAAACTGTAGTGCCCAGACCGCTTATAGCT	TGAAGCGTGAGTGAA	CATCATTGATAAAACTGTAGTGC	5.25245098	19.95086955	5	4	18	37	45	31	1	1	10	18	24	18	157	40	161
27	CP003824.1	30668	30720	-	CNAG_06868-t26_1	CNAG_06868-t26_1	CNAG_06868-t26_1	3	GT	AG	38	-2.941869051	-0.922937912	0.515830341	0.187345384	2.018931138	6.371909829	A	A	G	G	T	G	A	G	T	A	T	C	GCAATGGCCTTCTTCTAAAGGTGAGTATTCATGCCAGCCGTAGGACAACCATTGAAATGTCTTCCTTCGCCAGATCAACCAATGCGGTACTAT	CTAAAGGTGAGTATT	GAAATGTCTTCCTTCGCCAGATC	11.7901461	34.77415282	13	5	21	54	59	34	13	5	26	64	61	38	151	33	141
28	CP003824.1	31152	31203	-	CNAG_06868-t26_1	CNAG_06868-t26_1	CNAG_06868-t26_1	4	GT	AG	72	-2.954708503	-1.478589068	0.468823029	0.154231571	1.476119435	5.18035073	C	A	G	G	T	G	A	G	A	G	A	A	TGAGGAATTTGGCCTCGCAGGTGAGATCATGTGTAATGCATTATTGCCGAATTGTGCTGAATGCCCCCGAAGGAACTGGTATCGGTGACGAG	TCGCAGGTGAGATCA	TGTGCTGAATGCCCCCGAAGGAA	11.68106611	26.42914942	34	10	56	62	76	42	25	4	40	37	53	28	280	65	256
29	CP003824.1	31315	31361	-	CNAG_06868-t26_1	CNAG_06868-t26_1	CNAG_06868-t26_1	5	GT	AG	79	-2.877705888	-1.771463487	0.244533085	0.701726138	1.106242401	2.578436464	A	A	G	G	T	G	A	G	T	A	G	T	GAATCAGCTTGCTCCTCAAGGTGAGTCCGGAGTTCTGCTCGAGTTATCTGAATTAACTTGCCAAAAGAGTTCATGGTACTTCCAACG	CTCAAGGTGAGTCCG	CTGAATTAACTTGCCAAAAGAGT	12.14698907	23.5243254	25	7	36	34	46	21	24	11	31	37	42	18	207	70	204
30	CP003824.1	31498	31562	-	CNAG_06868-t26_1	CNAG_06868-t26_1	CNAG_06868-t26_1	6	GT	AG	64	-3.128943355	-1.633287703	0.388291019	0.241045279	1.495655652	5.668280841	A	A	G	G	T	G	A	G	C	G	G	C	GGGCAGGCGCTGCTGAAAAGGTGAGCAAATATTATCACTGTTGTCACTGCGGTCAGAGCCTTTTAATTAATGATTCCGCCCTAAGGGCTTGGAACTATTTGAACA	GAAAAGGTGAGCAAA	ATTAATGATTCCGCCCTAAGGGC	10.39944882	24.83486019	38	6	34	28	48	37	21	4	12	19	32	22	203	59	192
31	CP003824.1	31897	31954	-	CNAG_06868-t26_1	CNAG_06868-t26_1	CNAG_06868-t26_1	7	GT	AG	55.5	-4.969014727	-2.154408503	0.710430949	0.186827158	2.814606224	6.636447336	A	A	G	G	T	A	C	G	T	G	T	C	AGTAGTTGAAACTCTTCAAGGTACGTTACCACCCACTGAATTCATGGACAGTTGCTGATGTTCCCTGTCATTTCCTAGGTCGATTCGTAGCCGGAGTT	TTCAAGGTACGTTAC	TGTTCCCTGTCATTTCCTAGGTC	3.270136945	18.37803121	5	2	13	31	42	35	2	3	5	35	29	29	192	53	247
32	CP003824.1	34259	34311	+	CNAG_06867-t26_1	CNAG_06867-t26_1	CNAG_06867-t26_1	7	GT	AG	10.5	-5.432836706	-2.028767133	2.593439299	0.896370719	3.404069573	2.148714148	C	C	G	G	T	C	A	G	T	T	C	G	CTAGCCTCCACTACCTACCGGTCAGTGAACGCATTATATGCGCGTTGCTGGAGAGGCTGATCATATTACATAGTCGGGAAACGCAAATGCTTG	CTACCGGTCAGTGAA	AGGCTGATCATATTACATAGTCG	3.912882983	20.78947368	0	0	1	8	8	1	0	1	2	11	8	5	17	10	20
33	CP003824.1	34415	34454	+	CNAG_06867-t26_1	CNAG_06867-t26_1	CNAG_06867-t26_1	8	GT	AG	13	-2.648437948	-0.538151154	1.021013095	0.231303657	2.110286793	3.491426865	A	A	G	G	T	G	A	G	G	G	C	C	AAACCGCTGAAAAATGGAAGGTGAGGGTTTTGTCTGATGGCCATAGCTAAATCTACCCAGGCCTCTTTTCACGTCCCTTA	TGGAAGGTGAGGGTT	CCATAGCTAAATCTACCCAGGCC	14.91452991	40.79520697	1	4	3	15	28	13	1	2	3	6	22	11	14	10	17
34	CP003824.1	34943	35006	+	CNAG_06867-t26_1	CNAG_06867-t26_1	CNAG_06867-t26_1	9	GT	AG	12	-4.17690571	-2.938957273	0.678487592	0.177543992	1.237948437	3.057308163	A	G	G	G	T	G	A	G	T	C	G	C	AATGGCATGGGTATTGTAGGGTGAGTATGGTTTCTGTTCTTTCCCTACATGCAGGATCGCGAAGCTAATAGTGGTAAACTGCAGCGCGGGGTTGTGGAGAGGGA	TGTAGGGTGAGTATG	CTAATAGTGGTAAACTGCAGCGC	5.376933896	11.47371147	2	0	1	7	7	3	1	2	1	8	7	2	38	11	24
35	CP003824.1	35692	35805	+	CNAG_06866-t26_1	CNAG_06866-t26_1	CNAG_06866-t26_1	1	GT	AG	568.5	-4.429734616	-4.220749882	0.201477263	0.226869379	0.208984734	1.192979809	G	C	G	G	T	G	G	G	T	G	C	A	ACCCACTTGGTGGGGTTGCGGTGGGTCTTCTTCTTTTTCCCTCTTCGTTCCCTCTCCCCTCTCACGTCCCTCTCCACCCCCACTTACCAACCAACTCACGGCGTGAGCTGACAAAAACCCCATACTGAAAAAAGGCAAACACGTCGAACAAGCC	GTTGCGGTGGGTCTT	AAACCCCATACTGAAAAAAGGCA	4.531484973	5.219351593	48	18	34	42	75	42	46	39	17	50	63	30	997	540	638
36	CP003824.1	36613	37128	-	CNAG_06865-t26_1	CNAG_06865-t26_1	CNAG_06865-t26_1	1	GT	AG	37	-4.684220614	-3.918880367	0.787004858	0.781438447	0.765340248	1.19524963	T	G	G	G	T	G	G	G	T	A	G	G	AGAGTATGAGACAGGAATGGGTGGGTTTTCTTTTCCTTTTGCCATGTTTCCTTATTTGGGTTTTGGATTTCCTTCGATTTTTTGCGTCTTTTTCGAACATTCCCTGCGTCGACTGGTTTCCTCGTCTGGTGTATCATATCGCATCGCAGGCTTGGATGTTTTGCATTTTCGGATGCAGTCCAGCTTTGTAAGAGATTGTCATGCCCATAACTTAGTTAAGATCCTATTCTGTTTCCGGCTTTATCCTCTCTTCTTGTGAGAGATACGAGGTATCTACGAGGGTCGCGTCGTCTGCGTAGGATTCTCTAGGTAATGAGCGGAGCTCTGTGGTATCATAAGTATGGCTTGAAGAAAATTCGAGTTTGGCGATGACTCTTCGCCCTTTTGCGTCTACGTCTT…	GAATGGGTGGGTTTT	ACTCTCTCTCCCAATCGCAGAGG	4.956023176	15.91559145	3	3	5	11	19	4	0	1	0	4	5	1	74	35	53
37	CP003824.1	37348	37527	-	CNAG_06865-t26_1	CNAG_06865-t26_1	CNAG_06865-t26_1	2	GT	AG	30	-4.012540793	-3.20561356	0.637722073	0.47782096	0.806927233	1.753910172	A	G	G	G	T	A	C	G	T	T	C	C	AGATCATGTTTCTGCGAAGGGTACGTTTCGGGATGAACTTTGTGATGCGTCGACATATTGATTGATTTGTATCTTTGTCATCTACTGTCCCTTCCATTTACATTCCTATTCCTCGCGCGATATACGTGTACTTCTTTCCTCTTGCTCACTTTGTTCGCCCTGTTTCAACCATCTTCATCTGATCGCTCGCTCTCGCACAGTCCAGCGGCCACTCTTCTTC	CGAAGGGTACGTTTC	GATCGCTCGCTCTCGCACAGTCC	8.720538721	21.57531958	7	1	4	12	13	10	3	1	2	8	5	2	59	28	41
38	CP003824.1	38017	38071	+	CNAG_06864-t26_1	CNAG_06864-t26_1	CNAG_06864-t26_1	1	GT	AG	13.5	-7.860879757	-4.185589929	2.854672169	0.652184307	3.675289829	2.173941632	C	A	C	G	T	A	C	G	T	A	G	G	TTAAAAAACCATATTTACACGTACGTCCCTTCAAAGTTCCAATGTCTAATCGAATGCCGCTGACTCGTCATACAGAGGCTCTTTTTCCAACCTGC	TTACACGTACGTCCC	GCCGCTGACTCGTCATACAGAGG	1.234567901	5.451250147	0	1	0	4	3	4	0	0	0	1	4	4	40	13	33
39	CP003824.1	40536	40588	+	CNAG_06864-t26_2	CNAG_06864-t26_2	CNAG_06864-t26_2	2	GT	AG	75.5	2.72792749	4.648016065	0.383248032	0.874889201	1.920088574	3.481854615	G	A	T	G	T	G	A	G	T	T	G	T	AACAAGGAAAGGAAGTGGATGTGAGTGGGGTAGCGCTTGGGTAGAACAGAGACGATGAGCTGAAGTGAAGTAGTGTTAGAAAAAGGGGAAAAT	GTGGATGTGAGTGGG	GATGAGCTGAAGTGAAGTAGTGT	86.72556693	95.74694788	132	85	73	115	139	99	97	69	62	81	99	78	23	11	8
40	CP003824.1	46482	46560	-	CNAG_06861-t26_1	CNAG_06861-t26_1	CNAG_06861-t26_1	1	GT	AG	27.5	-3.351363106	-3.146674458	0.880617117	0.549014494	0.204688647	0.34163787	G	G	G	G	T	A	C	G	T	A	A	C	AGACATTCAGCTTTCATGGGGTACGTTCTCTTTTTTCCTTAGGCCTTTTCCGAGACCTAGAGCCTGACTTGTATAAATTCTGGTTTTGAACCAATGCAGAACTTCTATACGGCCGTATC	CATGGGGTACGTTCT	CTGGTTTTGAACCAATGCAGAAC	9.72356061	10.42357584	5	7	4	8	7	5	6	2	3	5	5	3	86	23	48
41	CP003824.1	46676	46754	-	CNAG_06861-t26_1	CNAG_06861-t26_1	CNAG_06861-t26_1	2	GT	AG	47.5	-7.59834268	-6.193849024	2.386907216	3.300879525	1.404493656	0.597195091	A	C	T	G	T	A	C	G	T	C	T	A	TACCGAAGGATTCTGAGACTGTACGTTTTGTTTTCCTTCTTATCCCTATCCCGCGACGTTTGTCGGTGTATATGTGCAATTGCTGACTGGTAGACCCAGCTATTGTTGGAGATCTTCGA	GAGACTGTACGTTTT	TTGCTGACTGGTAGACCCAGCTA	0.841073271	3.309919115	3	0	0	2	8	0	1	1	0	2	6	0	134	47	65
42	CP003824.1	48057	48113	-	CNAG_06861-t26_1	CNAG_06861-t26_1	CNAG_06861-t26_1	3	GT	AG	41.5	-5.729444051	-2.661293525	0.194495001	0.235081891	3.068150525	17.41732974	C	A	A	G	T	G	A	G	T	A	G	T	GAGAGGTGGCTTTCCGCCAAGTGAGTCTTCTGTTGTGGGGGGAGGGGGCGATGATAAGTGCTGATGCTCTTCTTTAGAGTACCCATTGGATCCCTCT	CGCCAAGTGAGTCTT	GTGCTGATGCTCTTCTTTAGAGT	1.782776971	13.65636375	2	1	1	7	12	7	1	1	1	4	9	6	96	52	51
43	CP003824.1	48921	48994	-	CNAG_06861-t26_1	CNAG_06861-t26_1	CNAG_06861-t26_1	4	GT	AG	24	-7.663653455	-3.986933186	2.977352099	0.447921275	3.676720269	2.11510099	T	T	G	G	T	A	G	G	T	T	T	T	AGCCAGAGCAAGAGCGATTGGTAGGTCTTCTTTTCCTTTTTATATCACATCCTTTTATTCTTATATCCTGGAATCGCACTGATACTTTTCATAGTTTGATCAATTCATTAGCTC	CGATTGGTAGGTCTT	CGCACTGATACTTTTCATAGTTT	1.618122977	5.990574409	3	0	0	2	2	7	2	0	0	3	2	0	49	24	45
44	CP003824.1	49373	49455	-	CNAG_06861-t26_1	CNAG_06861-t26_1	CNAG_06861-t26_1	5	GT	AG	30	-3.008660196	-2.094542027	0.388163646	0.120407691	0.914118169	3.895818014	T	C	G	G	T	A	A	G	T	G	C	T	CGCAAATGGCGAATCAGTCGGTAAGTAATAAATCCATCCATCCATTCACAGAATCCTATTTAGGTGTCTCGTGTCGGATGGCTGATCCGCACGATGTATATAGGCTCACCAAGACCAAATACG	CAGTCGGTAAGTAAT	GATCCGCACGATGTATATAGGCT	27.48102139	30.92515915	11	2	9	9	11	12	6	2	5	4	9	8	54	22	54
45	CP003824.1	50308	50386	+	CNAG_06860-t26_1	CNAG_06860-t26_1	CNAG_06860-t26_1	1	GT	AG	33.5	-3.843369051	-4.16015917	0.505656714	0.507457157	-0.316790119	-0.765928631	T	G	G	G	T	A	A	G	T	A	T	A	TATTGGAGAGGTGATGATGGGTAAGTCGATGACTGATGATTGATGACTGATACGCGAGTGAGGGTGAGAATTGCTTGCTAATGTGCGTCTTGAATGTAGATATGTCGCTGGATCAGTCG	TGATGGGTAAGTCGA	AATGTGCGTCTTGAATGTAGATA	6.648092869	5.432883864	7	2	6	7	4	3	8	1	5	4	9	5	105	32	57
46	CP003824.1	50553	50610	+	CNAG_06860-t26_1	CNAG_06860-t26_1	CNAG_06860-t26_1	2	GT	AG	62	-5.343384371	-4.535808393	0.543790683	0.544085697	0.807575979	1.818358262	A	A	A	G	T	G	A	G	T	G	T	T	GTCTTGCCTTCCCTCCTAAAGTGAGTCTACATCGCATCTTCGACTTCCTATATGAGCTTTTGCTGACTGTAATGACAGGTTATGGGCCGAGCCAACGA	CCTAAAGTGAGTCTA	TTTGCTGACTGTAATGACAGGTT	2.454630456	4.256922734	4	2	2	7	6	6	4	0	2	6	4	2	111	61	86
47	CP003824.1	50838	50895	+	CNAG_06860-t26_1	CNAG_06860-t26_1	CNAG_06860-t26_1	3	GT	AG	16	-5.876234853	-3.763258734	2.1575515	0.973152799	2.11297612	1.546256499	T	T	G	G	T	A	C	G	T	T	T	C	GTGCAGGCTAATAATCTTTGGTACGTGATCCACTTGAACCTGAAAAGTGATTGAAGTTGACATTACTCTGGCGAACAGTTCGTTTCTTCCCCAAGACA	TCTTTGGTACGTGAT	GACATTACTCTGGCGAACAGTTC	2.584082584	7.703930057	3	0	1	12	8	4	4	0	2	16	9	2	68	16	51
48	CP003824.1	51050	51100	+	CNAG_06860-t26_1	CNAG_06860-t26_1	CNAG_06860-t26_1	4	GT	AG	25.5	-4.483948862	-3.410786539	0.5017706	0.689750369	1.073162323	2.179218605	A	T	T	G	T	T	T	G	T	G	A	T	GGATGAAGGAGCTTGAGATTGTTTGTCTCTTCCGATGCGGCACACAAGGATCATGACTAACTTTATCGTAGGATGTGGACCGACAGACGGT	GAGATTGTTTGTCTC	CATGACTAACTTTATCGTAGGAT	4.334630553	9.071329137	4	2	4	8	21	7	1	1	2	4	17	4	79	24	71
49	CP003824.1	51206	51264	+	CNAG_06860-t26_1	CNAG_06860-t26_1	CNAG_06860-t26_1	5	GT	AG	31	-5.870897484	-4.195989975	2.980047753	0.381489389	1.674907509	0.965602829	G	A	A	G	T	A	A	A	T	G	C	A	GTGAAAAGCGAGAGCATGAAGTAAATCCCCCTGCATTCCTCTCCTAAGTTGTAAGCGGTAGCTAATACATAACCCTCAGGCAGAAGTACTCGAGCACCT	CATGAAGTAAATCCC	AGCTAATACATAACCCTCAGGCA	3.598894497	6.289005597	7	0	4	4	9	5	3	0	2	5	8	4	68	31	73
50	CP003824.1	51411	51456	+	CNAG_06860-t26_1	CNAG_06860-t26_1	CNAG_06860-t26_1	6	GT	AG	46.5	-5.76948214	-5.100699384	1.761414286	1.058886821	0.668782756	0.563628456	G	G	A	G	T	A	A	G	T	G	T	C	CCTTTACATGATTTGGAGGAGTAAGTCATGCTTACTCTTAGAAATTCGTCGCTGACATTTGTATAGGTCCCACGATGGACAGTACC	GGAGGAGTAAGTCAT	CGTCGCTGACATTTGTATAGGTC	2.612391193	3.27911912	3	3	0	3	9	5	1	2	1	1	7	4	98	44	108
51	CP003824.1	51569	51646	+	CNAG_06860-t26_1	CNAG_06860-t26_1	CNAG_06860-t26_1	7	GT	AG	43.5	-4.950169449	-3.011157298	0.207895118	0.192838964	1.93901215	11.84386813	A	T	T	G	T	C	C	G	T	G	C	A	CGGACGAGATTGAAAAGATTGTCCGTCATCTCCTATTCTCAGTCCTCACGTCCGCTTTACCAGCACTGACGTAGATGTCTAATTTGTCCCAAAACTAGGCAAAGAAAGGCCAAGCGAT	AAGATTGTCCGTCAT	CTAATTTGTCCCAAAACTAGGCA	3.423269928	11.72594956	5	2	2	11	23	9	1	1	4	18	20	17	110	42	92
52	CP003824.1	51818	51876	+	CNAG_06860-t26_1	CNAG_06860-t26_1	CNAG_06860-t26_1	8	GT	AG	26	-6.719254555	-4.011779635	2.006693094	0.339967825	2.70747492	2.304089261	A	A	A	G	T	T	G	G	T	C	A	T	GAGCAAAAAAGACCGAAAAAGTTGGTTTTCTTGGTCGACCATATCGTTTGTTCACTAACATTCGCTCCACTTTCTCCAGCATGACCTTTCCCTGCAGGG	GAAAAAGTTGGTTTT	ATTCGCTCCACTTTCTCCAGCAT	1.338071422	5.880225758	2	0	1	8	5	4	1	0	1	9	6	5	64	26	57
53	CP003824.1	51999	52100	+	CNAG_06860-t26_1	CNAG_06860-t26_1	CNAG_06860-t26_1	9	GT	AG	24	-3.441295245	-1.865844722	0.792942932	0.265953913	1.575450523	3.262681257	C	C	G	G	T	A	T	G	T	C	C	A	ATCACAAGTCTTTCCAACCGGTATGTCACTCACTATCCCCTGCCTGTGGTATCCCCTGCCTGTGGTTTTCTTCCTACTCTCGAATGGCCAAGTAGGTGAATAATAACTCTAACTCTACCTAGCCAACGAGAACTGGAGAGCA	CAACCGGTATGTCAC	ATAACTCTAACTCTACCTAGCCA	8.954973118	21.61092438	6	2	2	24	30	14	9	4	4	28	28	19	70	21	61
54	CP003824.1	52309	52365	+	CNAG_06860-t26_1	CNAG_06860-t26_1	CNAG_06860-t26_1	10	GT	AG	50	-9.365634356	-3.114570545	1.98558527	0.375919368	6.251063811	5.35770641	T	C	G	G	T	A	C	G	C	A	C	A	CCAACGCGGCTCAACGATCGGTACGCGTTCATTTTGTCGATTTTTAAGCGGATGCTGATTTTTTTCCCTCGGTGCAGACATTCATCTGCGAGTCGAA	CGATCGGTACGCGTT	ATTTTTTTCCCTCGGTGCAGACA	0.212314225	10.48216346	0	0	1	14	7	12	0	0	0	23	15	7	101	50	78
55	CP003824.1	52588	52647	+	CNAG_06860-t26_1	CNAG_06860-t26_1	CNAG_06860-t26_1	11	GT	AG	32	-7.618356427	-3.3771433	2.961684411	0.157931295	4.241213127	2.476825184	G	T	T	G	T	G	A	G	T	T	T	G	GACCGCAAGCTGCGTCTGTTGTGAGTTATCATTCACATCCCATTTACTTGATCTGCAGTCTGACCAACGACGATGATTAGTTGCATGGGTTGGGATTTGA	TCTGTTGTGAGTTAT	TGACCAACGACGATGATTAGTTG	1.246165644	8.764619883	0	2	0	8	6	7	1	0	0	14	12	7	81	31	87
56	CP003824.1	52747	52834	+	CNAG_06860-t26_1	CNAG_06860-t26_1	CNAG_06860-t26_1	12	GT	AG	67.5	-5.055039356	-3.434503457	1.525714596	0.156594274	1.620535899	1.830081604	A	C	T	G	T	A	A	G	C	G	C	C	ATTGCAGGATGCATTTGACTGTAAGCAGCTTCTCTCATTTTTCTGAATAACGTCCCTCTTTGAAGTTGCGCTAACCATTTGTACCCATTCCCTTCTGCGTCTTTGTAGGCCGTCACCCAAAAAGACCC	TTGACTGTAAGCAGC	TCCCTTCTGCGTCTTTGTAGGCC	3.802173531	8.463493179	2	1	1	15	12	6	7	8	1	17	17	13	112	63	113
57	CP003824.1	53010	53119	+	CNAG_06860-t26_1	CNAG_06860-t26_1	CNAG_06860-t26_1	13	GT	AG	36.5	-3.860911703	-2.600151593	0.591631343	0.226636559	1.260760109	3.446742596	G	C	G	G	T	G	A	G	C	T	C	A	CAAGAGTTTTAACATTAGCGGTGAGCCTGTTTTTTCTTCTCTTGTCGGAATCTAAGCTGCCAATCTGGCAGCTTGCTCCAGCTCCAAAGACAAAACGAAGGACGGTTGATTAACTTCCATTTTCCACCAGTCAACACCGCTGCTGTCAAC	TTAGCGGTGAGCCTG	TAACTTCCATTTTCCACCAGTCA	7.252215955	14.2035153	7	0	0	21	14	3	11	3	14	33	33	24	91	35	95
58	CP003824.1	53263	53359	+	CNAG_06860-t26_1	CNAG_06860-t26_1	CNAG_06860-t26_1	14	GT	AG	28	-6.432372736	-3.74171593	3.946562026	0.390058274	2.690656806	1.175138689	T	A	C	G	T	A	C	G	T	G	A	C	AAGAACTGGGTCAGCAATACGTACGTATGACCCCTATTTTGTCATTTTGTTCACCGCCCCTAAAATCTCGCATAAGAGAAGTGAATGCTGATTTATAACGATTATTTCTATCTGCAGGACGAAATTACCAAGGAAAT	CAATACGTACGTATG	ACGATTATTTCTATCTGCAGGAC	3.615520282	7.267329065	4	3	0	20	12	10	2	1	0	15	4	5	78	26	99
59	CP003824.1	53433	53497	+	CNAG_06860-t26_1	CNAG_06860-t26_1	CNAG_06860-t26_1	15	GT	AG	20.5	-4.383352162	-1.602257254	0.850404057	0.326820239	2.781094908	5.287346544	T	C	G	G	T	G	A	G	T	A	A	A	AAAGGCGCAGCTTGACCTCGGTGAGTTGTGCCCCTTTTTTACGTCTGGCGAAGAAAGTTAAAAATTGCCAACTTCTTTATGGCAGAAACTGCCACGGAAAAGCTT	ACCTCGGTGAGTTGT	TGCCAACTTCTTTATGGCAGAAA	5.296637559	29.6085259	2	2	1	30	18	23	6	1	2	35	28	24	76	19	61
60	CP003824.1	53623	53691	+	CNAG_06860-t26_1	CNAG_06860-t26_1	CNAG_06860-t26_1	16	GT	AG	40	-7.018526558	-3.440090682	2.362086142	0.148381265	3.578435876	2.61880366	G	T	A	G	T	G	T	G	T	G	A	C	AACCCCTGAGCAGCTGTGTAGTGTGTTTACTTTTTCATGTGCTGTTTTTACCAAAATGGACTTGCTGACACATGTCATTTCTCTGACAGGACATCTGCGACAGCATGTT	TGTGTAGTGTGTTTA	ACATGTCATTTCTCTGACAGGAC	1.796047603	13.499095	5	0	2	10	14	12	3	0	0	12	21	8	136	40	85
61	CP003824.1	53843	53904	+	CNAG_06860-t26_1	CNAG_06860-t26_1	CNAG_06860-t26_1	17	GT	AG	94.5	-5.280450399	-3.813848868	1.115471489	0.132894637	1.466601531	2.261277264	A	G	G	G	T	A	G	G	T	C	C	G	GAGAAGGGATATGGAGGAGGGTAGGTTCCTTTCTAAATATTGCCTCAGATGTGACCCGGGTTATTCACTACCTTTCCTCTAGCCGAGAATGAAATGAAGATA	AGGAGGGTAGGTTCC	ATTCACTACCTTTCCTCTAGCCG	2.91883756	6.629751855	2	2	1	16	19	10	11	7	2	10	11	8	215	90	140
62	CP003824.1	54021	54088	+	CNAG_06860-t26_1	CNAG_06860-t26_1	CNAG_06860-t26_1	18	GT	AG	105.5	-4.397425599	-3.417057411	0.299760865	0.300872817	0.980368188	3.99810696	C	A	G	G	T	A	A	A	T	G	C	C	AGGTTACCAGGCGAGCTCAGGTAAATCACCGCTTCCCCTTATGTCACTACAAACCAGTCGCGCTTACGTTTGATATTAAAATTTGTAGGCCGCCAGTATCCCTTCGCC	GCTCAGGTAAATCAC	TTTGATATTAAAATTTGTAGGCC	4.550651784	8.623155505	18	11	7	15	21	9	4	0	1	8	14	6	215	100	108
63	CP003824.1	54212	54271	+	CNAG_06860-t26_1	CNAG_06860-t26_1	CNAG_06860-t26_1	19	GT	AG	63.5	-6.612841307	-4.067033026	3.692914306	0.20393293	2.545808281	1.192218613	C	A	G	G	T	T	T	G	T	C	T	T	GGCAGGCCTTGACTAAACAGGTTTGTCTGCTCTCGTTCAACTTGACATAAATAATTTGTTGCTGATGTGTAAACGCATAGCTTGAAGAGGCGACGGTGAA	AAACAGGTTTGTCTG	GCTGATGTGTAAACGCATAGCTT	3.137398523	5.809817147	4	4	0	8	7	3	4	5	0	6	9	6	168	59	87
64	CP003824.1	54350	54412	+	CNAG_06860-t26_1	CNAG_06860-t26_1	CNAG_06860-t26_1	20	GT	AG	39	-6.529602852	-3.987087963	2.757514498	0.484697014	2.542514889	1.572891836	A	G	G	G	T	T	C	G	T	A	A	C	AGGTGGTCACAGCGACTAGGGTTCGTCCCTCTCATTCTCAACTAGTTCGAAAGGTATCTGTTAACACAATGCTATGTTCACAGAACAAGTTCGAACCCGCCCT	ACTAGGGTTCGTCCC	ACACAATGCTATGTTCACAGAAC	2.224401517	6.062874001	4	0	0	2	10	2	9	0	3	5	13	6	128	39	80
65	CP003824.1	54483	54543	+	CNAG_06860-t26_1	CNAG_06860-t26_1	CNAG_06860-t26_1	21	GT	AG	23.5	-5.286264748	-3.945553444	0.561158078	0.480047475	1.340711304	3.144565476	A	G	C	G	T	A	A	G	C	G	T	G	ATTCTCTGCAGCTTTCAAGCGTAAGCCGAAAACGCCATCTTTCAACGTTACGTCCTTCACTGACTACACTTCGTAAATCAGGTGTCAAGTGCAGCGGTGAA	TCAAGCGTAAGCCGA	GACTACACTTCGTAAATCAGGTG	2.508759511	6.225132312	2	0	1	8	7	4	5	1	1	4	4	2	91	23	58
66	CP003824.1	54678	54756	+	CNAG_06860-t26_1	CNAG_06860-t26_1	CNAG_06860-t26_1	22	GT	AG	24.5	-3.733971843	-2.191040579	0.905075635	0.08099763	1.542931264	2.940966931	G	G	T	G	T	A	A	G	T	G	A	A	GTACTCACCAGTCTGGTGGTGTAAGTCTGTTTTTTTTTTTTTTTTTCATTACGTTGTCTTGTCTGATGTCAAGCGCTGCGTTTATCATCTGTCTTCTAGGAACGGTCACTTGCTACAGT	GGTGGTGTAAGTCTG	GTTTATCATCTGTCTTCTAGGAA	7.663068192	18.32412258	9	1	1	10	28	6	11	2	6	15	29	12	68	23	83
67	CP003824.1	54844	54903	+	CNAG_06860-t26_1	CNAG_06860-t26_1	CNAG_06860-t26_1	23	GT	AG	44	-4.841034112	-2.554644363	0.739975958	0.267145148	2.286389749	5.033728553	C	A	A	G	T	G	C	G	C	G	G	T	TGGTCGATGAAATCAACCAAGTGCGCTTAATCTTTTTCTCCGAAACTGATCTTTTACATTACCACTGACTGTCACTTTAGGGTATGGATCAGCGCGCAGA	AACCAAGTGCGCTTA	ACCACTGACTGTCACTTTAGGGT	3.82735072	14.94704715	9	3	4	23	38	12	1	1	0	9	9	5	112	42	106
68	CP003824.1	54978	55032	+	CNAG_06860-t26_1	CNAG_06860-t26_1	CNAG_06860-t26_1	24	GT	AG	44	-6.391883312	-3.932990717	3.10631375	0.743867087	2.458892596	1.333356823	A	C	A	G	T	A	G	G	T	G	T	A	TGCGATGCCCAGGCTGGACAGTAGGTTACATGTTTTGAATTTGCCTCAATATCTATTAACGATGCTCGATCTCAGGTACTTCCTTATCACTCCCA	TGGACAGTAGGTTAC	TTAACGATGCTCGATCTCAGGTA	2.998405104	6.949091949	8	0	2	6	5	6	7	0	1	4	9	9	97	44	81
69	CP003824.1	55119	55173	+	CNAG_06860-t26_1	CNAG_06860-t26_1	CNAG_06860-t26_1	25	GT	AG	35	-6.610570899	-6.208597946	3.555784074	3.651838713	0.401972953	0.136597215	T	C	T	G	T	T	A	G	T	T	G	C	CATCAACAACGGTATCTTCTGTTAGTCAAATGCATTTCAGATCCAAGTATATTGAAGCTAACGATTGTCACATAGTGCCCGACTCTGCCGACACT	TCTTCTGTTAGTCAA	AGCTAACGATTGTCACATAGTGC	2.796027502	3.692810458	3	1	0	0	10	2	2	3	0	0	10	4	91	33	81
70	CP003824.1	55848	55919	-	CNAG_07978-t26_1	CNAG_07978-t26_1	CNAG_07978-t26_1	1	GT	AG	25	-6.746562828	-3.90174604	1.94691248	0.646655664	2.844816789	2.401842171	T	G	G	G	T	A	A	G	T	A	A	C	TGAGGTGACTAATAACTTGGGTAAGTATTTTCATCTTCGCTTCTTCTCCCATTCTTCGACAGTATGCTAATCTTTTGACCATTTTTGATTAGAACGCCCTTACCGTCCTTAC	ACTTGGGTAAGTATT	TTTTGACCATTTTTGATTAGAAC	1.67561121	6.570680628	3	0	2	5	7	8	1	0	0	1	2	2	83	25	64
71	CP003824.1	56101	56177	-	CNAG_07978-t26_1	CNAG_07978-t26_1	CNAG_07978-t26_1	2	GT	AG	17	-5.039633536	-4.766061991	1.588110554	1.004325692	0.273571545	0.252172155	G	A	A	G	T	A	C	G	T	C	C	C	TTGATTTGACGTGGACGGAAGTACGTCTATGTCCTTCACTTTTTTTTCTTTTATCTTCGTAGAAAGCTTATGCTAACTATATGTATTTATCCTGTAGCCCGGATCGCAAAGACATGG	ACGGAAGTACGTCTA	TATATGTATTTATCCTGTAGCCC	5.633311181	4.856013038	4	2	1	1	8	3	2	0	0	1	3	0	66	15	63
72	CP003824.1	56365	56425	-	CNAG_07978-t26_1	CNAG_07978-t26_1	CNAG_07978-t26_1	3	GT	AG	29	-7.719929127	-4.841994749	1.294364524	1.104735295	2.877934378	2.929245445	A	A	G	G	T	A	A	T	T	G	T	T	CCTCCAGGAGCTACTGAAAGGTAATTTTCAATTTAAGACTCAGGAGTTGTTTGAAACGTTGGATTGACCAATGATCTGCAGGTTGATCGTTCCTATACCTC	TGAAAGGTAATTTTC	GATTGACCAATGATCTGCAGGTT	0.482138944	3.896942405	1	0	1	1	5	2	0	0	0	1	2	2	84	29	58
73	CP003824.1	56873	56931	-	CNAG_07978-t26_1	CNAG_07978-t26_1	CNAG_07978-t26_1	4	GT	AG	50	-5.804198295	-4.217053343	1.085464276	0.632348987	1.587144952	2.188317047	A	T	G	G	T	A	A	G	T	T	A	C	TGTCTTGGTAAAGTAGGATGGTAAGTCTTCATCTGTGCTCGTAATTTTCTAGTTTGTCAAGGCTCATTGGATAATTTAGTACCGAGGGACTCGTACGGA	AGGATGGTAAGTCTT	AGGCTCATTGGATAATTTAGTAC	2.067399386	5.308609819	3	3	2	3	12	7	0	1	0	1	3	2	133	48	91
74	CP003824.1	57211	57273	-	CNAG_07978-t26_1	CNAG_07978-t26_1	CNAG_07978-t26_1	5	GT	AG	24.5	-8.448180304	-5.672750482	3.949377516	0.7940268	2.775429822	1.193321754	A	A	C	G	T	A	A	G	T	C	T	C	ATGCTGTATAACGGTGAAACGTAAGTTCCTCTCGTTCGGAGGCAGTTTTTTCTTTGCTGTGACAGCTAACAATCGCTTGATAGCTCGACAATTCAGATCACAT	TGAAACGTAAGTTCC	AGCTAACAATCGCTTGATAGCTC	2.040816327	2.009370733	0	2	0	2	2	3	0	1	0	0	0	0	98	23	73
75	CP003824.1	57706	57796	-	CNAG_07978-t26_1	CNAG_07978-t26_1	CNAG_07978-t26_1	6	GT	AG	25.5	-4.720531643	-2.707152034	0.692532236	0.397937673	2.01337961	4.366074801	T	A	T	G	T	A	T	G	T	A	A	C	ATCAAGGATATGTCTATTATGTATGTTTTACACTCATTCCCTTGTATCTCCTCACGAAACGCTACTACGGTGCTCGCAAACTGACAAACAAACAAACGAACACTCATTTAGAACATCGGGCGTTCCTCTCC	TATTATGTATGTTTT	ACAAACGAACACTCATTTAGAAC	3.829446176	14.20286272	4	2	3	15	11	7	3	1	1	10	8	6	106	24	81
76	CP003824.1	57889	57983	-	CNAG_07978-t26_1	CNAG_07978-t26_1	CNAG_07978-t26_1	7	GT	AG	30.5	-2.932264193	-2.006212924	0.337379637	0.35660268	0.926051269	3.26735035	A	A	G	G	T	G	A	G	T	A	C	T	GGATTAGTATGGGTGACAAGGTGAGTTTATTTTACCCATCAACGCTCGATAAGCTTTATGCGGCCATACAGTCTATGAGCGCTGATATTTCCTTATTACGTTGGGTCCGCTGCAGACTGTGTTAGTAGCAAACGA	GACAAGGTGAGTTTA	TTACGTTGGGTCCGCTGCAGACT	11.65601173	20.95742587	16	3	10	19	17	8	16	4	4	17	13	9	97	27	68
77	CP003824.1	58156	58285	-	CNAG_07978-t26_1	CNAG_07978-t26_1	CNAG_07978-t26_1	8	GT	AG	44	-3.323053568	-2.461587313	0.355372653	0.060857805	0.861466255	4.138455166	G	A	G	G	T	A	C	G	T	C	T	T	GTTAGTTTGGAAGTAGCGAGGTACGTTCTTTGTTCCATTTTTCCTCTTTTCTCCTTGCCTCCTCCCTTCACTTGTTCCACTGAAATTGAAGACTGGTGCTGACGAAAGCTTCTGCCTCTACCTTGGCCTTGACGTCTACCTCACGTCTAGCTTACCAAAGAATAAATACC	AGCGAGGTACGTTCT	GACGTCTACCTCACGTCTAGCTT	9.151667046	15.3040304	17	7	9	10	14	13	2	0	0	4	6	2	73	44	48
78	CP003824.1	60906	60968	-	CNAG_07978-t26_1	CNAG_07978-t26_1	CNAG_07978-t26_1	10	GT	AG	31	-8.690977031	-6.943610875	1.348105867	2.033709372	1.747366156	1.240404566	A	T	C	G	T	A	A	G	T	G	C	T	TTGGAGAATTGGGTGTTATCGTAAGTCTCGTTATTCTCATCAGTAGCACGTGTGCGCAGTAAGAACTAATCATCAGATGATAGGCTGCATCTCTCGAGACTCC	GTTATCGTAAGTCTC	AACTAATCATCAGATGATAGGCT	0.212314225	1.140624508	1	0	0	1	2	0	0	0	0	0	1	0	78	31	40
79	CP003824.1	65803	65855	+	CNAG_07979-t26_1	CNAG_07979-t26_1	CNAG_07979-t26_1	1	GT	AG	16.5	-5.365139326	-3.720238305	0.858073027	0.741762112	1.64490102	2.511860075	A	A	A	G	T	A	A	A	T	A	T	C	TTAAAGGCGTCTTTCTCAAAGTAAATCGTGTTGCTTTCTTCCATATCCCCTATGTTGCTGACACAGAAAACAGATCAATCACATTGTCGAAGC	CTCAAAGTAAATCGT	GTTGCTGACACAGAAAACAGATC	2.451670194	7.478999987	0	0	0	9	5	4	4	1	1	17	4	5	60	16	45
80	CP003824.1	65950	66012	+	CNAG_07979-t26_1	CNAG_07979-t26_1	CNAG_07979-t26_1	2	GT	AG	23	-4.349195497	-3.939769244	1.358712164	0.768860324	0.409426253	0.454241412	T	T	T	G	T	G	A	G	T	C	T	C	AAACGGGCCAAACCTTCTTTGTGAGTTGAAAGTGCTTTGGCAGACCAGCCTGAGTATAATGTCACTAATCGGCGTCATGGTAGCTCAAAGGAACAAGATCTGC	TTCTTTGTGAGTTGA	ACTAATCGGCGTCATGGTAGCTC	5.811204513	6.528092792	8	1	1	7	7	2	8	1	1	16	15	4	63	22	54
81	CP003824.1	70544	70622	+	CNAG_06853-t26_1	CNAG_06853-t26_1	CNAG_06853-t26_1	3	GT	AG	12.5	-5.046112276	-3.542470379	1.131761916	0.790040807	1.503641897	1.886913154	C	A	G	G	T	G	A	G	C	G	A	T	CAACACACAGCAATAGGCAGGTGAGCTACTGTTCTTCCAAAGTCATGAAGGGAATGAGACCAATTGTGATGATACTGATACCCCTTTCCTGTTACACAGGATGCCCTTATCCTTGTCGA	AGGCAGGTGAGCTAC	ACCCCTTTCCTGTTACACAGGAT	4.085498997	8.261075136	7	5	2	5	2	0	3	2	0	0	5	1	119	67	85
82	CP003824.1	72213	72277	+	CNAG_06852-t26_1	CNAG_06852-t26_1	CNAG_06852-t26_1	1	GT	AG	12.5	-4.699263348	-2.053318705	0.605667266	0.069281043	2.645944643	7.517690137	A	T	T	G	T	G	C	G	T	T	A	C	ATGGTTAAAAGGCGATCATTGTGCGTCACCAATAAGCTACAGCCTCCTTGTCATATTTCGAACTGACTTTTGAATTTTACGATAGTACACCTACATAACAAACTC	ATCATTGTGCGTCAC	ACTTTTGAATTTTACGATAGTAC	3.629854779	19.2224849	0	0	0	3	2	1	1	1	2	2	7	4	23	12	20
83	CP003824.1	74474	74545	-	CNAG_12414-t26_1	CNAG_12414-t26_1	CNAG_12414-t26_1	1	GT	AG	28.5	-3.843389917	-2.64003816	1.360545948	0.704620726	1.203351757	1.360327339	A	C	A	G	T	A	A	G	T	T	A	G	AATTACGAGTTGGTGGTACAGTAAGTGTTTCAAGCTCAGTATATGCTGCATTAATGTGCTTCGCAATTGACCTCGCCGAAAACCGCATGCAGTAGCTGCCAAGGAGAGCGGT	GGTACAGTAAGTGTT	TCGCCGAAAACCGCATGCAGTAG	17.38867653	25.51346634	8	1	6	19	20	14	7	0	8	20	10	12	75	23	50
84	CP003824.1	75578	75657	-	CNAG_07400-t26_1	CNAG_07400-t26_1	CNAG_07400-t26_1	1	GT	AG	270	-6.347630465	-5.758570741	0.276000923	0.469346802	0.589059724	1.873849723	G	A	G	G	T	A	C	G	T	C	A	C	GGAGAGTTGGATGATATGAGGTACGTCGCGTGATTCATGATCCCATTTATTGGATTGTTAAGCTGATGTGCCCTCGCACCCTCCCCTTTTTTTGATTTAGCACTGAAAACGAAAAGCTCC	TATGAGGTACGTCGC	CTCCCCTTTTTTTGATTTAGCAC	1.214344688	1.923951472	19	6	7	15	38	14	0	0	0	5	8	0	626	267	334
85	CP003824.1	75971	76099	-	CNAG_07400-t26_1	CNAG_07400-t26_1	CNAG_07400-t26_1	2	GT	AG	165	-6.122416539	-5.080880862	0.624104261	0.772650239	1.041535677	1.816299401	C	T	G	G	T	G	G	G	T	T	A	T	GGTTTATGAGATTGCTCCTGGTGGGTTTTTTCTTTTAATCCCATTCCACTGCTTGGAGCAATGAGCAGTGGAGATAAAGCAGGCAACCAGTAGAATCGATACTGACGTGGAACATTCCCCACCATGGCGCGAATAATAATAATAATTAGTATTCCGAGCTGAAGACTCC	CTCCTGGTGGGTTTT	CGAATAATAATAATAATTAGTAT	1.477225548	3.099444553	6	6	9	28	28	29	3	0	5	13	2	12	522	162	391
86	CP003824.1	76347	76417	-	CNAG_07400-t26_1	CNAG_07400-t26_1	CNAG_07400-t26_1	3	GT	AG	272	-7.399971607	-6.422631349	0.373578142	0.853937608	0.977340258	1.816159519	C	G	A	G	T	A	A	G	T	A	C	C	ACCGCGTGATGGATTTGCGAGTAAGTCAACGTTGCTCTTTCCCTCAACCGCGCCAACAACAAGCTAACCACTCCTTTTCACCCACAAACAGACCCCCACCAACCAAGCCAT	TTGCGAGTAAGTCAA	TCCTTTTCACCCACAAACAGACC	0.590096581	1.451401116	4	2	4	3	9	15	3	2	2	8	6	14	784	270	505
87	CP003824.1	76493	76588	-	CNAG_07400-t26_1	CNAG_07400-t26_1	CNAG_07400-t26_1	4	GT	AG	233.5	-6.01224943	-5.814870964	0.475564071	0.143916664	0.197378465	0.688055435	C	G	A	G	T	A	A	G	T	A	T	G	CTGAATCGGACTTCCAGCGAGTAAGTCGCAGTCCTTTTTTTCGTCTCTTCCACTACCAAATAGAACTGCATTTGCTAACGTTATTTGATGGGGATTTTTATTTGATTGGTGAATAGATGGAGACTGAGGACGTTCA	CAGCGAGTAAGTCGC	TTTATTTGATTGGTGAATAGATG	1.662096015	1.847326986	15	3	8	12	27	18	13	2	6	6	5	4	659	231	446
88	CP003824.1	76667	76733	-	CNAG_07400-t26_1	CNAG_07400-t26_1	CNAG_07400-t26_1	5	GT	AG	120	-5.336294735	-4.536791469	0.442976145	0.314285215	0.799503265	2.549573919	A	A	G	G	T	G	T	G	T	A	T	C	ATGAAGTTGGAATCCAAAAGGTGTGTCCATATCATCTTACTGGATTGAGCTCAATGCTGATAACTTTTTTGCAATACCGACAATTAGATCTTCACCGCCGTCGAGGT	CAAAAGGTGTGTCCA	TTTGCAATACCGACAATTAGATC	2.460277219	4.176713622	23	4	17	17	44	28	2	0	0	5	12	12	428	118	287
89	CP003824.1	76824	76880	-	CNAG_07400-t26_1	CNAG_07400-t26_1	CNAG_07400-t26_1	6	GT	AG	204	-6.586060037	-5.485751875	0.069645645	0.227929437	1.100308162	7.996350703	C	C	T	G	T	A	C	G	T	T	C	T	AGTACGCTACTCTTATCCCTGTACGTTTCCGTCATGACCATTCTTTCATACAGATTGTGGCTGACGACGAGGAATAGTCTGAGGCTATCGTCCTTGT	ATCCCTGTACGTTTC	TGGCTGACGACGAGGAATAGTCT	1.177164036	2.190882775	5	2	5	11	14	13	7	2	2	9	13	8	550	201	353
90	CP003824.1	77009	77098	-	CNAG_07400-t26_1	CNAG_07400-t26_1	CNAG_07400-t26_1	7	GC	AG	413.5	-4.363502754	-4.381067559	0.03414372	0.399184983	-0.017564805	-0.075935858	A	A	G	G	C	A	A	G	T	G	A	G	GCACAACATGCGTCCTCAAGGCAAGTCCAAGTCTAATCAAATCATCTTGCTATATTAAACTAACAAAATGACGGCTACAAATGATTCAAACATGAAATTGAATACAATAGGAGCCAAGATTGTCTTTCTC	CTCAAGGCAAGTCCA	CATGAAATTGAATACAATAGGAG	4.685648589	4.67678601	30	10	19	28	57	35	54	29	30	17	45	40	888	394	503
91	CP003824.1	77192	77271	-	CNAG_07400-t26_1	CNAG_07400-t26_1	CNAG_07400-t26_1	8	GT	AG	297.5	-1.479415799	-2.080657782	0.572031067	0.56285335	-0.601241983	-1.297654541	A	C	G	G	T	G	A	G	T	G	C	C	CCAGAGCCAGGAGAGAAACGGTGAGTCTTGATCCTTATCGGGCAGAAGTTGTCTCGGTGTGAAAGACATGACATAATCTCGTCGACTAACACGCCTACAGGCCAGAAACGACTCAAGTTC	GAAACGGTGAGTCTT	GTCGACTAACACGCCTACAGGCC	26.86083307	19.66615279	246	187	178	125	233	219	27	22	12	13	21	12	556	193	274
92	CP003824.1	78083	78147	+	CNAG_06849-t26_1	CNAG_06849-t26_1	CNAG_06849-t26_1	1	GT	AG	77	-9.317597432	-5.60543682	2.775810799	0.533301961	3.712160612	2.274712903	G	G	C	G	T	G	C	G	T	T	G	T	GGCGACCGTGAATTCGAGGCGTGCGTCGCGTACTCACTTTTGGCATGAGATCTGTGTGCTGATGTTTATTCTCTGTACTCCACAGTGTCGGCTGCAAGATTGTCC	CGAGGCGTGCGTCGC	TTATTCTCTGTACTCCACAGTGT	0.459136823	2.068051905	2	0	0	2	6	2	3	0	0	4	6	2	179	77	120
93	CP003824.1	78238	78425	+	CNAG_06849-t26_1	CNAG_06849-t26_1	CNAG_06849-t26_1	2	GT	AG	85.5	-4.476175665	-5.169833607	0.370419964	0.526894382	-0.693657942	-1.865398504	T	A	C	G	T	G	A	G	T	C	G	A	AAGGAGCTCCCCGAATCTACGTGAGTGACTCTTCCCTCTTCACCTTTCAGGCATCTTATCGATACCATATCCATCTCTTCCGAGCTCCATCCGATCACGCCAAAATCCCACCTTCTCCAAAGTTCTTACCTCTTTTACCCCGCTTCCACCCATCGCATCTCCCCTTTTCTCACCATCCTTACTAACTCCCCATGTCTTGCAACCTCAGCGACCCCCTCCCTCACACGC	ATCTACGTGAGTGAC	CCCATGTCTTGCAACCTCAGCGA	4.341935921	2.78813785	3	3	7	5	10	2	10	6	3	4	2	5	193	81	106
94	CP003824.1	78834	78897	+	CNAG_06849-t26_1	CNAG_06849-t26_1	CNAG_06849-t26_1	3	GT	AG	58	-6.29149096	-5.085609575	1.62336173	0.371286736	1.205881385	1.254232292	C	G	A	G	T	A	C	G	T	G	G	A	CGGAAGGCCGGCGTTGCCGAGTACGTCTTTTTGTCCTCTCTCTCCCCTCTTGATCATCTTGCTCACGTCTTCTCGGCAAAATAGGGAAAATATCGTCAAGTGGG	TGCCGAGTACGTCTT	ACGTCTTCTCGGCAAAATAGGGA	1.738909031	2.892083268	5	4	0	5	9	3	1	0	1	4	5	5	209	56	141
95	CP003824.1	79087	79158	+	CNAG_06849-t26_1	CNAG_06849-t26_1	CNAG_06849-t26_1	4	GT	AG	119.5	-7.721412543	-6.695350123	3.753602372	0.195035536	1.02606242	0.472825272	C	G	A	G	T	A	C	G	T	C	A	C	GTCGTTGATGTCTCTTGCGAGTACGTCTCTCTTTCCCCTCTCTCCCCCCTTCCATCCCGACGGTAAGCTGACACCGCAACCGCACCGCGCAGCACGACCAACCCCCACAACC	TTGCGAGTACGTCTC	ACCGCAACCGCACCGCGCAGCAC	1.47474807	1.02387208	8	1	0	2	2	2	10	2	0	2	7	2	275	118	203
96	CP003824.1	80493	80721	-	CNAG_06847-t26_1	CNAG_06847-t26_1	CNAG_06847-t26_1	1	GT	AG	159	-6.366063924	-5.342449101	0.751529955	0.413619799	1.023614823	2.066779301	T	C	G	G	T	G	A	G	T	T	C	G	GAGTCTGAGCGAGAGGCTCGGTGAGTTTTTTTTCTCTGTTTTTCCCTCATCCTATCTTCCTCTTATCTCGTCTCGCGTTGTGTCTGTTGGTGGGTGTCTAGGGGGGCGAAGTTGAGGGTTGGTGGTTGGTGAATGACAAGGTCCTACACAACATTATGCGGGAGATGACGAGAAGGGGAGAGATGGATGATTATACAAATCTGGAAAGGAGATTGATGCTGACAATTCATGTTTTTCTTTTCCCCTTAGTCGTCTCCGTTAAGCACTGA	GGCTCGGTGAGTTTT	TGTTTTTCTTTTCCCCTTAGTCG	1.274748938	2.458571145	10	1	7	43	40	19	3	1	3	16	19	12	399	158	309
97	CP003824.1	80871	81514	-	CNAG_06847-t26_1	CNAG_06847-t26_1	CNAG_06847-t26_1	2	GT	AG	122	-5.572404433	-5.4344429	1.054299848	0.159022406	0.137961533	0.224114354	A	A	G	G	T	G	G	G	T	G	T	C	AGCTTGCCCGTGTCCTCAAGGTGGGTTTAATCTTCCTTTTCCTTTTTCCAATCCTTAAGTCATGAGCTGGGGGAGGGCGAGTGAGCATCAGCCTGAGCACAAGAGCGAGAATTAGCCAAAGGGGGATGAAGTTTTGAGCCTGGGAGATGAATGTTGATTGGGAACGGAAAAGACGAGACTGCGCGCGTCAGTGGGTAGCGAAGCGTGGGCAGCAAGGGGTGCCAGGTCGTCATGGACATTTTCGAATGTAGTGGAAGTGGAGAAGGTGGATATGGGGAGCCGAGCGCACAATTTCTGCGAGTTTAGCCTTGTTGGTCGTAGTGAAATTCTGCGGCGTTGGCGACGCTCGTACTCGAAGATGGGCATGGTGGAAGATTTTCGTTGTCGTCGTGTCTCTTG…	CTCAAGGTGGGTTTA	TCCATCACTCGACCCAACAGGTC	2.44048076	2.667481494	8	3	5	30	57	14	12	5	0	6	8	11	337	118	281
98	CP003824.1	81563	81639	-	CNAG_06847-t26_1	CNAG_06847-t26_1	CNAG_06847-t26_1	3	GT	AG	106	-4.205699974	-4.153670002	0.429868699	0.391110025	0.052029972	0.155065033	A	T	G	G	T	A	C	G	T	G	A	A	AATCTTAATCACCCAAAATGGTACGTTCCCTTTTCCCAATATGCAGGGGAAGAAGAGGAAGGAGGATAAGATACTGATGGTGGTTTGGGACGAGTAGGAAGCCGCCGCCAACAAGCA	AAAATGGTACGTTCC	TGGTGGTTTGGGACGAGTAGGAA	5.248426777	5.874797721	34	9	18	53	130	44	3	1	1	6	4	7	246	101	226
99	CP003824.1	85341	85400	-	CNAG_06846-t26_1	CNAG_06846-t26_1	CNAG_06846-t26_1	1	GT	AG	68	-5.252345283	-3.649554546	0.621020825	0.488769156	1.602790737	3.512769228	T	A	T	G	T	C	C	G	T	C	T	C	ATCTTGACATGCCTCTTTATGTCCGTGCATGCCCTTCCACGATAATATATTACCGCTACTGACAGACAATTATTACACAGCTCTGGCATCCAAATAACAT	CTTTATGTCCGTGCA	GACAGACAATTATTACACAGCTC	4.406292022	8.447095078	7	2	1	12	19	11	7	2	3	8	10	4	200	64	128
100	CP003824.1	85501	85564	-	CNAG_06846-t26_1	CNAG_06846-t26_1	CNAG_06846-t26_1	2	GT	AG	81	-3.16973027	-2.560075647	0.419725828	0.50216895	0.609654624	1.613423754	A	G	G	G	T	C	C	G	T	A	G	C	TGATATTTTAGATGAGCAGGGTCCGTCATGCGCCAATTTATGCAAAGATGTCGAGGATGTGAACTAATAATTGAGGGTCTGTAGAGCAGGAAAAAGAAATCCGG	AGCAGGGTCCGTCAT	TAATAATTGAGGGTCTGTAGAGC	13.16397018	15.89566109	30	10	17	10	52	22	12	10	9	15	23	19	187	68	158
101	CP003824.1	85586	85647	-	CNAG_06846-t26_1	CNAG_06846-t26_1	CNAG_06846-t26_1	3	GT	AG	88	-3.853626499	-3.54420463	0.746720873	0.476004412	0.309421869	0.605209721	C	C	G	G	T	T	C	G	T	C	T	G	TACGTCCCTTCTTACCACCGGTTCGTCTCTTGCTTTTGCGCGTCTTCCATGGTCTACACACGGCTGACCGGGTACGCAACAGCTGATATTTTAGATGAGCAG	CCACCGGTTCGTCTC	GCTGACCGGGTACGCAACAGCTG	7.793045755	8.475145801	13	10	5	15	17	10	12	8	8	12	6	7	181	78	159
102	CP003824.1	87384	87448	+	CNAG_06845-t26_1	CNAG_06845-t26_1	CNAG_06845-t26_1	2	GT	AG	22	-7.326468104	-2.601702285	2.963578199	0.154064486	4.72476582	2.75764569	A	A	G	G	T	A	G	T	T	C	G	T	ATGGAATGAAGCTCTAAAAGGTAGTTACTGTTCTCTTCCCTCTACCAGCTTTCTACTCCACTGACCACACGAAACAATGGCTCAGCGTCACCCAAAAACCTCTCC	TAAAAGGTAGTTACT	CACACGAAACAATGGCTCAGCGT	2.040816327	14.12244791	2	0	0	10	16	5	4	0	0	12	18	6	46	22	31
103	CP003824.1	87836	87974	+	CNAG_06845-t26_1	CNAG_06845-t26_1	CNAG_06845-t26_1	3	GT	AG	20	-7.176778899	-2.709982454	1.298963831	0.544055511	4.466796445	5.493665437	T	C	G	G	T	A	C	G	T	G	A	C	GATTTCGTTCTCAAAACTCGGTACGTCTCCATCTTCAACTGCTTTTTTTTTTCCTTATTCTTTTTTCTTGTGATTATTGTCCTTGGTTTTTCGTCTCCTTATCGTGATGAGGAATAGGATATCAAGAGCTGACGATGAAAATTGTCATCCATGTTGTAGGACGGGCAGAAATGCACAAG	AACTCGGTACGTCTC	AATTGTCATCCATGTTGTAGGAC	1.49467435	13.97133837	1	0	0	9	9	3	0	0	1	4	4	6	57	20	40
104	CP003824.1	88250	88334	+	CNAG_06845-t26_1	CNAG_06845-t26_1	CNAG_06845-t26_1	4	GT	AG	21	-5.726672731	-1.820007569	2.707500149	0.545148593	3.906665163	2.450015102	A	A	A	G	T	C	A	G	T	T	T	G	AAAAATTGAGGATTCTCAAAGTCAGTCCTTTTCATCTCTCTTGAATGTTCATCATTCTTTTAGCCGGCCCCAAAGTGTGAGAAGAACTGATGAAGGAGGACGTAGTTGAAAGCCATAGGACGAAA	CTCAAAGTCAGTCCT	ACTGATGAAGGAGGACGTAGTTG	3.73015873	22.84215471	1	0	0	17	19	18	7	0	2	21	18	9	44	21	34
105	CP003824.1	89175	89270	+	CNAG_06845-t26_1	CNAG_06845-t26_1	CNAG_06845-t26_1	5	GT	AG	11	-2.919178626	-1.939346211	0.411973675	0.768905766	0.979832414	1.945528888	T	T	G	G	T	G	A	G	T	T	T	T	GAGGCGTTTGTGATGATTTGGTGAGTCTAGCCTTTTAGTTCTGTTTTAGGGGCGTACTATGGGCTTGGGCAAACGAGGGGTTCGATTTGTTTGAGGTAAGCTGATGATGGGTCCAGTTTGGGATTCTGGAGAATAG	GATTTGGTGAGTCTA	TAAGCTGATGATGGGTCCAGTTT	11.68647736	21.49529489	1	1	0	5	10	2	8	1	6	5	21	11	25	10	25
106	CP003824.1	89345	89451	+	CNAG_06845-t26_1	CNAG_06845-t26_1	CNAG_06845-t26_1	6	GT	AG	26	-3.297699387	-2.704499578	0.571216941	0.523593927	0.593199809	1.325949673	C	G	C	G	T	A	C	G	T	T	G	T	GCTCAACATGGTCTTATCGCGTACGTTCTGTTTTTCTTTTTCGCCCCCGTTTACCCTTTCATCACCCAGGGCTCTTTCTTTGCTCGTGCTGACTGTAAAGAGTTTTTTTCTTTGTTCCGGTCCAAAGTGTGCTGGAAGTGCTCGAAT	TATCGCGTACGTTCT	TTCTTTGTTCCGGTCCAAAGTGT	13.26683026	17.59466164	3	0	1	4	10	5	11	4	6	6	17	9	44	24	46
107	CP003824.1	89522	89610	+	CNAG_06845-t26_1	CNAG_06845-t26_1	CNAG_06845-t26_1	7	GT	AG	24.5	-3.629800383	-2.276642248	1.119133725	0.611271376	1.353158135	1.837950542	C	T	G	G	T	G	A	G	C	A	T	T	TACTGAAACTTGTTAATCTGGTGAGCCTTGGTCTAGTTTTTGATGGTAATGAAACAGGGGTGAAGGAACGTAATGTCATAAGTTAACTCCTTAACCTCTGCATAATCAGATTGTGACTAGCAACGTTGA	AATCTGGTGAGCCTT	CTTAACCTCTGCATAATCAGATT	8.53735091	18.40320174	6	2	2	12	15	4	4	5	2	14	19	6	58	21	57
108	CP003824.1	89677	89747	+	CNAG_06845-t26_1	CNAG_06845-t26_1	CNAG_06845-t26_1	8	GT	AG	29	-4.47178413	-4.799931181	0.425767513	0.718547671	-0.32814705	-0.680501998	A	T	T	G	T	A	G	G	T	C	C	A	GCGGTATCCCCGTCATCATTGTAGGTCCTGGTTCCCCTAATCACATTGCGACAAAAGCTGTAATAACCGTGTTGACTGAGGTTAATTGTAGCCATACACGTCAAAGAAACA	ATCATTGTAGGTCCT	TTGACTGAGGTTAATTGTAGCCA	5.34700011	5.339564216	2	2	1	4	1	0	3	0	6	3	3	4	66	28	56
109	CP003824.1	89849	89936	+	CNAG_06845-t26_1	CNAG_06845-t26_1	CNAG_06845-t26_1	9	GT	AG	35	-5.484785254	-4.436897586	1.376992511	0.788211361	1.047887668	1.143932744	C	T	C	G	T	A	C	G	T	G	T	G	ACTTTGCAAATGTTCATCTCGTACGTTTCTTTTCTCTGGTTATATCGCTCATGGCAATCCTGATTTCCAATCTTAACACTAACTATTTTTATTTTTTGGTTAAATTAGGTGCCGTGGGCTCCGAATCC	CATCTCGTACGTTTC	TTATTTTTTGGTTAAATTAGGTG	4.636258209	4.7166236	2	1	2	6	9	2	0	3	0	7	4	1	96	31	68
110	CP003824.1	90338	90469	+	CNAG_06845-t26_1	CNAG_06845-t26_1	CNAG_06845-t26_1	10	GT	AG	39	-4.132350588	-3.182863183	0.267276238	0.303463467	0.949487406	4.066825593	T	T	C	G	T	A	C	G	T	G	T	T	TACGAGAACCATCATGATTCGTACGTTGCCCATCCTACTTTTTTCCAAACCTTGCACGTAACTAATCAATGATTCACATTTCTTTCATTCAAACCCCGAATGCGATTCCGTCGCCCAAACTCTACAATTTTTCCCTCCCACGCACAATGTAGGTTTACTGAAGGCATGCGAT	TGATTCGTACGTTGC	CCCTCCCACGCACAATGTAGGTT	5.722733668	10.18841667	4	0	3	5	18	4	4	4	4	10	11	10	84	37	51
111	CP003824.1	91283	91352	+	CNAG_06845-t26_1	CNAG_06845-t26_1	CNAG_06845-t26_1	14	GT	AG	14	-9.362027473	-4.188760279	1.070903981	1.036985571	5.173267194	6.010857967	T	C	C	G	T	G	C	G	T	A	T	T	TTTGAGGGTATTCTCGATCCGTGCGTCCATATCCCTCCCTCACATCACCCTGTCCCAAACATACTTGGCTAATCTCTATCCAATTAATAGATTACTCAAGCTTCTGCGTC	CGATCCGTGCGTCCA	AATCTCTATCCAATTAATAGATT	0	5.971697224	0	0	0	6	5	2	0	0	0	11	5	0	55	14	46
112	CP003824.1	97878	97983	+	CNAG_07402-t26_1	CNAG_07402-t26_1	CNAG_07402-t26_1	10	GT	AG	26	-3.8442928	-3.381007278	0.426085103	0.474508357	0.463285522	1.258255084	T	C	T	G	T	G	A	G	T	A	T	T	TACTCGCTGGGCCTTATTCTGTGAGTTCGAGTCCCCCATGCACTAGTCAATCTTGATCAAGTGAACAAGAGCCACGGGTAGAAGATGCTGACCAAGTGGGGTTGATTATATTCATTGAATACATAGATTTGACGGCTTTGTCGAGC	TATTCTGTGAGTTCG	TATATTCATTGAATACATAGATT	6.574463054	9.370839031	3	2	3	4	6	1	12	1	6	9	3	3	86	31	59
113	CP003824.1	98085	98168	+	CNAG_07402-t26_1	CNAG_07402-t26_1	CNAG_07402-t26_1	11	GT	AG	27	-5.688976942	-4.000566179	2.956673544	0.670202683	1.688410764	0.964617703	A	T	G	G	T	A	C	G	T	A	T	G	GAGCATATGTCGGCGCTATGGTACGTCCACTTCTTTCCAGTCCTAATTTATTTTCGGATACAAAGAATAGCAGGCTAACACTTTCCCGTACCACGATGCAACAGATGAACGCATTCTCGTACAT	GCTATGGTACGTCCA	CCCGTACCACGATGCAACAGATG	3.99859852	6.165751134	2	0	2	6	3	0	11	0	6	4	5	3	82	27	82
114	CP003824.1	98841	98894	+	CNAG_07403-t26_1	CNAG_07403-t26_1	CNAG_07403-t26_1	1	GT	AG	31	-5.576462148	-3.490949398	3.212431358	0.94240397	2.085512749	1.078977793	G	C	A	G	T	T	A	G	T	A	G	A	AGCTCGTACAACAGCAAGCAGTTAGTATCTTTTTTCTGCTCGCAAGCCAATAGCTCACACCGGATGGTATGAAGAGACCCCAGTCCCTCATCCT	CAAGCAGTTAGTATC	TCACACCGGATGGTATGAAGAGA	5.195681511	8.90337398	5	0	2	5	9	1	2	0	4	5	6	2	54	31	35
115	CP003824.1	99096	99150	+	CNAG_07403-t26_1	CNAG_07403-t26_1	CNAG_07403-t26_1	2	GT	AG	13.5	-4.214409533	-1.917811178	0.754757732	0.264442677	2.296598355	4.973877995	T	T	G	G	T	G	A	G	C	G	T	C	GATGGAACGAAGGCATTTTGGTGAGCTTCCAGTATCGCTTGCGATTTATCATATTAATTGCTGTCGCATTTTCAGGTCGAGATCGCTGTGGTACA	ATTTTGGTGAGCTTC	AATTGCTGTCGCATTTTCAGGTC	5.35221496	20.94838028	1	1	3	4	7	4	2	0	3	9	8	10	41	13	31
116	CP003824.1	99235	99292	+	CNAG_07403-t26_1	CNAG_07403-t26_1	CNAG_07403-t26_1	3	GT	AG	18	-3.653819523	-1.518450818	0.674729279	0.452608323	2.135368705	4.552228614	C	T	G	G	T	G	A	G	C	G	A	A	CCGATGACTGGGAGATCCTGGTGAGCTATTTCATACCATGGCGACCTCAGCGGATGCTGAGACCCAACATAATTATAGGAACAACATGCATCTTTCTT	ATCCTGGTGAGCTAT	GAGACCCAACATAATTATAGGAA	7.671957672	26.1208577	2	1	6	16	15	12	4	1	4	10	13	9	51	17	37
117	CP003824.1	100564	100656	+	CNAG_07403-t26_1	CNAG_07403-t26_1	CNAG_07403-t26_1	7	GT	AG	12.5	-3.397029256	-3.26793146	0.92215761	0.523719585	0.129097795	0.210847975	G	A	G	G	T	A	A	G	C	T	T	G	TCTTATCGCCCGAGACTGAGGTAAGCGTAGATCGACGTCTCCCAATCTCTTCCATCCCCTCCGAACTCCCAACAGTCTTGAGCTTATTATTTCTTCTCTCTCTCCACTATTAGTTGAAAACATCAACAAACCC	ACTGAGGTAAGCGTA	TTCTCTCTCTCCACTATTAGTTG	9.310541311	11.2242013	1	0	4	3	8	5	7	1	6	5	5	6	32	12	34
118	CP003824.1	101233	101324	+	CNAG_07403-t26_1	CNAG_07403-t26_1	CNAG_07403-t26_1	9	GT	AG	10	-5.63797073	-3.800429942	1.900940047	0.867189624	1.837540788	1.523267223	G	A	G	G	T	A	A	G	T	G	C	T	GAAGTGGAGCGATATCGGAGGTAAGTTGATGTAATCTTCTCACCCTTCACCATTTCTCCATCCGTTCTCTACATCGGGCAGCACATTTACAAGGTTTGTTTCAATACCACAGGCTTGAAAGGACCTCGACAA	TCGGAGGTAAGTTGA	GGTTTGTTTCAATACCACAGGCT	5.071119357	11.80226768	1	0	0	1	4	2	3	0	1	1	5	4	30	10	23
119	CP003824.1	101733	101806	+	CNAG_07403-t26_1	CNAG_07403-t26_1	CNAG_07403-t26_1	11	GC	AG	27.5	-4.481298322	-2.53184043	1.91010765	0.249400624	1.949457893	1.752854499	A	A	G	G	C	A	A	G	T	A	G	G	GATTCTATCGCTCCCAAAAGGCAAGTTAATACATTCTGCACAGGACTATCAAATAAAGTAAATTGCTAATGAAATCGGAAAAACCTGGCAACAGAGGACATGATAGTACAGGCG	CAAAAGGCAAGTTAA	TCGGAAAAACCTGGCAACAGAGG	6.320434803	14.77205207	1	0	0	9	7	7	5	7	1	12	11	7	54	24	51
120	CP003824.1	102303	102362	+	CNAG_07403-t26_1	CNAG_07403-t26_1	CNAG_07403-t26_1	12	GT	AG	27	-9.746601854	-4.377670551	0.6654893	0.548808441	5.368931303	10.78059016	A	G	A	G	T	A	G	G	T	A	T	T	GTGCGGAGCTGGGTCAGAGAGTAGGTTTCCTATATCCATTTCTTTCTATGAGGACTTACAGTTTACTGACCTGATAACAGATTGATACAATCGTCAGTAA	CAGAGAGTAGGTTTC	GTTTACTGACCTGATAACAGATT	0	4.724028021	0	0	0	8	6	2	0	0	0	0	7	1	68	27	43
121	CP003824.1	102444	102500	+	CNAG_07403-t26_1	CNAG_07403-t26_1	CNAG_07403-t26_1	13	GT	AG	32.5	-4.430121185	-3.226136633	0.610496179	0.576036778	1.203984552	2.484469445	A	A	G	G	T	G	C	G	T	C	C	T	CTGCAAAGGATTTTGTCAAGGTGCGTAAACCATTTCCCTTTTGAGCATACTCGATGATATCTTACTGTATGACATAGCCTACTATACAGCAACGGCA	GTCAAGGTGCGTAAA	TATCTTACTGTATGACATAGCCT	4.575873982	9.934269934	1	1	0	2	9	3	3	4	3	5	12	4	61	34	39
122	CP003824.1	102590	102655	+	CNAG_07403-t26_1	CNAG_07403-t26_1	CNAG_07403-t26_1	14	GT	AG	37.5	-7.51303229	-4.615185255	2.176569089	0.11672182	2.897847035	2.302714262	C	A	T	G	T	A	A	G	C	C	T	A	CGTCGACGACTTGACCTCATGTAAGCTTTACTTTTAAGATCATCAAGCAATAAGCTCTTGCTCACCATTTGTTGTACAATCTCTAGCTATCGATCATTTGTCAATG	CCTCATGTAAGCTTT	ATTTGTTGTACAATCTCTAGCTA	0.804896858	3.855095401	0	1	0	3	6	1	2	0	0	3	3	2	75	45	52
123	CP003824.1	103274	103335	-	CNAG_06840-t26_1	CNAG_06840-t26_1	CNAG_06840-t26_1	1	GT	AG	1804.5	-8.082589172	-6.979588706	0.583680294	0.336471512	1.103000466	2.83568678	A	C	G	G	T	A	A	G	C	T	G	C	GGTCGGAAGCAAGACCAACGGTAAGCGACTCTTTCCATGTCGAAAATTAGTTAATTTTGACTGACCTCTCCCATTTTCACAGTGCTCGCTGTCAACATCCGA	CCAACGGTAAGCGAC	GACCTCTCCCATTTTCACAGTGC	0.386993108	0.812675365	16	20	11	50	44	28	3	1	2	17	19	14	3190	1794	2297
124	CP003824.1	103397	103469	-	CNAG_06840-t26_1	CNAG_06840-t26_1	CNAG_06840-t26_1	2	GT	AG	1368	-7.764283075	-6.638884689	0.212707512	0.117076825	1.125398385	8.028226217	G	C	C	G	T	G	A	G	T	G	T	G	GTCAGGCGTTCCCTCAGGCCGTGAGTATATCTTCTGGTCTTAATTTCTTGACCAATCTTTGAGTTTTTAACATTCTGACGCTGTTTAATGCAGGTGTTCGACCACTGGGAGGA	CAGGCCGTGAGTATA	TCTGACGCTGTTTAATGCAGGTG	0.507046853	0.993743104	6	2	3	30	43	14	16	10	18	27	57	19	2730	1360	1952
125	CP003824.1	103626	103681	-	CNAG_06840-t26_1	CNAG_06840-t26_1	CNAG_06840-t26_1	3	GT	AG	1083.5	-10.1331923	-7.360401672	0.725914827	0.162548374	2.772790629	6.456069664	T	A	C	G	T	A	A	G	T	T	C	T	CTGCCCAGGGTGGTGTTTACGTAAGTCCCATATTTAAAATTTGATTATCTCAATGAATGCTTACATCAACCAATAGTCTTGTCTGAACGTCCGACG	GTTTACGTAAGTCCC	ATGCTTACATCAACCAATAGTCT	0.093158579	0.605652876	4	1	2	24	41	17	4	0	2	9	19	11	3019	1083	1978
126	CP003824.1	103838	103900	-	CNAG_06840-t26_1	CNAG_06840-t26_1	CNAG_06840-t26_1	4	GT	AG	1612.5	-10.94065742	-7.453164984	0.506549384	0.456601591	3.487492433	8.857503536	A	C	T	G	T	A	A	G	C	C	T	T	TCAACATCCTCGATTGTACTGTAAGCTTTTTCTTTTCTATTATCGTTATCATCTTTTGGGGGATGCGCTGATGAGGTCTCCAGCTTCACGCCGATGCCATCCA	TGTACTGTAAGCTTT	TGCGCTGATGAGGTCTCCAGCTT	0.050744907	0.588506978	4	1	1	23	59	15	1	0	2	15	37	10	3868	1612	2647
127	CP003824.1	105594	105650	-	CNAG_06840-t26_1	CNAG_06840-t26_1	CNAG_06840-t26_1	5	GT	AG	495.5	-6.980103635	-6.11253527	0.759316737	0.36095599	0.867568365	1.787311937	C	G	G	G	T	A	A	G	T	T	G	C	GCTCTCCGTGTCACCGACGGGTAAGTTTTATCTATAGATCGTAGAATTTGAGGATTCGTCTTAACTTTTTCAAATAGTGCTCTTGTCGTTGTTGACT	CGACGGGTAAGTTTT	GTCTTAACTTTTTCAAATAGTGC	0.847157432	1.448888526	27	9	9	20	88	29	6	0	0	7	19	8	1359	491	1033
128	CP003824.1	105739	105795	-	CNAG_06840-t26_1	CNAG_06840-t26_1	CNAG_06840-t26_1	6	GT	AG	378.5	-4.606408025	-4.924345142	0.544827326	0.201260135	-0.317937117	-0.948126657	A	G	G	G	T	A	A	G	T	G	T	A	GATCAAGCAGAAGACCGAGGGTAAGTTTTGATTTTGAATCACTGCAACTTGTGCGATTGACGCTGATGGCTTGACAGGTAACGAGTTCTTGATTAAC	CCGAGGGTAAGTTTT	TGACGCTGATGGCTTGACAGGTA	4.1132487	3.23189735	63	35	40	35	110	53	19	10	27	33	50	31	1293	356	975
129	CP003824.1	105900	105959	-	CNAG_06840-t26_1	CNAG_06840-t26_1	CNAG_06840-t26_1	7	GT	AG	648	-6.138157846	-6.038345615	0.325387025	0.201107471	0.099812231	0.451950802	T	C	G	G	T	A	A	G	T	T	C	A	ATGCGATTCACCGACACTCGGTAAGTAATAATCTGTTCGGAAGGAAAAAAAAAAAGGTAAAATACTGACAAATAAAATAGTCAGGACGAGATTGATCGTG	CACTCGGTAAGTAAT	AATACTGACAAATAAAATAGTCA	1.417003049	1.505606415	42	12	30	28	102	32	4	2	8	17	14	7	1493	641	1130
130	CP003824.1	106099	106209	-	CNAG_06840-t26_1	CNAG_06840-t26_1	CNAG_06840-t26_1	8	GT	AG	1802	-5.931312769	-5.87032574	0.198960659	0.502060941	0.060987029	0.19559904	T	G	G	G	T	A	A	G	C	A	C	A	CGAGATCCGTGCGCTTATGGGTAAGCAGCTTTCCATTTGCCTGGGTAAAAAGCGACCTAAAAAGCTTGAGAAATCTCGAGAAATCGTCGTCGCATGATTGGACAATTGTCACTAACGAAAATGCGCTACAGACAAGCCCACCAACATCCGA	TTATGGGTAAGCAGC	CTAACGAAAATGCGCTACAGACA	1.648130281	1.759103769	83	41	58	87	191	61	25	9	30	46	55	24	3205	1776	2381
131	CP003824.1	106242	106457	-	CNAG_06840-t26_1	CNAG_06840-t26_1	CNAG_06840-t26_1	9	GT	AG	1705	-7.344652311	-5.729501117	0.183879252	0.347945122	1.615151194	7.108530055	T	A	A	G	T	A	A	G	T	C	T	T	TATCGGGTCATTTAGGTTAAGTAAGTCGCTCTTGAACTCGAAGATATGGATGTACAAAGCCTACTGGAGGCAAGGAGAATGCCTGCAGAGGAACTTGAAGTGGTGGGAAAGAGCAACAGGTGGATCGTGATGGTTTTGACAGTATCTGGTTTCCTATCCCCCGCTCCTTGCCTCCAGTTGTCTTGTGGCATCCACCGTCCACACTCCGCCTAGGAATCAGTACTAACAAATCCTAGCTTCACCGTCGACGAGATCC	GGTTAAGTAAGTCGC	TCAGTACTAACAAATCCTAGCTT	0.714296701	2.055461356	34	12	23	95	148	65	6	6	9	71	68	30	3148	1694	2345
132	CP003824.1	106463	106543	-	CNAG_06840-t26_1	CNAG_06840-t26_1	CNAG_06840-t26_1	10	GT	AG	1682.5	-6.459366837	-6.276496533	0.190585137	0.337152797	0.182870304	0.817835303	A	T	G	G	T	A	A	G	T	G	T	T	CTGAAAAAGAAGTCAAAATGGTAAGTATCAACGTCTGAAAAGTGGCCGGTGGCACAAGGATTGTTGTCGGGGAGTAATGGCTGACATATCGGGTCATTTAGGTTAAGTAAGTCGCTCTTGA	AAAATGGTAAGTATC	TGACATATCGGGTCATTTAGGTT	1.127697491	1.293852811	42	30	36	59	92	35	19	9	23	70	40	30	3110	1663	2325
133	CP003824.1	108732	108779	-	CNAG_06839-t26_1	CNAG_06839-t26_1	CNAG_06839-t26_1	1	GT	AG	55	-6.261795085	-2.914528072	3.328011345	0.45626585	3.347267013	1.725927557	G	G	G	G	T	G	A	G	T	C	C	C	ATTGCTCTAAAGTTTGAGGGGTGAGTCGTCTATCTCTTCATATCGCAAAACAAACTAATCGCACATAGCCCCTTCACCGACAAGATCT	TGAGGGGTGAGTCGT	AACAAACTAATCGCACATAGCCC	3.104457064	12.39453195	6	0	5	20	22	8	6	0	2	7	25	7	124	55	71
134	CP003824.1	109113	109182	-	CNAG_06839-t26_1	CNAG_06839-t26_1	CNAG_06839-t26_1	2	GT	AG	38.5	-1.357915519	-1.246923248	0.295792263	0.204940858	0.110992271	0.534230706	C	C	T	G	T	G	C	G	T	G	T	T	TCTGCTTTCAGAGACCACCTGTGCGTGTCGTGGATTTACTATCGTGAACCCGCTGATCCCTATAATCCTCATCACCCCGTGGAATGATAGGTTCCTTGGTGCTGTCAAGG	CCACCTGTGCGTGTC	ATCACCCCGTGGAATGATAGGTT	28.15141312	29.6661436	44	25	20	18	64	13	27	2	9	11	43	10	72	38	43
135	CP003824.1	109286	109398	-	CNAG_06839-t26_1	CNAG_06839-t26_1	CNAG_06839-t26_1	3	GT	AG	49	-5.541896713	-4.4659629	0.888128608	0.423875142	1.075933813	1.893691587	A	T	G	G	T	G	C	G	T	A	A	T	GAACTTTGTGGCACGAAATGGTGCGTATAACTTTTTGAATGTGGGATGTAGCACTCTGTCATACCATTGGCGGTGGCAGAGGCTTCAGCCGTTCGATCAGGAATGTGATTAGATACTAATCGGAAATGTTCAGAATACCGTAACAAGACCATC	GAAATGGTGCGTATA	TACTAATCGGAAATGTTCAGAAT	2.275608346	4.38101913	6	1	2	4	19	3	1	0	1	1	4	1	93	49	67
136	CP003824.1	111250	111303	+	CNAG_06838-t26_1	CNAG_06838-t26_1	CNAG_06838-t26_1	1	GT	AG	22	-7.159354134	-4.287322948	1.450382509	0.21031624	2.872031186	3.394287141	C	T	T	G	T	A	A	G	G	A	A	A	GTGGGAATGGGTCTCAACTTGTAAGGGCATCTCTATTTCATTCTCTCTCAATCGATGAACTGACATCCTAATAGAAAGATCCGCCGAATCATTT	CAACTTGTAAGGGCA	ATGAACTGACATCCTAATAGAAA	0.780051151	4.8465296	1	0	0	0	5	5	1	0	1	7	9	1	67	22	57
137	CP003824.1	113236	113287	+	CNAG_06837-t26_1	CNAG_06837-t26_1	CNAG_06837-t26_1	1	GT	AG	22	-4.763089022	-5.269488032	0.445967611	1.462045949	-0.50639901	-0.573817504	G	T	C	G	T	A	C	G	T	C	C	C	AAGCTGTAACATGTCAGGTCGTACGTATCGTCCTCCTCTTCTCTTGACGTCAGCTAAGCTCACTCGTCACAGCCCAGCAACAGCCGATCCCT	CAGGTCGTACGTATC	GCTAAGCTCACTCGTCACAGCCC	4.07262278	3.300773301	2	2	1	1	6	1	2	0	1	0	8	1	55	21	39
138	CP003824.1	113401	113438	+	CNAG_06837-t26_1	CNAG_06837-t26_1	CNAG_06837-t26_1	2	GT	AG	18.5	-3.39890552	-0.696293572	1.151733814	0.443255379	2.702611947	3.793142865	A	G	G	G	T	G	A	G	T	A	A	A	ACTCTCCTAAGAAACCAAGGGTGAGTTACATAGTTCAAGGCTAAAGCTGATTGTGTAGAAACTCTCACACACTCTCCC	CCAAGGGTGAGTTAC	GGCTAAAGCTGATTGTGTAGAAA	10.0289839	38.30065359	2	2	0	13	25	13	4	5	3	23	31	15	45	15	29
139	CP003824.1	113808	113845	+	CNAG_06837-t26_1	CNAG_06837-t26_1	CNAG_06837-t26_1	3	GT	AG	13.5	-2.524894382	-0.351172454	0.635331585	0.086898216	2.173721928	5.87136891	A	G	G	G	T	G	A	G	T	G	C	T	AGAAGCAAGAAAAGAGAAGGGTGAGTACTTGGTTGAATGAGCATGACTAATACGGTAGGCTTGGAAAAAGCGGTGGTT	AGAAGGGTGAGTACT	GAGCATGACTAATACGGTAGGCT	15.23266857	43.93723773	6	4	8	28	45	20	5	1	8	19	33	18	53	11	37
140	CP003824.1	114638	114691	+	CNAG_06837-t26_1	CNAG_06837-t26_1	CNAG_06837-t26_1	4	GT	AG	48	-5.190344722	-3.055713592	0.432709241	0.218199986	2.134631129	7.629385345	A	T	G	G	T	A	A	G	C	G	A	A	CGTATTCGAGGAGTCATATGGTAAGCTACTTTCACTCGCACCCTTCACAGAGCGATTCTAACCCTATGATACAGGAAACCAAGGCTCAACAAGT	CATATGGTAAGCTAC	ATTCTAACCCTATGATACAGGAA	2.667600664	10.74709134	3	1	1	6	7	5	2	1	3	9	26	9	107	47	53
141	CP003824.1	119674	120218	+	CNAG_06835-t26_1	CNAG_06835-t26_1	CNAG_06835-t26_1	1	GT	AG	32.5	-1.921411274	-1.600337509	0.341013164	0.282845291	0.321073765	1.255205319	C	T	G	G	T	G	A	G	T	C	C	C	CCTCAGATAGCAGTAGCCTGGTGAGTAGTGGGTGTCCTTATCTTCCTCACTATTCTGCATCTCTTCCCGCCAGTCGAGAACAAGGCGCGCCCTGTGTAGCTGCGGATAGGTCTAATAAGGCTATTTTGTTGTCAATGCGCGGAGATGTGTGCGTTGTGTCCTGAGGTGTCGATTGTTTGTGTGGGGCCACAGTGTTCCATCAACATCTCCGTACCGCTTACTCCCACCACGTGTTGATTCGATAATCTCTATCCGCTCCCTCCTCTTCATTCCCATCGTTCATCGTATTGTTTGACTGGTCAGCAGTTGGCTGAAAACGACCACTGCCACCTTATCTTTTTACATTTCACGTTTCTTTGACATCTTCGGTCATGTGGTACACGCCTGTATCGCTCCACG…	AGCCTGGTGAGTAGT	CCTACTTTGTGCCATCTTAGCCC	22.08281501	29.42276115	80	15	74	11	14	8	56	22	31	6	15	7	219	63	261
142	CP003824.1	120438	120500	+	CNAG_06835-t26_1	CNAG_06835-t26_1	CNAG_06835-t26_1	2	GT	AG	30.5	-3.014519608	-2.458552558	0.03581151	0.220256253	0.55596705	4.315345645	A	A	C	G	T	G	A	G	C	T	A	T	ATCCCATAAAAAATCATAACGTGAGCACAGCCCATCACGAACCGCCAGCCATAAGTCATTGGCCTCTGGCTGACAGTATTCAGTATGATCGAGGAACGATATT	CATAACGTGAGCACA	CTCTGGCTGACAGTATTCAGTAT	11.09632146	15.37554913	43	9	35	8	8	5	31	13	26	7	6	4	295	88	254
143	CP003824.1	120845	120892	+	CNAG_06835-t26_1	CNAG_06835-t26_1	CNAG_06835-t26_1	3	GT	AG	35	-2.580169416	-1.787566562	0.43695847	0.589734409	0.792602854	1.870402011	C	G	T	G	T	A	G	G	T	C	G	A	GATCCTTTTTGGACTGGCGTGTAGGTCTATCGCTTAAGATGCCTAGCAAGATGCTAACAAGATGACAGCGATATCCACTACTGGCCAA	TGGCGTGTAGGTCTA	AGATGCTAACAAGATGACAGCGA	14.55748134	23.34058243	24	7	28	13	11	5	28	7	24	9	14	8	199	30	171
144	CP003824.1	121295	121362	+	CNAG_06835-t26_1	CNAG_06835-t26_1	CNAG_06835-t26_1	4	GT	AG	23	-2.848878474	-1.677809942	0.250122846	0.326366749	1.171068531	4.932885847	T	T	A	G	T	A	A	G	A	C	C	T	GACGATGGTCCCATTTCTTAGTAAGAGCTCTTTGTCTACAAATGGAGACTTACAAAGTCTTGGCAAATGCTAATGTGCTAATACCTAGCCTGCCGGGACAGAGAATGT	TTCTTAGTAAGAGCT	GCTAATGTGCTAATACCTAGCCT	13.05554404	24.28863033	23	8	25	6	11	5	33	20	33	9	23	5	229	83	225
145	CP003824.1	121526	121596	+	CNAG_06835-t26_1	CNAG_06835-t26_1	CNAG_06835-t26_1	5	GT	AG	43	-2.59546554	-2.386525647	0.131816022	0.569288894	0.208939893	0.619310868	C	C	C	G	T	A	A	G	T	T	T	T	AAAGTGCTCAGTTCGCCCCCGTAAGTCTGCTATTGAGCTCCCCCTCCAATTTCGAAATATCGGCGACTCATGATTGTATCCATGCCGATAGTTTGACAAAGGATACGAATA	GCCCCCGTAAGTCTG	GATTGTATCCATGCCGATAGTTT	14.36952731	16.47078264	50	17	44	14	23	4	46	27	48	3	19	10	302	120	297
146	CP003824.1	121769	121829	+	CNAG_06835-t26_1	CNAG_06835-t26_1	CNAG_06835-t26_1	6	GT	AG	20.5	-3.167155592	-2.16285992	0.094799948	0.629118663	1.004295672	2.734098346	A	T	G	G	T	G	C	G	T	G	G	T	TGGTGGGTTCGGTATATATGGTGCGTGCCAAGAAGTTCATCAAACGTCATGACTACACTTCTCTGACAATGTATTTGGCAGGGTTTGAGATGTTTAGCGAT	TATATGGTGCGTGCC	TCTGACAATGTATTTGGCAGGGT	10.00011361	18.77745796	29	9	18	8	12	6	27	7	29	6	11	5	260	67	221
147	CP003824.1	121988	122063	+	CNAG_06835-t26_1	CNAG_06835-t26_1	CNAG_06835-t26_1	7	GT	AG	25.5	-1.688301074	-1.691327216	0.371624919	0.375753438	-0.003026143	-0.009917858	A	T	G	G	T	A	C	G	T	G	T	C	CTGAGGAGCCAATGGCAATGGTACGTCTCACCACAAACACTGTCTACGCCATTTTACTATTGGATTCTAGCTCAGTTCCTTGCTCCTCTCCCACAGGTCATAAATTTTGGCATGTC	GCAATGGTACGTCTC	TCCTTGCTCCTCTCCCACAGGTC	24.09793491	23.78905365	78	25	57	11	19	6	31	12	30	6	7	9	187	45	175
148	CP003824.1	122289	122350	+	CNAG_06835-t26_1	CNAG_06835-t26_1	CNAG_06835-t26_1	8	GT	AG	17	-2.824823341	-2.204916566	0.236411919	0.032441534	0.619906775	4.49952484	C	C	T	G	T	A	A	A	T	A	A	A	TGGCTGGTTATACTATGCCTGTAAATCTGCCCTCCTATTTTAAAAGCGATGATATGGTCAAAGGCTGATGATGATATTTTAGAAAAACTCACTTATTGACTC	ATGCCTGTAAATCTG	GGCTGATGATGATATTTTAGAAA	12.54385095	17.71684688	26	9	21	9	11	4	18	5	17	6	8	2	188	47	119
149	CP003824.1	123142	123208	-	CNAG_06834-t26_1	CNAG_06834-t26_1	CNAG_06834-t26_1	1	GT	AG	20	-5.802892133	-3.096878138	2.463702105	0.397820482	2.706013994	1.878076393	T	T	G	G	T	G	C	G	T	T	A	A	AGGACTTGGGATTTCTCTTGGTGCGTTTCCATACGCCGTACCCATATACACATAAGACCCACTGCTAATAATCCTGTGAAAAAACAGTAATGACTTTTATGAAAACA	CTCTTGGTGCGTTTC	ATAATCCTGTGAAAAAACAGTAA	3.009049774	11.14543115	5	0	5	17	31	11	1	0	1	10	13	9	65	20	62
150	CP003824.1	123531	123598	-	CNAG_06834-t26_1	CNAG_06834-t26_1	CNAG_06834-t26_1	2	GT	AG	59	-6.456101065	-3.806152692	0.652276865	0.704653181	2.649948373	4.780048396	A	A	C	G	T	G	A	G	T	C	C	A	TTACAGAGACTTGCACCAACGTGAGTATCGCATTCCTCCTCGCTCTTCGGCCCTTCACTCAGCAGAATTCCACTAAGTCTCTACACAGCCAAGCTCGCATTTTACGAC	ACCAACGTGAGTATC	TCCACTAAGTCTCTACACAGCCA	1.141594189	8.135994554	2	2	1	5	14	15	1	0	0	5	14	9	139	58	75
151	CP003824.1	123747	123801	-	CNAG_06834-t26_1	CNAG_06834-t26_1	CNAG_06834-t26_1	3	GT	AG	49	-7.724809891	-3.280410366	2.1434125	0.189223873	4.444399525	3.57752069	A	T	T	G	T	A	A	G	T	A	A	C	CTTGGCTCAGGCGTGGTATTGTAAGTTACTTGATCATTTTAATGACCACAGCGCAACGTCCTAATAGTTATAAAGAACTTCTGGGTCAAGGATCA	GGTATTGTAAGTTAC	ACGTCCTAATAGTTATAAAGAAC	0.775261834	9.322037179	1	0	0	11	21	5	0	0	2	4	12	5	105	49	53
152	CP003824.1	123960	124007	-	CNAG_06834-t26_1	CNAG_06834-t26_1	CNAG_06834-t26_1	4	GT	AG	15	-9.615711031	-4.263210549	1.306505013	0.095333233	5.352500482	7.077064626	A	A	T	G	T	G	A	G	T	T	G	C	AACCAACCAGCATGTTCAATGTGAGTCGCCATACGTTCGTTCGGAACTTTTCTGACGTATTATTGCAGTGCCCGTTGACGCTGAGCGA	TTCAATGTGAGTCGC	TTTCTGACGTATTATTGCAGTGC	0	4.893300033	0	0	0	6	7	3	0	0	0	4	7	1	91	15	44
153	CP003824.1	124512	124558	-	CNAG_06834-t26_1	CNAG_06834-t26_1	CNAG_06834-t26_1	5	GT	AG	50	-5.371612041	-3.576923767	0.318496452	0.172945343	1.794688274	8.576981615	A	A	C	G	T	A	A	G	T	A	G	C	TTATCCCGGGGGTTCTAAACGTAAGTTCTGTGTTGTAACATTTTAAACCATCACTTACCGTACGCAGAGCAACAAATCACTCTCTAC	CTAAACGTAAGTTCT	CCATCACTTACCGTACGCAGAGC	2.338071332	7.734636128	5	1	2	12	22	14	5	1	2	9	19	8	162	49	97
154	CP003824.1	124655	124703	-	CNAG_06834-t26_1	CNAG_06834-t26_1	CNAG_06834-t26_1	6	GT	AG	35	-5.928685864	-3.150115593	3.052654166	0.358717372	2.778570271	1.565764423	C	T	G	G	T	A	A	C	T	A	T	G	TATGGCTGACACTTTTGCTGGTAACTCCATGTCTTCCGCCAGAATCTGCAAGGCGCTGACAACCAATAGATGTTGGCTTTGGTTCCAAG	TTGCTGGTAACTCCA	AAGGCGCTGACAACCAATAGATG	3.967642527	10.24074178	11	0	5	15	26	13	3	0	4	10	14	12	123	35	84
155	CP003824.1	125315	125365	-	CNAG_06834-t26_1	CNAG_06834-t26_1	CNAG_06834-t26_1	7	GT	AG	29.5	-5.498986804	-4.149126228	0.350811655	0.501010017	1.349860576	3.822675039	A	A	A	G	T	G	G	G	T	G	G	A	GATTTCAAGGATATTGGAAAGTGGGTTTTAATAATGTCTGAAATGTCGAACAATGGTTAATTTTGACTTAGGGATTACCTTGAACCTGGCG	TGGAAAGTGGGTTTT	AATGGTTAATTTTGACTTAGGGA	2.113950637	5.468490284	2	1	0	1	14	4	2	0	4	6	13	7	105	29	70
156	CP003824.1	125519	125564	-	CNAG_06834-t26_1	CNAG_06834-t26_1	CNAG_06834-t26_1	8	GT	AG	15.5	-5.883108844	-2.891819011	0.994687176	0.210434736	2.991289832	5.09594744	C	G	T	G	T	G	A	G	T	C	T	T	GGCAGGCCGAGCAGTGTCGTGTGAGTACCTTGCGTTTGATAAGATGATGGGACTAACTTGGAGCAGCTTTGATGAAGTGCATTTTG	TGTCGTGTGAGTACC	ATGGGACTAACTTGGAGCAGCTT	1.798024323	11.86825547	0	0	1	5	15	8	2	1	0	7	9	5	76	15	57
157	CP003824.1	130043	130095	+	CNAG_06832-t26_1	CNAG_06832-t26_1	CNAG_06832-t26_1	4	GT	AG	13	-7.593111742	-1.90394706	2.339198291	0.483631277	5.689164682	4.125274429	A	T	A	G	T	A	A	A	T	T	C	T	GACGGTGGTCCTATCTCATAGTAAATGAGGATTGTTTGAGGATCATTGACAGATCGCTGATATACTATCATAGTCTACCTGGTCAGCGGATGT	CTCATAGTAAATGAG	TCGCTGATATACTATCATAGTCT	0.952380952	21.30754236	0	0	0	6	10	2	0	1	0	9	10	2	34	17	17
158	CP003824.1	130259	130306	+	CNAG_06832-t26_1	CNAG_06832-t26_1	CNAG_06832-t26_1	5	GT	AG	24	-6.849833047	-2.692002515	1.802068209	0.354724267	4.157830532	3.921039989	C	C	T	G	T	A	A	G	T	T	T	T	AGAGCGCTCAAATGGCTCCTGTAAGTCTTCAATCACTTTTTGAGGGTCTCTGTCTAAAGGCAAAATAGTTTGATGAAGGGTATCAATA	GCTCCTGTAAGTCTT	TCTGTCTAAAGGCAAAATAGTTT	1.073375262	13.48206637	0	0	0	6	6	3	1	0	1	7	12	3	37	24	26
159	CP003824.1	134482	134572	-	CNAG_06830-t26_1	CNAG_06830-t26_1	CNAG_06830-t26_1	1	GT	AG	26	-9.013409459	-4.829430476	2.056549764	0.616704527	4.183978983	3.375303131	A	T	C	G	T	A	A	G	T	A	T	G	GGTCCCTTCTCTCCCGAATCGTAAGTCTTGCAGTCTATCACTTAAGACGTTTATACACTCAAACTGGCCCGAAGACGAATGCTGACGATCTTTTTCTTTTAATTCATATAGATGCGGTGATTACGCCTCTG	CGAATCGTAAGTCTT	TTTTCTTTTAATTCATATAGATG	0.243309002	3.564771668	0	0	1	5	8	6	0	0	0	1	4	6	107	26	68
160	CP003824.1	134929	135004	-	CNAG_06830-t26_1	CNAG_06830-t26_1	CNAG_06830-t26_1	2	GT	AG	56	-8.819710233	-4.370206134	2.554120676	0.302174475	4.449504099	2.996487747	C	T	C	G	T	A	A	G	T	G	T	C	CCGGTCCTTCTGAAGTCCTCGTAAGTTATTCCTCCTCTTTTTTCCCCTTCCTCTGCCAGGGGACACATTGTGGCAAAGCTAAGCAATATGTAACAGGTCATCGCCGATCACACTGC	GTCCTCGTAAGTTAT	AGCTAAGCAATATGTAACAGGTC	0.540540541	4.63004992	1	0	0	4	9	5	2	0	0	5	7	5	91	56	70
161	CP003824.1	137403	137469	-	CNAG_06829-t26_1	CNAG_06829-t26_1	CNAG_06829-t26_1	1	GT	AG	62	-5.277307208	-4.055543104	1.105171783	0.185725775	1.221764104	1.888298627	G	T	G	G	T	A	C	G	T	T	T	C	TGCTGTTGAGTTTCAAGGTGGTACGTGTAGTATTTCTCGCACTCCTAGCTGAGGATCCACCGGGCTGATTATTGGTATTGATGATAGTTCTACTCGGCGTGTGTGGT	AAGGTGGTACGTGTA	ATTATTGGTATTGATGATAGTTC	2.913168763	5.660729083	45	18	9	15	19	5	9	6	2	4	3	3	691	293	521
162	CP003824.1	137630	137684	-	CNAG_06829-t26_1	CNAG_06829-t26_1	CNAG_06829-t26_1	2	GT	AG	72	-7.075044677	-2.91768933	0.971935965	0.367273006	4.157355347	6.930372828	T	G	C	G	T	G	A	G	T	T	C	T	CCTGTCGGATTGCTTTCTGCGTGAGTCTTTCACTTCCTACTTTCCGCTCATTACTCACACATTCTCTCTTGCTAGTCTCACGCCGCGCCCTGTCA	TTCTGCGTGAGTCTT	CACACATTCTCTCTTGCTAGTCT	0.871759993	11.8188141	7	3	3	11	28	11	6	3	0	8	22	9	703	242	446
163	CP003824.1	137776	137827	-	CNAG_06829-t26_1	CNAG_06829-t26_1	CNAG_06829-t26_1	3	GT	AG	125.5	-7.773454642	-4.207030452	0.640399729	0.484412963	3.566424189	7.692933476	A	C	A	G	T	A	C	G	T	A	A	G	CTTGTTCGGTGGTTCAGACAGTACGTCGCCTCTATGCGTCTTATATTCCTTGAAACTAACCGATTGTCTCAGAAGCAGATCTTGCGATCCTA	CAGACAGTACGTCGC	AAACTAACCGATTGTCTCAGAAG	1.927878202	6.302334231	3	4	1	15	12	6	3	0	4	13	11	3	932	271	661
164	CP003824.1	138258	138307	-	CNAG_06829-t26_1	CNAG_06829-t26_1	CNAG_06829-t26_1	4	GT	AG	68.5	-6.151006401	-4.546085118	0.61694501	1.367727529	1.604921283	1.852668438	A	A	G	G	T	G	A	G	T	C	A	A	TAGGAGATGGTTCTCTCAAGGTGAGTCTGGAATCCGCATGTACAGCAGAATTATACTGATAATTTTACAGCAACACTTAATTGACAATTA	CTCAAGGTGAGTCTG	TTATACTGATAATTTTACAGCAA	1.455384686	5.080182641	14	2	10	2	14	4	6	2	8	1	14	3	690	227	427
165	CP003824.1	141131	141182	+	CNAG_06828-t26_1	CNAG_06828-t26_1	CNAG_06828-t26_1	1	GT	AG	45	-6.357469309	-2.17526665	3.233646396	0.820723098	4.182202658	2.171286028	T	A	C	G	T	A	G	G	T	A	C	A	GCGCCAGGTGGAGATGTTACGTAGGTATTTTTCCTTCTTTCCATACGACCAAATCGCTGACCATACCCTTAGACATGACCTTTACAAATGGC	TGTTACGTAGGTATT	ATCGCTGACCATACCCTTAGACA	2.833981842	19.07694735	5	0	4	14	16	6	4	0	2	12	13	5	124	54	57
166	CP003824.1	141415	141467	+	CNAG_06828-t26_1	CNAG_06828-t26_1	CNAG_06828-t26_1	2	GT	AG	33	-5.679533177	-4.894491742	3.199233157	0.501466839	0.785041434	0.419891078	T	T	T	G	T	A	T	G	T	G	C	G	TGTTCCTATATGGCCACTTTGTATGTCCTCGCCATTGCCAATAAATGAAGAACAAAGCTAATCTTTCAGGTAGGCGGGTGAAGATTTGAACGA	CACTTTGTATGTCCT	AAAGCTAATCTTTCAGGTAGGCG	4.343482778	3.285024155	6	0	4	2	3	1	4	0	3	0	3	3	81	33	45
167	CP003824.1	141717	141773	+	CNAG_06828-t26_1	CNAG_06828-t26_1	CNAG_06828-t26_1	3	GT	AG	14	-8.058493125	-3.983305571	2.136568783	1.036084187	4.075187554	2.972558553	A	T	G	G	T	G	A	G	C	C	T	T	TCACCCAGGCTGTACTCATGGTGAGCCAATTTTCTATCCTCCATGAGCTATGCGAATGGTGACTGACGTCCTTGAAGCTTTTAAAAGGTTTTGTTGG	CTCATGGTGAGCCAA	GGTGACTGACGTCCTTGAAGCTT	0.529100529	6.792123629	1	0	0	2	4	4	1	0	0	2	3	2	62	14	57
168	CP003824.1	142024	142075	+	CNAG_06828-t26_1	CNAG_06828-t26_1	CNAG_06828-t26_1	4	GT	AG	15	-7.597566642	-6.506829908	2.715034584	3.528295006	1.090736735	0.424351451	C	T	G	G	T	G	A	G	T	C	C	T	GCAAATCGGTTTTGTAGCTGGTGAGTTCCCGTGCTTTTTTGATCGAAGGCCTTTATTAACAATGCCCTTCAGCCTACTCCATCTTCATTGCT	TAGCTGGTGAGTTCC	TTATTAACAATGCCCTTCAGCCT	1.282051282	3.837213461	3	0	0	0	0	2	3	0	0	0	3	6	75	15	49
169	CP003824.1	142445	142493	+	CNAG_06828-t26_1	CNAG_06828-t26_1	CNAG_06828-t26_1	6	GT	AG	23	-9.47333321	-2.93335649	0.711570271	0.81279402	6.53997672	10.48594703	C	C	T	G	T	A	C	G	T	T	G	T	GCATTCGAGGGTATTGGCCTGTACGTTTTATTTCCGATGATCATGCCACCCAAACTGACAGTCATACAGTGTCATTCCTATTACCGAAT	TGGCCTGTACGTTTT	CCAAACTGACAGTCATACAGTGT	2.898550725	12.29657392	0	0	0	7	7	6	0	0	0	4	6	3	56	21	38
170	CP003824.1	142691	142745	+	CNAG_06828-t26_1	CNAG_06828-t26_1	CNAG_06828-t26_1	7	GT	AG	36.5	-10.3291986	-4.115953136	0.594277495	1.747693858	6.213245467	5.829816192	T	A	T	G	T	A	T	G	T	A	T	T	TCAAGCCGTTCAGTTCTTATGTATGTCCACCCCTTATTTTAGTCTGGCCAGTCATGGTATTAACTTGTTCCATAGATTCTGTTGCCATCCTCCTC	TCTTATGTATGTCCA	GGTATTAACTTGTTCCATAGATT	0	7.477452042	0	0	0	7	9	1	0	0	0	5	6	0	98	43	63
171	CP003824.1	142963	143019	+	CNAG_06828-t26_1	CNAG_06828-t26_1	CNAG_06828-t26_1	8	GT	AG	14	-4.93950888	-4.990722351	1.788109543	2.732827686	-0.051213471	-0.027161297	T	T	G	G	T	A	T	G	T	T	A	T	TTGATTGGCAGTTTCGCTTGGTATGTCTAGGACTTTGCTTTTATTGACTTGCGATCGTTGACTGACTCGAATAACAGTATCCCCTTGTGCTTCATTT	CGCTTGGTATGTCTA	TTGACTGACTCGAATAACAGTAT	5.775735294	5.716423494	1	3	0	3	6	0	1	1	1	5	10	0	63	15	36
172	CP003824.1	146595	146698	+	CNAG_06826-t26_1	CNAG_06826-t26_1	CNAG_06826-t26_1	1	GT	AG	17.5	-2.851603931	-2.573904108	1.004570282	0.99555383	0.277699823	0.340086874	C	T	C	G	T	A	A	G	T	C	C	G	CGAGGAATTCGTAGCTCCTCGTAAGTTGCCTACCTCCCCCGAATGTTGAGTACAAATCCGTATCTTTGCTTATTTCGCTGACACGAATTCCCCCCCCCCCCCCCCGCCCTCCCCCATTTTTTAGCCGAGCAAAAGGACATTTTT	CTCCTCGTAAGTTGC	CGCCCTCCCCCATTTTTTAGCCG	14.82142857	15.61142491	4	2	5	8	12	11	2	5	3	1	1	7	45	13	28
173	CP003824.1	147797	147857	+	CNAG_06826-t26_1	CNAG_06826-t26_1	CNAG_06826-t26_1	2	GT	AG	23.5	-4.506461936	-2.324377161	1.287873393	0.621278463	2.182084774	2.643184981	T	C	A	G	T	G	T	G	T	A	T	C	TTCTCGAAACAGACCTATCAGTGTGTTCCTTTATATATACAGGGTTGTAGATCCCAACCAACTAACTACACGTTTAAACAGATCGACAAATCCCGCTCTGC	CTATCAGTGTGTTCC	CTAACTACACGTTTAAACAGATC	5.213724363	17.15604846	3	0	2	19	7	16	5	1	0	21	7	17	33	23	36
174	CP003824.1	152486	152551	+	CNAG_06824-t26_1	CNAG_06824-t26_1	CNAG_06824-t26_1	2	GT	AG	22	-5.23133855	-3.698096018	0.791530681	0.492979407	1.533242532	2.847897319	C	G	C	G	T	G	C	G	T	C	G	G	GGCCGCATGATACTCGCCGCGTGCGTCTTGTCTCCTTTTTTTTGACTTTGGGTTGGTTGCCGTTGCTAACACGTGTGCGAAAACAGCGGCGGCCAAGACTCTACTA	CGCCGCGTGCGTCTT	TAACACGTGTGCGAAAACAGCGG	2.746789933	7.325544573	2	1	0	5	4	3	2	1	2	9	11	3	98	21	58
175	CP003824.1	152895	152963	+	CNAG_06824-t26_1	CNAG_06824-t26_1	CNAG_06824-t26_1	3	GT	AG	48.5	-5.507975105	-3.182809581	0.999738834	0.370480929	2.325165523	3.777331541	A	T	G	G	T	G	T	G	T	C	T	T	TCAGGGAACGGCCTATGATGGTGTGTTTCATCTTCTTTCTCTTCTCGTCTCTTTTATACAAGTTCGCTGACAGACGAGGGGGGGAATAGCTTTCGATGGCTTGGCGCGA	ATGATGGTGTGTTTC	ACAGACGAGGGGGGGAATAGCTT	2.417375331	10.03829892	0	0	1	4	10	2	3	1	5	15	18	12	76	48	67
176	CP003824.1	158459	158517	-	CNAG_06821-t26_1	CNAG_06821-t26_1	CNAG_06821-t26_1	1	GT	AG	42	-6.431350343	-3.457151331	1.296769243	0.609686928	2.974199012	3.595020921	C	A	G	G	T	A	A	G	C	T	C	T	TGGGTCGATGAATGTTTCAGGTAAGCCATCCTTTTAATGAATTTGATGGGCATAGTGACATATTCTGACTTCATAACAGTCTGTGGCCCTGTTCAATTG	TTTCAGGTAAGCCAT	ATATTCTGACTTCATAACAGTCT	1.441723053	8.632692843	1	1	0	4	10	4	2	3	1	2	6	4	165	66	103
177	CP003824.1	159267	159325	-	CNAG_06821-t26_1	CNAG_06821-t26_1	CNAG_06821-t26_1	2	GT	AG	31	-6.286427143	-2.983429081	3.203475999	0.168596612	3.302998062	1.783392106	T	G	C	G	T	A	A	G	T	G	T	T	TGGAAAGCTGGTCAGCATGCGTAAGTGATATTTCGACATTAGCATAGGTGTCGTTGTGAGACTAATAAATGGCGCACAGGTTTATCTCTGCTCCGAGTG	GCATGCGTAAGTGAT	GACTAATAAATGGCGCACAGGTT	3.061284447	11.17149758	3	4	0	4	12	7	2	0	0	6	2	0	89	29	48
178	CP003824.1	159566	159634	-	CNAG_06821-t26_1	CNAG_06821-t26_1	CNAG_06821-t26_1	3	GT	AG	15.5	-6.09323279	-2.110206144	2.149548102	0.986435911	3.983026646	2.916940947	C	A	T	G	T	A	A	G	T	C	A	T	TCTCATATCCTTTTCTCCATGTAAGTCACTCCGTCAGATCTGCCCTTTTCATAATTAGACCTAAAAGAAGGACTGATCGTGAAACTCAGCATGTATCTTGTTGGAGCTT	CTCCATGTAAGTCAC	GGACTGATCGTGAAACTCAGCAT	2.085369827	20.07870043	2	0	0	5	2	5	0	1	0	3	3	4	32	15	19
179	CP003824.1	159742	159799	-	CNAG_06821-t26_1	CNAG_06821-t26_1	CNAG_06821-t26_1	4	GT	AG	10	-4.759686472	-2.800532415	2.731295243	0.738976039	1.959154058	1.199277855	T	G	T	G	T	A	A	G	T	G	G	T	TCAGACCTTATCTTCTCTGTGTAAGTCGATTAACGCTGAGCATTACGACTGCGCATATGCTCACAAATGAGGTCATAGGGTATCGCTGCTCTTACGGG	CTCTGTGTAAGTCGA	GCTCACAAATGAGGTCATAGGGT	6.5262966	13.03418803	2	0	2	1	3	1	5	0	3	1	4	3	31	12	24
180	CP003824.1	160001	160052	-	CNAG_06821-t26_1	CNAG_06821-t26_1	CNAG_06821-t26_1	5	GT	AG	17	-4.235633364	-3.527556248	0.54118809	0.381960246	0.708077117	1.851478513	A	T	G	G	T	A	A	G	T	T	C	C	CAAATCAACTCGGTGTCATGGTAAGTCACTAGAATGAAAAGCAGCCGTTCAATGATTGACCGCCTTCGCCAGTCCTTCTCCCAACTGCCCAT	GTCATGGTAAGTCAC	TGATTGACCGCCTTCGCCAGTCC	5.153956517	7.960998607	10	1	2	3	5	1	8	2	1	2	5	1	114	31	41
181	CP003824.1	160103	160156	-	CNAG_06821-t26_1	CNAG_06821-t26_1	CNAG_06821-t26_1	6	GT	AG	15	-4.341290189	-4.791496346	0.462572799	2.989506391	-0.450206158	-0.257771491	A	G	A	G	T	G	A	G	T	C	T	T	CTGTCTTCATAGGACTGAGAGTGAGTCTATTTATATTATACTCTGTGCAACCCAGTAGCTTACGGGCGAATCAGCTTGGTTCCCGATGCGAAAC	CTGAGAGTGAGTCTA	GTAGCTTACGGGCGAATCAGCTT	4.750056961	7.080147267	6	2	2	0	8	0	3	2	3	5	5	0	133	33	45
182	CP003824.1	160686	160940	-	CNAG_06821-t26_1	CNAG_06821-t26_1	CNAG_06821-t26_1	7	GT	AG	13.5	-2.796093037	-1.079446953	1.089436835	0.231979245	1.716646084	2.669379252	C	A	G	G	T	G	A	G	T	A	C	A	TGTATTAGAGCTTTTTGCAGGTGAGTTTTAAATGCAAATGTCTCTTCATTTTCTACCTAGTCAGCTTGACTGTTGTTGGAGCCGTCATATTGGCTCATTCTACAGCATCCTCCTTCTCATCATTTATTTATCTGGAGGAAGAATGAGTTTACCGCTGGCCGAGCTGCTATAGATAGACGACTTTTCCTACATTCCATACGTTCCTCTTTATCTGATAACGGAACAACTCACCGAGAAGGACGCGCGCTAAGATGGATTACTACGATGGCGGTCAGACACGGTTCACTATGCCCCT	TTGCAGGTGAGTTTT	ATTACTACGATGGCGGTCAGACA	15.09303085	34.10768811	31	4	17	6	30	18	4	0	1	3	3	1	78	34	41
183	CP003824.1	161688	161755	+	CNAG_06820-t26_1	CNAG_06820-t26_1	CNAG_06820-t26_1	2	GT	AG	54	-2.160453564	-0.061497727	0.389824737	0.177984684	2.098955837	8.483558731	C	T	T	G	T	T	T	G	T	C	A	T	GAAACATTTCGGCCTTACTTGTTTGTTCAACTCCCATTTGTTTATGCATAACCCGAGCGCAGTGTAACTGATGTTAAGCATTGCCCAGCATCTCAAAATCAAACTTGA	TTACTTGTTTGTTCA	TGATGTTAAGCATTGCCCAGCAT	80.74318243	88.77186042	9	3	5	9	14	8	10	4	11	10	11	8	33	21	35
184	CP003824.1	161659	161755	+	CNAG_06820-t26_2	CNAG_06820-t26_2	CNAG_06820-t26_2	2	GT	AG	57	-2.526110736	-2.223639936	0.283313763	0.395438591	0.3024708	1.076964782	G	A	G	G	T	C	A	G	T	C	A	T	TCTTTTCTCACCGCCAAGAGGTCAGTAACGAAACATTTCGGCCTTACTTGTTTGTTCAACTCCCATTTGTTTATGCATAACCCGAGCGCAGTGTAACTGATGTTAAGCATTGCCCAGCATCTCAAAATCAAACTTGA	CAAGAGGTCAGTAAC	TGATGTTAAGCATTGCCCAGCAT	30.08724464	27.37585691	49	20	37	20	34	14	10	4	11	10	11	8	209	68	115
185	CP003824.1	163193	163248	-	CNAG_06819-t26_1	CNAG_06819-t26_1	CNAG_06819-t26_1	1	GT	AG	60.5	-6.353610875	-3.385840707	0.370348086	0.489400526	2.967770168	8.375486491	A	A	G	G	T	G	A	G	C	A	A	C	AGTGGTCGCGGGCAATGAAGGTGAGCTGATCTTTTTAGTTGATAAAAAGAGCATATGCTGACACAGCCATTTGTAGAACCTGTTGCAGCATCAAAG	ATGAAGGTGAGCTGA	GCTGACACAGCCATTTGTAGAAC	1.420431029	8.958188015	4	1	2	14	11	13	1	0	2	6	14	10	191	60	137
186	CP003824.1	163737	163789	-	CNAG_06819-t26_1	CNAG_06819-t26_1	CNAG_06819-t26_1	2	GT	AG	35.5	-6.67507975	-3.752700679	0.910052672	0.488780097	2.922379072	4.89997924	T	G	C	G	T	A	T	G	T	T	C	G	ACTGTTTACCGTCTCGTTGCGTATGTCACCTTTGGTCTCATCATAGTACAATCGGTGCTAACCTTCTATCTAGTCGCGGCACGATCGAAGAAC	CGTTGCGTATGTCAC	GGTGCTAACCTTCTATCTAGTCG	1.005940575	7.053924289	0	1	1	11	6	4	1	0	1	4	4	3	115	35	84
187	CP003824.1	163887	163938	-	CNAG_06819-t26_1	CNAG_06819-t26_1	CNAG_06819-t26_1	3	GT	AG	41	-6.18587414	-3.717909112	1.228157824	0.879367213	2.467965028	2.829921071	T	C	T	G	T	A	A	G	T	A	C	G	TGCGGACACCGTAATTTTCTGTAAGTGTAACATTGGCCAGTGGTTGTTGAAGAAGATACTGATTGCAAACAGACGACCACGACTGGAACCCT	TTTTCTGTAAGTGTA	AAGATACTGATTGCAAACAGACG	1.577046619	7.657712658	4	1	1	3	12	7	1	1	0	3	14	4	135	40	105
188	CP003824.1	165236	165289	-	CNAG_06819-t26_1	CNAG_06819-t26_1	CNAG_06819-t26_1	4	GT	AG	18.5	-5.009508981	-3.073782954	1.500054349	0.74122779	1.935726027	2.003816484	A	A	G	G	T	A	C	G	T	A	T	T	AAAAGGAGTTGGGTGACAAGGTACGTCCTTATCAATCCTCCTGGTTGATGTCCCAGTGGCTGATGAAGATGTAGATTGAAATCGATCTGCTTGT	GACAAGGTACGTCCT	AGTGGCTGATGAAGATGTAGATT	3.974367651	11.18397202	2	2	2	16	8	7	0	1	2	8	7	5	92	17	71
189	CP003824.1	165499	165552	-	CNAG_06819-t26_1	CNAG_06819-t26_1	CNAG_06819-t26_1	5	GT	AG	23.5	-3.431518057	-3.502631373	0.404860856	0.979811482	-0.071113316	-0.116182159	A	C	G	G	T	G	A	G	T	A	A	C	TATTCAAAACTCAATGCACGGTGAGTCATCTCCTTGAAAGGATAAGAATGCAGCGCATGCTGACTGTAGTGCAGAACTCTGGGCTCTTCTCCAC	TGCACGGTGAGTCAT	GCATGCTGACTGTAGTGCAGAAC	8.535800389	9.195159886	7	2	8	6	17	5	1	1	3	1	9	4	44	22	45
190	CP003824.1	165722	165775	-	CNAG_06819-t26_1	CNAG_06819-t26_1	CNAG_06819-t26_1	6	GT	AG	13	-5.801687036	-2.096523274	2.610744726	0.598787911	3.705163762	2.39591362	C	T	T	G	T	G	A	A	T	G	C	T	TGGTTACTTCTTACCAACTTGTGAATTTTCGTACTGTAACTGAAACAAGTGAGTAATGCTGACGAAACAATTAGGCTGTACAAGATGAGAAATA	CAACTTGTGAATTTT	AATGCTGACGAAACAATTAGGCT	4.189796458	19.43675889	6	0	1	10	23	6	6	0	0	10	23	7	46	13	48
191	CP003824.1	166031	166088	-	CNAG_06819-t26_1	CNAG_06819-t26_1	CNAG_06819-t26_1	7	GT	AG	49.5	-5.264408157	-3.564214352	1.014506596	0.435840593	1.700193805	2.66701234	A	A	A	G	T	G	A	G	T	A	C	C	ATGAAATGGGTTTGGGTAAAGTGAGTAGCTTGAGTGATCTTTCGCCAAAGGGCTTTAGGCTGACATTGTTGCGTTAAGACCATACAATCTATCTCCCT	GGTAAAGTGAGTAGC	GCTGACATTGTTGCGTTAAGACC	2.925797133	7.921858176	4	6	2	6	18	5	1	0	1	5	12	4	146	52	90
192	CP003824.1	166271	166321	-	CNAG_06819-t26_1	CNAG_06819-t26_1	CNAG_06819-t26_1	8	GT	AG	55	-5.543927078	-1.890780651	0.761415012	0.681273731	3.653146426	6.19299917	C	T	A	G	T	A	C	G	T	T	G	G	CCTACCTGGGGATGACACTAGTACGTATCGCCCATTTTCCGTCATTGGGGACTTCTCTCACGGTAATGCAGTGGATGGCGATGAGCTCAAT	ACACTAGTACGTATC	CTTCTCTCACGGTAATGCAGTGG	2.244800951	21.91110809	4	1	1	24	27	15	2	3	2	21	20	13	167	53	111
193	CP003824.1	166454	166505	-	CNAG_06819-t26_1	CNAG_06819-t26_1	CNAG_06819-t26_1	9	GT	AG	67.5	-4.375459927	-3.289861132	0.387819697	0.681809456	1.085598795	2.397163891	A	A	G	G	T	G	A	G	T	A	C	G	AGATCTTGATTACGATGAAGGTGAGTGATGTCTTGTCGTATAATAAGTGGATGTGGCTAATACCTTTGGTAGACGACGAGGAGAACCTCCGG	ATGAAGGTGAGTGAT	GTGGCTAATACCTTTGGTAGACG	4.650322163	9.726206334	14	5	7	9	20	12	10	2	4	4	20	9	211	64	157
194	CP003824.1	166810	166871	-	CNAG_06819-t26_1	CNAG_06819-t26_1	CNAG_06819-t26_1	10	GT	AG	67.5	-4.737441601	-2.821896082	1.327834187	0.202193152	1.915545519	2.470197877	G	A	G	G	T	A	A	G	T	C	T	T	CGAAGCGCATTGTCAAGGAGGTAAGTCATCCGCCCATTCGCCGACTAGTACGCGCAAATCTCATCACTGGTCACCCTTGTAGCTTGCGGCATTTTGGAGGAA	AAGGAGGTAAGTCAT	ATCACTGGTCACCCTTGTAGCTT	4.496886978	12.40163282	11	2	3	11	19	12	13	3	0	7	15	8	131	65	106
195	CP003824.1	167043	167097	-	CNAG_06819-t26_1	CNAG_06819-t26_1	CNAG_06819-t26_1	11	GT	AG	68.5	-3.686273297	-3.28562227	0.505081628	0.206788227	0.400651027	1.27149414	A	G	G	G	T	A	A	G	T	G	T	A	TCGTTCGGGATGTGCCTAGGGTAAGTACAAATTACCGGGTTTGGTTTGTTGAATGATCAACTGATGTTGGTGTAGGTATATCGAGTTTTTCAGGG	CCTAGGGTAAGTACA	ATCAACTGATGTTGGTGTAGGTA	7.393786262	9.312929233	15	10	7	13	20	17	5	3	5	6	8	3	120	62	114
196	CP003824.1	168250	168298	-	CNAG_06819-t26_1	CNAG_06819-t26_1	CNAG_06819-t26_1	12	GT	AG	46	-6.264297224	-3.137099302	3.105333511	0.452760418	3.127197922	1.725996979	C	A	G	G	T	A	T	G	T	G	T	A	AATGGGCTACTTCGCGTCAGGTATGTATTTTCCTTATTGCATCTTGAGCTTTGACTGATATTTATCTAGGTAAAAAATGGTGTGGAAGA	CGTCAGGTATGTATT	TTTGACTGATATTTATCTAGGTA	2.841999714	10.39746834	3	0	2	7	11	5	4	0	4	8	13	4	86	46	62
197	CP003824.1	169244	169300	-	CNAG_06819-t26_1	CNAG_06819-t26_1	CNAG_06819-t26_1	13	GT	AG	55	-5.440598854	-2.59204042	0.684202895	0.144576482	2.848558434	7.055298	G	A	G	G	T	G	A	G	A	C	G	T	TGATGGACAGAATCGTCGAGGTGAGAGTTCATACAATAATATTTTCGATAATGTATGCTGACAAGGTGATGGTTAAGCGTTCTCCGCCACTACACCC	GTCGAGGTGAGAGTT	CTGACAAGGTGATGGTTAAGCGT	2.36509689	14.21484907	9	2	2	12	26	21	2	0	1	6	9	9	141	54	97
198	CP003824.1	182305	182378	+	CNAG_12420-t26_1	CNAG_12420-t26_1	CNAG_12420-t26_1	1	GT	AG	12	-0.967724539	-2.316109923	0.561575219	0.368503428	-1.348385384	-3.477031669	C	A	G	G	T	A	A	G	C	C	A	A	CTGTTCCCAGTTGTCTACAGGTAAGCACACTTTGACCCTCCTGCCTGGGACGGCGTGTCGGTCACATCCGGTAGCTAAAGAATTAATTTATCAGCAAACGTCGACCAACTTTTC	CTACAGGTAAGCACA	CTAAAGAATTAATTTATCAGCAA	34.10551025	16.84291797	19	4	10	10	14	6	6	2	6	5	12	2	23	9	11
199	CP003824.1	187312	187381	-	CNAG_12421-t26_1	CNAG_12421-t26_1	CNAG_12421-t26_1	2	GT	AG	24	-2.899011808	-1.900769759	0.507745812	0.144278184	0.998242049	3.275584301	T	G	A	G	T	G	C	G	T	A	T	G	TGGGGCCTCGACCATCATGAGTGCGTTTGCGCAGATGCATGGTGTATATGTATTAACACGATAGGCGTCGCTTGGTACGGGTTTCGGCAGATGAAGGTAATGAGCGAGAA	TCATGAGTGCGTTTG	CTTGGTACGGGTTTCGGCAGATG	15.96457938	24.23747277	15	2	8	5	8	5	4	5	6	4	4	5	65	39	39
200	CP003824.1	189905	189957	-	CNAG_06813-t26_1	CNAG_06813-t26_1	CNAG_06813-t26_1	1	GT	AG	120.5	-10.67002482	-6.023243291	1.641863413	0.257341374	4.646781529	4.842902859	T	G	A	G	T	A	A	G	T	A	T	A	ATGTTTAGACTGTTGCTTGAGTAAGTCATTGAAGTTGTTTGATATGGAAGAAGGCTAAGCTGACCGCCATTAGATACTCACGGTTACTGGCCG	GCTTGAGTAAGTCAT	GCTAAGCTGACCGCCATTAGATA	0.067340067	1.503748433	0	0	0	3	6	2	1	0	0	4	4	1	247	124	194
201	CP003824.1	190140	190191	-	CNAG_06813-t26_1	CNAG_06813-t26_1	CNAG_06813-t26_1	2	GT	AG	35.5	-6.567683061	-4.561025299	0.728182112	0.434600087	2.006657761	4.098560149	A	T	C	G	T	A	C	G	A	C	C	T	CCCCTTGGGTTCACTATATCGTACGATCAGTTTCTCTTTTTGCCTTTCCATTCGCTGACATTTTTCGTATAGCCTTGCAAAGTTGACTATTC	TATATCGTACGATCA	CGCTGACATTTTTCGTATAGCCT	1.051270174	4.126176926	1	0	0	2	7	6	3	1	1	5	10	1	164	35	92
202	CP003824.1	190326	190372	-	CNAG_06813-t26_1	CNAG_06813-t26_1	CNAG_06813-t26_1	3	GT	AG	66.5	-5.959683236	-4.161161975	0.605816596	0.382253122	1.798521261	4.348725487	A	G	T	G	T	G	A	G	T	A	T	G	AGATTCTGCGAAATACAAGTGTGAGTACGGGCAATGCTACGGATGACTGTAAGCTCACAGTGAACAGATGTTTTTGACATCGACGGT	ACAAGTGTGAGTACG	TGTAAGCTCACAGTGAACAGATG	2.114767552	5.360812869	3	1	2	9	9	5	1	2	2	7	11	3	196	64	125
203	CP003824.1	191296	191340	-	CNAG_06813-t26_1	CNAG_06813-t26_1	CNAG_06813-t26_1	4	GT	AG	45	-7.512345166	-3.871237884	2.97082801	0.495263162	3.641107282	2.093938942	T	T	C	G	T	G	A	G	T	T	C	A	AAGGAAACTCCTTACACTTCGTGAGTCGTCTCATTGCTGTAAGTTCTGCGACTGACCTTCTCTAGTCAAATTACCCTCTCTCCTA	CACTTCGTGAGTCGT	CTGCGACTGACCTTCTCTAGTCA	1.162681669	6.5651637	2	1	0	14	11	3	1	1	0	9	11	3	117	44	96
204	CP003824.1	191439	191513	-	CNAG_06813-t26_1	CNAG_06813-t26_1	CNAG_06813-t26_1	5	GT	AG	50	-6.926597584	-2.821852802	2.60869815	0.255205979	4.104744782	2.712405607	G	A	C	G	T	G	A	G	T	T	A	C	AGGTCAAGATTGTTGATGACGTGAGTAAAGCGCTATCCCTCCATGGACCTTATTTTTTCTGGCTCTGAATGAATGACCATCGGATCTTGTTTCAGTACGACCAGATCAACCGCGA	GATGACGTGAGTAAA	ACCATCGGATCTTGTTTCAGTAC	2.166470168	12.44600331	6	0	4	25	33	10	1	0	2	12	19	10	146	49	136
205	CP003824.1	191638	191692	-	CNAG_06813-t26_1	CNAG_06813-t26_1	CNAG_06813-t26_1	6	GT	AG	46	-5.888288213	-4.740368927	1.030774586	0.570962081	1.147919286	1.687329832	C	A	G	G	T	A	G	G	T	C	C	A	TGGAAGAGTCTTCTCGCCAGGTAGGTCTCAGTCTAAGGTCAGACTATGCATCATCATTAACAGCACTGCATTTAGCCAATCCAAGACACTCCCCC	CGCCAGGTAGGTCTC	ATTAACAGCACTGCATTTAGCCA	1.84958718	3.739213884	5	1	2	8	4	4	4	1	0	4	6	6	164	45	141
206	CP003824.1	193285	193358	+	CNAG_12424-t26_1	CNAG_12424-t26_1	CNAG_12424-t26_1	1	GT	AG	10	0.616396147	3.010295824	0.680961743	0.976071577	2.393899677	3.483933366	C	A	T	G	T	A	C	G	T	T	A	T	AGGCTTGCTGGCGTGAGCATGTACGTATGTATACTTCTATCTGATAGCAGTTAAATAATTACATTTATCCGTATACGCATTCCCTACATACAAGTATCCCTTCTTGATCATCCT	GAGCATGTACGTATG	ACGCATTCCCTACATACAAGTAT	61.36631105	88.03921569	36	8	39	21	27	10	30	13	34	11	13	8	25	10	14
207	CP003824.1	194475	194527	-	CNAG_06812-t26_1	CNAG_06812-t26_1	CNAG_06812-t26_1	3	GT	AG	60	-9.369138901	-4.02370068	1.741679367	1.350749181	5.345438221	4.200650133	A	A	C	G	T	A	G	G	T	T	C	T	CGAACAATTTTCTTTTCAACGTAGGTCTAGGCGCTCATATGCTCTTCCAATGATTAACGCTTTGCTCTTTCAGTCTGACAAGATCTTGCCTCT	TTCAACGTAGGTCTA	TTAACGCTTTGCTCTTTCAGTCT	0.191570881	7.169707122	1	0	0	27	25	3	1	0	0	22	18	0	173	60	73
208	CP003824.1	194587	194633	-	CNAG_06812-t26_1	CNAG_06812-t26_1	CNAG_06812-t26_1	4	GT	AG	50.5	-5.633579493	-4.13982509	1.245375182	0.49126117	1.493754403	1.932568299	T	A	G	G	T	G	G	G	T	T	G	A	TGAAGTGCGAGGGCATCTAGGTGGGTTTGCCATACTTGTACGAAAGGCCTGGGCTAATGTACAGTAGTGATTTATCCTACAAGGTTC	ATCTAGGTGGGTTTG	CCTGGGCTAATGTACAGTAGTGA	2.449980088	5.506431338	3	3	2	18	18	4	0	2	0	7	8	1	153	48	69
209	CP003824.1	195052	195099	-	CNAG_06812-t26_1	CNAG_06812-t26_1	CNAG_06812-t26_1	5	GT	AG	59.5	-8.27185868	-3.110708594	2.77256781	0.286164881	5.161150086	3.207184346	G	T	T	G	T	A	A	G	T	C	C	T	GAAAGGTTTTCAGATGTGTTGTAAGTCGCTCATGACCTTCATTGAGTGGTTCATTGACCCTGTTTTAGCCTGACGATCTCGTCACTTC	TGTGTTGTAAGTCGC	GTTCATTGACCCTGTTTTAGCCT	0.610145048	10.45490184	1	1	0	22	28	22	2	0	0	19	21	20	150	59	142
210	CP003824.1	195133	195181	-	CNAG_06812-t26_1	CNAG_06812-t26_1	CNAG_06812-t26_1	6	GT	AG	48.5	-5.332135399	-1.134277275	2.17432357	0.181558401	4.197858124	3.332386908	A	A	C	G	T	G	A	G	T	A	C	T	TAGCCACTGCTGTTCATAACGTGAGTGATTGTAAAGTGGAGGCCGTCCATAAGCACTGATTATCTACAGACTGAAATCTTCCGAAAGGT	CATAACGTGAGTGAT	TAAGCACTGATTATCTACAGACT	4.084818237	31.33011939	9	3	1	52	60	76	8	2	0	48	43	49	135	46	126
211	CP003824.1	195910	195959	-	CNAG_06812-t26_1	CNAG_06812-t26_1	CNAG_06812-t26_1	7	GT	AG	21.5	-3.858957825	-3.936552373	0.834081529	0.508618874	-0.077594548	-0.137571984	G	T	G	G	T	A	T	G	T	T	A	A	TTCCTCGGGTTTGGCAAGTGGTATGTCAACCCCTTATTTTCTACTGATCTGAAGCTGACCTCTGGTCTAGTAACCAAGGGCATGTCTGAA	CAAGTGGTATGTCAA	GAAGCTGACCTCTGGTCTAGTAA	6.987260992	6.279442599	8	5	8	5	13	9	0	0	0	2	5	0	87	19	77
212	CP003824.1	196232	196285	-	CNAG_06812-t26_1	CNAG_06812-t26_1	CNAG_06812-t26_1	8	GT	AG	16	-3.506018806	-1.789355463	0.753518975	0.26122655	1.716663343	3.728266146	T	G	G	G	T	T	A	G	T	A	A	T	GACACTGACATGATTGATGGGTTAGTGTTCAAAAAAAAGTATTCTGAGTTAGACATACGCTAAATTATCGGAAGAATCATGGCGGGCCGTCCAT	TGATGGGTTAGTGTT	ATACGCTAAATTATCGGAAGAAT	8.535946995	22.50725452	8	4	7	23	29	12	5	0	0	16	25	11	72	14	69
213	CP003824.1	196389	196437	-	CNAG_06812-t26_1	CNAG_06812-t26_1	CNAG_06812-t26_1	9	GT	AG	24	-7.482329394	-2.92157766	3.028219856	0.502602912	4.560751734	2.573408889	A	T	C	G	T	G	A	G	T	G	C	C	AACCATGATTGTAGATGATCGTGAGTCATCCACGAGAGCGGCCCTATGGTGTTTGCTGACAAGTTTTAGGCCTTGTGCTGTGTGGTTCC	ATGATCGTGAGTCAT	TGTTTGCTGACAAGTTTTAGGCC	1.558093627	11.93752096	0	1	0	11	21	8	1	1	0	3	18	6	98	23	73
214	CP003824.1	196550	196600	-	CNAG_06812-t26_1	CNAG_06812-t26_1	CNAG_06812-t26_1	10	GT	AG	13	-7.236105532	-2.957796432	2.532833503	0.543848207	4.2783091	2.86047815	G	A	C	G	T	G	A	G	C	C	C	T	TACGGAAGGAGGGAGTTGACGTGAGCACCAATTTTTTTTCTCTCATCGATGTGAGCTGATAATGACTCCAGCCTGATGATTACATCACGTT	GTTGACGTGAGCACC	TGAGCTGATAATGACTCCAGCCT	1.486199575	11.72272645	4	0	0	6	16	4	3	0	0	7	18	4	75	13	31
215	CP003824.1	196903	196954	-	CNAG_06812-t26_1	CNAG_06812-t26_1	CNAG_06812-t26_1	11	GT	AG	14	-5.574456158	-2.807434709	2.296335333	0.524354987	2.76702145	2.034702187	A	G	T	G	T	G	A	G	T	C	T	A	TCAGAATGCTTACTGCAAGTGTGAGTGCGCGCTGTAACGATTAGTAAAGTTGAATATTGAGGCAGTCATTAGCTATAGAAACTTCTGAACAC	GCAAGTGTGAGTGCG	AATATTGAGGCAGTCATTAGCTA	3.400049419	13.86731445	1	0	3	9	13	2	2	0	2	17	8	4	46	14	33
216	CP003824.1	197221	197274	-	CNAG_06812-t26_1	CNAG_06812-t26_1	CNAG_06812-t26_1	12	GT	AG	32.5	-4.175104624	-1.149702173	0.935532229	0.413453746	3.025402451	5.123229153	T	T	G	G	T	A	T	G	T	G	C	A	AAGGTTCCCCGCATGCCTTGGTATGTCTGATTCGAGGAGTCAAAGGTTTGTTTTCATTTTCTAATAATTAGTAGGCACGATGTTGGTCTCCAAA	GCCTTGGTATGTCTG	CATTTTCTAATAATTAGTAGGCA	6.420851875	31.64813983	2	2	3	19	41	22	1	3	3	17	39	18	59	30	40
217	CP003824.1	197565	197601	-	CNAG_06812-t26_1	CNAG_06812-t26_1	CNAG_06812-t26_1	14	GT	AG	22.5	-3.195226798	-0.559641506	1.070998859	0.396411556	2.635585293	3.997319132	C	A	T	G	T	G	A	G	T	C	A	C	GGACATTCTATTGGTCACATGTGAGTGCAATCAAGAAGGGATGAGCTGACAAAATAGCACGAGAAACTTTGTGTGAT	TCACATGTGAGTGCA	GGGATGAGCTGACAAAATAGCAC	11.1277882	40.52982895	2	4	4	62	44	13	5	5	3	68	42	17	58	18	42
218	CP003824.1	197735	197789	-	CNAG_06812-t26_1	CNAG_06812-t26_1	CNAG_06812-t26_1	15	GT	AG	21	-4.970973481	-2.343054692	0.864021213	0.530299113	2.627918789	4.489819332	C	T	A	G	T	A	A	G	T	T	A	A	AAGATTTTCATCATCATCTAGTAAGTACTTCTCCAGGCTACGGATTATTGGGATAGGAGCTGAGACAAACCATAGTAATGAAGTCTCGGACAAGA	CATCTAGTAAGTACT	GGAGCTGAGACAAACCATAGTAA	3.276592688	17.13010314	1	0	1	10	14	15	1	2	2	10	15	14	64	20	41
219	CP003824.1	197969	198028	-	CNAG_06812-t26_1	CNAG_06812-t26_1	CNAG_06812-t26_1	16	GT	AG	28.5	-3.347595584	-1.157898564	0.470244748	0.265358033	2.18969702	7.024118816	G	G	T	G	T	A	A	A	C	C	G	A	CGCAGTGGCTTGTTGACGGTGTAAACATCTTCATCTCGTAAGATCTTCACTCGGTAGCTGACAGATATTGGTGGATGTAGCGAGATTACTTCTGGAACCT	GACGGTGTAAACATC	ACAGATATTGGTGGATGTAGCGA	9.096986142	32.26033835	7	2	5	26	43	24	12	3	4	24	31	19	70	26	64
220	CP003824.1	198158	198209	-	CNAG_06812-t26_1	CNAG_06812-t26_1	CNAG_06812-t26_1	17	GT	AG	27	-7.172672254	-4.960837195	1.676364907	0.748946833	2.211835059	2.086537605	G	C	C	G	T	A	G	G	T	A	G	G	AGCTGGTTGCGAAGAATGCCGTAGGTTGTCAATTTCTGTTTGCCCTACACGGAGAGGCTAACCAAAAAACAGAGGCAAATGCATCAGTTCAT	AATGCCGTAGGTTGT	AGAGGCTAACCAAAAAACAGAGG	0.842853516	4.458770689	1	0	0	3	4	0	1	0	1	6	2	2	64	27	50
221	CP003824.1	198540	198592	-	CNAG_06812-t26_1	CNAG_06812-t26_1	CNAG_06812-t26_1	18	GT	AG	15	-5.973700912	-4.219529009	2.109712933	0.815631176	1.754171904	1.343264217	A	C	G	G	T	G	A	G	C	A	C	C	CTACCGACGGGCCTGAGACGGTGAGCATTTCTCGTCTTATTTTTAAAGGATAGAGGAGCTAATGAACGCTCAGACCGACTTTTATGATGTCTT	GAGACGGTGAGCATT	AGGAGCTAATGAACGCTCAGACC	2.495597484	5.530073272	6	0	1	4	6	5	1	0	1	1	4	4	59	15	52
222	CP003824.1	198833	198884	-	CNAG_06812-t26_1	CNAG_06812-t26_1	CNAG_06812-t26_1	19	GT	AG	11	-5.984824411	-2.651555082	1.561571819	0.302923286	3.333269329	3.629507355	G	T	C	G	T	G	A	G	T	A	T	T	TAGAACTTATTCGTGCTGTCGTGAGTTGTGTACAGCGTCATTTATTGTAACCCAACTGACGGAATCGGGCAGATTTTCCGAGCTGAATCCAA	GCTGTCGTGAGTTGT	CAACTGACGGAATCGGGCAGATT	1.852010632	14.36843479	1	0	0	11	16	10	2	0	3	6	8	6	52	11	53
223	CP003824.1	199152	199202	-	CNAG_06812-t26_1	CNAG_06812-t26_1	CNAG_06812-t26_1	20	GT	AG	49.5	-4.246001221	-2.72096279	1.612754615	0.957166549	1.525038431	1.408465661	T	G	G	G	T	A	C	G	T	G	T	C	GGGACGGTGCTGTTAAATGGGTACGTTCCATTTTAACCTCCAATACGAGACGGCAATAACATCTTCCCTAGGTCATCTTTCGCGAGCTCCG	AAATGGGTACGTTCC	GGCAATAACATCTTCCCTAGGTC	6.721426721	14.68679219	6	2	0	12	7	10	4	11	2	11	9	18	86	43	64
224	CP003824.1	199908	199952	-	CNAG_06812-t26_1	CNAG_06812-t26_1	CNAG_06812-t26_1	21	GT	AG	14	-5.842442057	-2.146311923	2.019679074	0.428280489	3.696130135	3.100803687	C	A	T	G	T	G	A	G	C	T	A	C	CTCGTATTACTCATATTCATGTGAGCTAATCTCTGTCGTTGGTTCCATGCTGACTTTAACTCCAGTACCATGAACGTCGCGAGCC	ATTCATGTGAGCTAA	CATGCTGACTTTAACTCCAGTAC	3.669724771	21.60512205	2	0	3	20	19	13	1	0	2	20	13	12	52	14	51
225	CP003824.1	201144	201275	+	CNAG_06811-t26_1	CNAG_06811-t26_1	CNAG_06811-t26_1	1	GT	AG	1315.5	-5.925086183	-5.772027525	0.306127978	0.275642617	0.153058658	0.643555963	A	T	G	G	T	G	C	G	T	C	C	G	GAACATCTGTAGACACAATGGTGCGTTTTATTTTTTCTTTTTGATTTTCTCGTATCCCATGTAATCCTGATTGCAAACGTTTGCAACATTGGGTTGACTGGCTCTTGTCCTAATCTTACCCATTTCCGCTAATATGACTCGTTTTCAAACAGCCGAAAGCTCCCTCCACTAC	ACAATGGTGCGTTTT	TATGACTCGTTTTCAAACAGCCG	1.640445717	1.84498988	38	8	26	55	124	25	74	29	25	42	112	37	2668	1297	1722
226	CP003824.1	201466	201520	+	CNAG_06811-t26_1	CNAG_06811-t26_1	CNAG_06811-t26_1	2	GT	AG	910.5	-4.750098143	-5.086039112	0.185389259	0.259672031	-0.335940969	-1.823695783	A	G	G	G	T	G	A	G	T	G	T	G	TGTCGCTGTCCAGAAGGAGGGTGAGTGTGCCCAAAAAATCACTATTTGAATAATGTTCTGATGGTCGTTGCACAGGTGCCAAGATCGTCCTCACT	AGGAGGGTGAGTGTG	TTCTGATGGTCGTTGCACAGGTG	3.625483702	2.886272787	122	63	79	142	257	69	28	12	18	22	76	19	2221	873	1375
227	CP003824.1	201624	201671	+	CNAG_06811-t26_1	CNAG_06811-t26_1	CNAG_06811-t26_1	3	GT	AG	709	-8.572939372	-7.095401752	0.17520781	0.482618797	1.47753762	4.98437931	C	C	G	G	T	T	A	G	T	C	G	T	TCTTTTGAAAACTTCCTCCGGTTAGTCATGTGTAACACCGCTGATATTATATATTAACATTTCTACAGCGTCGTTGCCACTTCCAAGG	CCTCCGGTTAGTCAT	ATATATTAACATTTCTACAGCGT	0.280494766	0.779328477	5	0	4	17	24	20	8	4	3	26	27	24	2405	707	1548
228	CP003824.1	205243	205298	-	CNAG_06809-t26_1	CNAG_06809-t26_1	CNAG_06809-t26_1	2	GT	AG	24	-2.817916109	-1.608574882	0.410512927	0.415890957	1.209341227	3.584453394	G	G	G	G	T	G	A	G	T	C	T	T	CAAATCATTTCCTATAAGGGGTGAGTATCATCAAATGGTACTCTTCAGTTTTCGCTTCTAAAACACCCAGTTGTAGCTTCCTACCGGATGGGTCTC	TAAGGGGTGAGTATC	TCTAAAACACCCAGTTGTAGCTT	15.84257673	28.69965512	9	4	9	12	24	9	3	2	9	12	9	5	59	19	52
229	CP003824.1	205393	205444	-	CNAG_06809-t26_1	CNAG_06809-t26_1	CNAG_06809-t26_1	3	GT	AG	28	-4.290633782	-3.690223477	0.856587477	0.62979292	0.600410305	0.978129364	T	T	G	G	T	A	A	T	T	G	G	A	TGCAGACATGTGGTCTCTTGGTAATTATCTTGACATCAGTGGTGTTTTCGTTACTGACTGAGTTTCGTCCAGGGATGATTTTGTACAAGATG	CTCTTGGTAATTATC	ACTGACTGAGTTTCGTCCAGGGA	5.221563346	7.464809823	3	3	2	3	7	5	7	1	1	2	4	1	74	27	60
230	CP003824.1	205521	205576	-	CNAG_06809-t26_1	CNAG_06809-t26_1	CNAG_06809-t26_1	4	GT	AG	26.5	-2.928084657	-0.894184805	0.857296316	0.973714005	2.033899853	2.71542828	A	T	G	G	T	A	A	A	T	G	C	G	AAAAATGACACAGGTACATGGTAAATCAAAGCACACGCCATTGCAATCTCGGATAACGCTCATAATGATGTTTTAGGCGCCGGAGACACTAGTCCA	TACATGGTAAATCAA	CGCTCATAATGATGTTTTAGGCG	12.46563118	35.77270289	14	1	2	26	20	9	12	6	5	37	17	6	53	29	47
231	CP003824.1	205584	205641	-	CNAG_06809-t26_1	CNAG_06809-t26_1	CNAG_06809-t26_1	5	GT	AG	30	-3.098700462	-0.508112898	0.963787	0.569443879	2.590587564	4.008271012	G	G	A	G	T	A	C	G	T	G	T	A	GGCCATACTGGTACCATGGAGTACGTGGATACTTACTGAGCTCTGTGGATTTGCTAAGTCCGTATAAAAATGACACAGGTACATGGTAAATCAAAGCA	CATGGAGTACGTGGA	TCCGTATAAAAATGACACAGGTA	11.47012579	41.44414859	12	3	4	36	27	11	12	3	2	30	23	12	52	27	50
232	CP003824.1	205729	205803	-	CNAG_06809-t26_1	CNAG_06809-t26_1	CNAG_06809-t26_1	6	GT	AG	27.5	-2.700231713	-0.317705422	0.181910334	0.525645186	2.382526291	7.418946221	G	G	T	G	T	G	A	G	T	A	C	C	TGGGAGGAGGGAAAGTTGGTGTGAGTATGACTTTCATTTTGATAGTCTCGAAGCGGATCTGCAATGGAGGCTGTCAGGACTAAATGTTGTCTCAGACCGAAGGCGATGTTGTCCG	GTTGGTGTGAGTATG	AGGACTAAATGTTGTCTCAGACC	13.29226848	44.65874593	10	4	9	21	41	20	8	3	4	17	29	11	51	24	47
233	CP003824.1	205878	205932	-	CNAG_06809-t26_1	CNAG_06809-t26_1	CNAG_06809-t26_1	7	GT	AG	18	-4.751717412	-0.882306009	3.307389265	0.347393449	3.869411403	2.015290562	C	T	T	G	T	A	A	G	T	C	A	T	TTGAGGGACTGTCTTTTCTTGTAAGTGATCTTCTAGACAGATACGGCGTTTAAACAGATGTCAATAATGACATAGCATTCAAACTCCATTTTGCA	TTTCTTGTAAGTGAT	AGATGTCAATAATGACATAGCAT	8.463647245	35.25549081	8	0	3	25	17	7	9	0	4	22	12	7	40	18	41
234	CP003824.1	206276	206333	-	CNAG_06809-t26_1	CNAG_06809-t26_1	CNAG_06809-t26_1	8	GT	AG	15	-5.639932749	-3.630167573	2.478343607	0.95443595	2.009765176	1.310734846	T	G	A	G	T	A	A	G	T	T	C	T	GACACGACTCGATTCTCTGAGTAAGTTCCTCACAGCGGTACAGTTCGAGAGAATACAGCCTTACCCTCCACATTCCAGTCTCGCTCCCCCGGTGCTTG	CTCTGAGTAAGTTCC	CCTTACCCTCCACATTCCAGTCT	3.344389165	8.182170133	1	0	2	1	4	2	3	0	1	2	2	2	34	18	32
235	CP003824.1	206482	206567	-	CNAG_06809-t26_1	CNAG_06809-t26_1	CNAG_06809-t26_1	9	GT	AG	17.5	-3.00426198	-1.566798533	1.55275559	0.376136468	1.437463447	1.558375571	T	A	G	G	T	G	A	G	T	G	A	A	CATTGAGGGGGATACCTTAGGTGAGTCGCTATGTGAACACTTGCCCATATCTCCCTGTATGTGGGTTCTAAAGGACTGACTAAGCGACCTACTCTCCTCTGGGTAGGAACGTATGCGGTAAAGAAA	CCTTAGGTGAGTCGC	ACCTACTCTCCTCTGGGTAGGAA	13.80550532	27.15553214	8	5	1	15	17	8	2	4	2	10	10	5	37	13	38
236	CP003824.1	207023	207151	-	CNAG_06809-t26_1	CNAG_06809-t26_1	CNAG_06809-t26_1	10	GT	AG	27.5	-3.086565291	-2.653249375	0.381280225	0.109304163	0.433315916	1.892215193	T	G	G	G	T	A	A	G	T	C	C	A	CAGGACTGGAGACCCATTGGGTAAGTCAGTATCCCTTGTGCCTTTAGTTGTACTACTTCTGCATCGAGGTCTACTATCCTTTTTACACTTCATGGCCAACTTCAGTTGAGTTGACAGTATTGGGCTGACGGCAATTAACACTATCAAAGCCATACTTCAAATCAGCTCG	CATTGGGTAAGTCAG	GGCAATTAACACTATCAAAGCCA	10.65001338	13.6489899	22	4	12	9	17	5	11	4	2	5	7	2	105	43	64
237	CP003824.1	212460	212504	+	CNAG_06806-t26_1	CNAG_06806-t26_1	CNAG_06806-t26_1	1	GT	AG	209.5	-6.013926554	-2.697570722	0.406085203	0.243752645	3.316355832	12.12794516	G	A	C	G	T	G	A	G	T	A	C	A	CTAAGACGTTAGGCAATGACGTGAGTCTTTAAACAGATGATTTTGTGCTCATTGGCATTTTGCAGACACATGGCCTTCTTGTAGG	AATGACGTGAGTCTT	TGCTCATTGGCATTTTGCAGACA	1.609663512	13.77044335	6	4	6	31	65	25	7	2	9	25	67	24	535	213	357
238	CP003824.1	212567	212621	+	CNAG_06806-t26_1	CNAG_06806-t26_1	CNAG_06806-t26_1	2	GT	AG	177.5	-4.808730173	-2.715277004	0.802879353	0.395883618	2.093453168	4.050565988	A	G	A	G	T	A	C	A	G	G	A	T	GTCCTTGATAGGGCAAAAGAGTACAGTGCTACAAACTTCATAATGAGTTATGCTCATTGGGCGGGGTAATTGTAGGATCAAGGACCTATCTAAAA	AAAAGAGTACAGTGC	ATTGGGCGGGGTAATTGTAGGAT	3.752898048	13.4089659	20	4	23	41	60	25	17	3	18	38	66	21	517	174	331
239	CP003824.1	212687	212738	+	CNAG_06806-t26_1	CNAG_06806-t26_1	CNAG_06806-t26_1	3	GT	AG	109.5	-5.063639571	-5.00681781	0.313465722	0.458636161	0.056821761	0.177162502	A	A	G	G	T	A	A	G	T	C	C	C	CTCGCACTCTCTCGCTGAAGGTAAGTGCCAGTTACATGGATGCGATGCATGTTGCTTACGCAAGCCCCTTAGCCCTAGCGTCGTTACTTGCT	CTGAAGGTAAGTGCC	TGCTTACGCAAGCCCCTTAGCCC	3.215617963	3.426966504	3	0	3	3	11	0	20	5	9	6	19	7	311	106	202
240	CP003824.1	212861	212918	+	CNAG_06806-t26_1	CNAG_06806-t26_1	CNAG_06806-t26_1	4	GT	AG	193	-4.319256482	-2.9681029	0.430415379	0.064911573	1.351153582	5.376430956	T	T	G	G	T	G	G	G	T	A	T	T	GATTGTTAGACAGTTCTTTGGTGGGTCGTCATAGAACACACAGCGCATTTTTTCACTGAACTCTGATGACCACGTAAGATTGCCGACATTATTGCCCT	TCTTTGGTGGGTCGT	AACTCTGATGACCACGTAAGATT	5.142103702	11.44932949	34	4	15	34	63	32	32	10	15	31	58	22	480	185	314
241	CP003824.1	213118	213165	+	CNAG_06806-t26_1	CNAG_06806-t26_1	CNAG_06806-t26_1	5	GT	AG	103	-7.5005195	-3.727597837	3.05813762	0.379990231	3.772921662	2.120578636	A	C	A	G	T	G	A	G	T	T	T	C	TGATATTATAACCGTTGACAGTGAGTTAATGTTGAATCTCCAAATTTCTTCCACTTATTTTACACCAGTTCCTACTCAATTTGTTTCC	TTGACAGTGAGTTAA	TTCCACTTATTTTACACCAGTTC	3.97745557	10.25736383	8	0	2	15	31	6	5	0	2	6	22	7	248	101	159
242	CP003824.1	213316	213390	+	CNAG_06806-t26_1	CNAG_06806-t26_1	CNAG_06806-t26_1	6	GT	AG	96	-3.797734317	-2.571530286	0.182353828	0.319009944	1.226204031	5.779947479	C	T	G	G	T	G	T	G	T	C	G	G	TGCTGATTCACTTGGCGCTGGTGTGTTTTTTTTTTTTCCTTTTTAATTCTGCCTTCCGAATCTGTTTCAGCTAAACGTGGTCCGTTACCCATCAGCGGTTGGGGCATCGAGGGCG	GCGCTGGTGTGTTTT	CGTGGTCCGTTACCCATCAGCGG	6.710760714	14.52234759	12	6	13	35	37	10	20	11	11	42	35	14	258	109	158
243	CP003824.1	213465	213517	+	CNAG_06806-t26_1	CNAG_06806-t26_1	CNAG_06806-t26_1	7	GT	AG	40.5	-4.126729107	-3.385025718	1.166451741	0.447058528	0.741703389	1.028402304	A	A	G	G	T	A	A	A	G	G	T	C	AAGTTGGTCAAACAGGCAAGGTAAAGTATCGTTTCCTATGAAGTTGGTACACCTTTTTCCTAATTCTTTTTAGGTCGTTGCCCCCGAGCTGTA	GGCAAGGTAAAGTAT	TTTTTCCTAATTCTTTTTAGGTC	6.263188358	8.883009994	11	5	1	14	16	3	9	4	2	8	20	2	126	44	68
244	CP003824.1	216084	216148	-	CNAG_06804-t26_1	CNAG_06804-t26_1	CNAG_06804-t26_1	1	GT	AG	32.5	1.65171547	2.948028528	0.725128048	0.507602102	1.296313058	2.536641985	G	T	T	G	T	A	A	G	C	C	G	G	ACACTCTTCCCAGTGCTGTTGTAAGCGGCGTGCAATACTTTATGGCCTCAGCGCCCAGCAACCTAGCACTGAACGGGATGAATAGCGGCGACCGTAATAATCCGG	GCTGTTGTAAGCGGC	GCACTGAACGGGATGAATAGCGG	75.11329756	88.26617827	107	24	70	75	93	77	74	19	50	41	61	59	17	11	20
245	CP003824.1	216224	216282	-	CNAG_06804-t26_1	CNAG_06804-t26_1	CNAG_06804-t26_1	2	GT	AG	15	-4.243560562	-2.409880826	0.530240655	0.930025335	1.833679737	2.96669176	G	G	G	G	T	C	A	G	T	C	T	A	ACATCGGATATATCCAAGGGGTCAGTTGACGACTTTCTGCTGCATGTGAACCGACTCCCAGAACTGACTATACCAACAGCTACATGGGACATGGGTTGG	CAAGGGGTCAGTTGA	AGAACTGACTATACCAACAGCTA	5.066451439	16.97756178	5	2	2	6	21	11	4	0	2	5	12	7	83	14	57
246	CP003824.1	216597	216658	-	CNAG_06804-t26_1	CNAG_06804-t26_1	CNAG_06804-t26_1	3	GT	AG	19	-4.575625062	-2.831999627	0.636613488	1.01914561	1.743625435	2.51327537	A	C	A	G	T	A	T	G	T	A	A	C	AGTAAAGGAGATCCCTTACAGTATGTATTCGCGGAGAAGCTCAACGACAAAAACTAGTCGCTGATACTTCTTGTCAATAAAGAACTGCCCTCTTCGGCGACA	CTTACAGTATGTATT	GATACTTCTTGTCAATAAAGAAC	4.104773562	13.55774128	2	1	2	11	6	3	1	1	2	13	9	1	61	18	41
247	CP003824.1	217002	217064	-	CNAG_06804-t26_1	CNAG_06804-t26_1	CNAG_06804-t26_1	4	GT	AG	12.5	-3.959540096	-3.30349133	1.755741149	1.152162964	0.656048765	0.54109337	C	G	A	G	T	A	T	G	T	G	C	T	CATTAATCGAGACAGATCGAGTATGTGCAACCTCCATTGCAGACCTAGATTCCTAGCTGTTCATAACTTACGTCTGATTACAGGCTCTATCACTGATCGCATC	GATCGAGTATGTGCA	TAACTTACGTCTGATTACAGGCT	8.723911747	10.59455313	1	2	1	3	4	3	1	3	1	0	1	2	42	10	25
248	CP003824.1	218155	218213	-	CNAG_06804-t26_1	CNAG_06804-t26_1	CNAG_06804-t26_1	5	GT	AG	12.5	-2.328774326	-0.155796996	0.556090293	0.334905906	2.17297733	5.797882264	G	A	A	G	T	A	G	G	T	G	A	T	CTGTTACAAACCCATCTGAAGTAGGTGCTTTCTTGTAGAACCCTCGACAGATAATGATTCAGCTTCCTTGTTCGGTCAGGATGATATATACCTCGGAAG	TCTGAAGTAGGTGCT	CAGCTTCCTTGTTCGGTCAGGAT	16.91319123	47.30914858	14	3	8	31	31	14	10	0	5	21	23	11	40	11	35
249	CP003824.1	218440	218503	-	CNAG_06804-t26_1	CNAG_06804-t26_1	CNAG_06804-t26_1	6	GT	AG	25	-6.123067323	-1.2165597	2.466207508	0.245115556	4.906507623	3.429011708	C	T	A	G	T	T	A	G	T	A	A	G	TGTTTATGCGCGAGCTTCTAGTTAGTGTTTATTGTTCTATTACTTGTAGCTCCATTTATATCTGTGAGCTGACTTTGGAATTAGAAGCCTTCAGAGATGCTTTT	CTTCTAGTTAGTGTT	TGAGCTGACTTTGGAATTAGAAG	2.904765989	36.18558202	3	0	2	27	20	14	2	0	1	9	13	7	62	25	43
250	CP003824.1	218528	218587	-	CNAG_06804-t26_1	CNAG_06804-t26_1	CNAG_06804-t26_1	7	GT	AG	20	-4.260408181	-1.888927975	1.653550763	0.405853583	2.371480206	2.412459185	A	A	G	G	T	A	A	G	T	C	C	A	CGCGGTCTGGGGACATAAAGGTAAGTTGAGAGTCGCGCAAGCGCTTAGAAGCTATGCGGGGCTATGCTGACCATAACAAGCCATTGTTTATGCGCGAGCT	ATAAAGGTAAGTTGA	GCTATGCTGACCATAACAAGCCA	7.304397629	23.65726867	11	1	1	11	16	6	2	1	0	8	13	5	41	19	34
251	CP003824.1	218855	218939	-	CNAG_06804-t26_1	CNAG_06804-t26_1	CNAG_06804-t26_1	8	GT	AG	13.5	-3.181862849	-1.281937048	1.200847777	0.340060218	1.899925801	2.636687479	C	A	G	G	T	G	A	G	G	A	T	T	CTGGGCAGGTTGATAGACAGGTGAGGATACCGAGTCTTGAATATAGATCGTGGCTTTTAATCTGATACATCGGCATACATTCAACTTCCTTTTTTTGCAACCTAGATTTGAACAGAAGCTAGGAA	AGACAGGTGAGGATA	TTCCTTTTTTTGCAACCTAGATT	11.26601444	29.25603865	4	0	9	15	30	9	8	1	7	9	9	12	34	13	45
252	CP003824.1	219242	219320	-	CNAG_06804-t26_1	CNAG_06804-t26_1	CNAG_06804-t26_1	9	GT	AG	81.5	0.964478373	1.714665026	0.350088635	0.317711665	0.750186653	2.748454303	T	G	G	G	T	C	A	G	T	C	T	C	GTTGTATAGTGAATCACTGGGTCAGTACGTGTGCTACATACTTGTACAAGGAAGTGTTTTATGGTTTTGCTCCTTATTATCGCTAATGCCACACTACAGCTCACCACTCCCGATGCATT	CACTGGGTCAGTACG	TCGCTAATGCCACACTACAGCTC	80.32496783	85.46939758	29	14	20	18	46	33	82	49	58	64	94	67	37	13	19
253	CP003824.1	222429	222484	-	CNAG_07406-t26_1	CNAG_07406-t26_1	CNAG_07406-t26_1	1	GT	AG	95.5	-5.950377281	-4.486480074	0.74820732	0.255288892	1.463897207	3.207272441	C	G	T	G	T	T	A	G	T	C	T	G	CCTAAACATCCCCTCTGCGTGTTAGTCGACATTCTACTTTGCAAAGCATTACGAAGTTGCTCATATTTAATTATAGCTGGAATTCGCACCATATCA	CTGCGTGTTAGTCGA	TTGCTCATATTTAATTATAGCTG	1.691231259	4.681904296	3	1	3	12	17	8	3	1	2	8	13	6	192	108	93
254	CP003824.1	223068	223148	+	CNAG_07407-t26_1	CNAG_07407-t26_1	CNAG_07407-t26_1	1	GT	AG	34	-7.023567001	-5.605741933	2.098545593	1.256403068	1.417825069	1.004023828	C	C	G	G	T	G	A	G	T	C	C	A	GTTCCCAAGCAGTCAAGCCGGTGAGTGTGGATATGTAGTCAGTGACGAATGCTGTGCTAACAATATGCGCTTTTGGCATCCCTCGCTCAATTGATTTACAGCCAACATCGCCTTGTTCATG	AAGCCGGTGAGTGTG	CTCGCTCAATTGATTTACAGCCA	1.128368512	3.031557292	0	1	0	2	2	0	4	0	0	4	3	1	91	40	34
255	CP003824.1	224634	224689	+	CNAG_06971-t26_1	CNAG_06971-t26_1	CNAG_06971-t26_1	1	GT	AG	54	-4.689410395	-4.128666895	0.863374027	0.987348663	0.5607435	0.740502115	C	C	G	G	T	G	A	G	T	T	C	T	TAATCTCAACGAGCCGTCCGGTGAGTGCAATGTGTTGATGCTCTCGAGCGTCCTGGCTGATATTCTACCTTACAAGTCTTGCATGCAATGGCTACC	CGTCCGGTGAGTGCA	CTGATATTCTACCTTACAAGTCT	4.053020068	6.168455662	5	1	8	6	27	4	10	1	5	7	34	4	160	53	105
256	CP003824.1	224755	224808	+	CNAG_06971-t26_1	CNAG_06971-t26_1	CNAG_06971-t26_1	2	GT	AG	55.5	-5.62282644	-2.825909048	0.920751108	0.518132874	2.796917391	4.585224919	T	T	G	G	T	A	T	G	T	C	T	T	CATACTCGGGTATCGTCTTGGTATGTTTGTTTTCCAGTCCCAACATTATTTGAGACTTAACAACTTAAACTCAGCTTTCCATGAATCCGTTTAC	GTCTTGGTATGTTTG	ACTTAACAACTTAAACTCAGCTT	2.1765952	13.76364217	6	1	4	22	40	7	5	0	1	23	35	9	161	55	105
257	CP003824.1	224843	224896	+	CNAG_06971-t26_1	CNAG_06971-t26_1	CNAG_06971-t26_1	3	GT	AG	39.5	-5.331779562	-2.538138951	0.666943834	0.156543631	2.793640612	7.063120874	T	A	T	G	T	A	T	G	T	A	T	G	GTTTACTCCACTCAACATATGTATGTATCCCCAAAATCACAGTGTCTGTCGCTAATTTAGACCTCTTTGACCAGATGAAACAGCTTTTGTGAAA	ACATATGTATGTATC	ATTTAGACCTCTTTGACCAGATG	2.933382787	15.0368584	3	2	2	15	31	9	4	1	1	27	32	15	154	38	95
258	CP003824.1	225066	225123	+	CNAG_06971-t26_1	CNAG_06971-t26_1	CNAG_06971-t26_1	4	GT	AG	83	-3.664697494	-2.973988155	0.236754068	0.462584713	0.69070934	2.302206276	A	A	G	G	T	G	A	G	T	T	G	G	ATCATAGTCAGTGGCGAAAGGTGAGTCGAGTTTCCGTTTGGGTCACTGCGCCAGTGCTCAAGCAAGACCTCCCGATAGTGGAGCTGGCAAGACAGTAG	CGAAAGGTGAGTCGA	CAAGCAAGACCTCCCGATAGTGG	7.326833898	11.53857818	8	1	10	9	18	12	19	11	13	17	31	25	202	77	124
259	CP003824.1	225335	225393	+	CNAG_06971-t26_1	CNAG_06971-t26_1	CNAG_06971-t26_1	5	GC	AG	35	-4.508213803	-3.419755549	0.443025064	0.537312668	1.088458254	2.707149447	G	A	G	G	C	A	T	G	T	A	T	T	GCTTTGGGAAATACATTGAGGCATGTAATTTCAGGTTCTTCGTTCTGTTATGGCCTCACATAAACTAATGACCTTGCAGATTTTGTTCGATAAAACGAA	ATTGAGGCATGTAAT	ATAAACTAATGACCTTGCAGATT	4.861904351	12.22965137	8	1	7	21	32	9	7	1	6	10	18	5	146	34	123
260	CP003824.1	225964	226037	+	CNAG_06971-t26_1	CNAG_06971-t26_1	CNAG_06971-t26_1	6	GT	AG	73	-4.617443532	-4.26414678	0.557929349	0.43892934	0.353296752	0.8620036	C	A	T	G	T	G	A	G	T	T	G	G	TGTACAATAGTTTGTTCCATGTGAGTCGTTGTGCCAATTGATACTAAATCGTTTTCGACTTTTCGAACGTGAGTGTGGCTAATCGTAATCACAGTGGCTAGTTGGTGTGGTAAA	TTCCATGTGAGTCGT	GTGGCTAATCGTAATCACAGTGG	4.039657154	5.04918947	5	2	4	11	9	10	9	4	3	10	7	6	122	70	132
261	CP003824.1	226125	226183	+	CNAG_06971-t26_1	CNAG_06971-t26_1	CNAG_06971-t26_1	7	GT	AG	11	-7.947567255	-3.091678929	2.408071181	0.559390147	4.855888326	3.402102905	A	T	T	G	T	G	A	G	T	T	A	T	TCATTGGTGTACTTGATATTGTGAGTAGTGTTTCATCATAATGAATATATTGGATCGGGCAATCTAACTCTGTAAACAGTATGGGTTTGAGCACTTCAC	GATATTGTGAGTAGT	CAATCTAACTCTGTAAACAGTAT	0.647249191	10.82350441	2	0	0	17	25	11	2	0	0	9	24	7	101	11	69
262	CP003824.1	226208	226267	+	CNAG_06971-t26_1	CNAG_06971-t26_1	CNAG_06971-t26_1	8	GT	AG	11.5	-4.959169894	-2.491678716	0.836467635	0.245544413	2.467491178	4.902504095	A	A	A	G	T	A	A	G	C	A	A	T	GGTTTGAGCACTTCACCAAAGTAAGCATCCTATTCTAAAGCCATGCGCAATTACGGGCCGACGTTGATCTTCAACATCAGAATTCTTTCGAACAATTTTG	ACCAAAGTAAGCATC	ACGTTGATCTTCAACATCAGAAT	3.239949965	15.15464489	4	1	1	26	36	11	4	0	1	21	29	11	101	11	63
263	CP003824.1	226343	226385	+	CNAG_06971-t26_1	CNAG_06971-t26_1	CNAG_06971-t26_1	9	GT	AG	24	-3.462772299	0.45877872	0.649321276	0.255162895	3.921551019	9.735900458	A	A	G	G	T	A	A	G	T	C	T	C	TCTATGCCCATGTTTTTAAGGTAAGTGAAGACGCATGGACGGTGTTAACTTCTTCTGCCTTAGCTCGAACAAGAAGAGTATGT	TTTAAGGTAAGTGAA	GTTAACTTCTTCTGCCTTAGCTC	8.66756435	57.84573131	8	1	5	113	126	53	9	5	4	104	125	61	98	21	77
264	CP003824.1	227063	227117	+	CNAG_06971-t26_1	CNAG_06971-t26_1	CNAG_06971-t26_1	10	GT	AG	32	-4.2535149	-2.448395091	0.726896512	0.104212134	1.805119809	4.257710513	A	A	G	G	T	G	A	A	T	A	T	A	TATGCACAATTCGCCGAAAGGTGAATGCAGAATACATACGTGAGGAGCGCCGATGCTGACAATCTTTTTGTTAAGATATCATCTGATGCTTCATT	CGAAAGGTGAATGCA	CTGACAATCTTTTTGTTAAGATA	5.242637216	15.70253585	5	2	4	17	36	11	2	2	7	18	36	12	121	30	77
265	CP003824.1	227537	227597	+	CNAG_06971-t26_1	CNAG_06971-t26_1	CNAG_06971-t26_1	11	GT	AG	53	-5.697200891	-2.990714084	1.155709904	0.116080518	2.706486807	4.035877922	C	G	G	G	T	A	T	G	T	T	C	G	TGTTGTAAGGCTTCAAACGGGTATGTGAAGAAAAAAATACAGCCTTTGATCTAGCGGCATGCTTATTCGATGAAAATCCAGTCGCCCGTGGTCATCTAGCA	AAACGGGTATGTGAA	CTTATTCGATGAAAATCCAGTCG	2.228930818	11.16875034	5	1	1	32	20	16	10	1	1	30	26	9	180	52	124
266	CP003824.1	227686	227745	+	CNAG_06971-t26_1	CNAG_06971-t26_1	CNAG_06971-t26_1	12	GT	AG	66.5	-6.345776902	-3.631628068	0.851412114	1.015799367	2.714148834	3.546820329	C	T	G	G	T	A	A	G	T	C	G	C	CAATGTTTCTTCCGTAGCTGGTAAGTTCAAAAGCTTTTGCTATATAAATTATAGTCTTGTCTTAATGGTACTTTTGGTAGCGCGGCTCGGCGTGAGTATC	TAGCTGGTAAGTTCA	CTTAATGGTACTTTTGGTAGCGC	1.320208734	8.508979862	3	0	1	24	17	2	5	1	1	21	22	4	167	66	114
267	CP003824.1	228881	228942	+	CNAG_06971-t26_1	CNAG_06971-t26_1	CNAG_06971-t26_1	13	GT	AG	48	-6.722252083	-3.48268364	1.363702378	0.889830293	3.239568443	3.445906071	G	T	G	G	T	G	A	G	T	G	A	A	CTGTACAGCGCCATGTCGTGGTGAGTGATTGTTCATAGGACTAAATCATTACCTTCTGACATGTCGGCATCCATTATTTTAGGAATTTAAAGGCGAAGATAT	GTCGTGGTGAGTGAT	GTCGGCATCCATTATTTTAGGAA	1.154792843	9.617567801	1	0	1	29	25	5	3	2	0	36	26	8	185	47	160
268	CP003824.1	229484	229531	+	CNAG_06971-t26_1	CNAG_06971-t26_1	CNAG_06971-t26_1	14	GT	AG	94	-5.182380546	-3.892027717	0.436244343	0.152144814	1.29035283	4.837419274	G	A	G	G	T	A	A	G	T	C	T	A	CTTCTCTTCGTGGAAAAGAGGTAAGTCCATTTCGCAGGTTGAATGGTCTGTTGTTGACCTCTCCCAAGCTATGCAGATACAGTATAAC	AAAGAGGTAAGTCCA	TGTTGTTGACCTCTCCCAAGCTA	2.719838103	6.654462279	3	2	3	12	20	7	6	4	8	15	27	7	234	91	173
269	CP003824.1	229568	229619	+	CNAG_06971-t26_1	CNAG_06971-t26_1	CNAG_06971-t26_1	15	GT	AG	103	-4.105432348	-0.793697677	0.202062161	0.265523182	3.311734671	17.19122351	A	G	G	G	T	T	A	G	A	A	G	T	TAACGTCACGCGGATTGAGGGTTAGATATTTTCATCTTTTATGCGATTACGAGCTGATATTCGCCTGTAAAGAGTGGTGCAAAGCCCACGAT	TTGAGGGTTAGATAT	GCTGATATTCGCCTGTAAAGAGT	5.492533501	36.8221542	12	3	7	91	127	38	23	7	11	93	124	44	259	98	161
270	CP003824.1	229706	229773	+	CNAG_06971-t26_1	CNAG_06971-t26_1	CNAG_06971-t26_1	16	GT	AG	52.5	-5.698931101	-4.030233974	0.60474452	0.31106461	1.668697128	4.250039991	A	A	A	G	T	A	A	G	T	G	C	T	AACTATTGCAACTAAAAAAAGTAAGTATAATAACGTACGATGGTGACTACTGGTTGCGTTCGAATTTCGCTAATTGCCTTTCCGTCAGGCTACGCTGAATGACATCGA	AAAAAAGTAAGTATA	GCTAATTGCCTTTCCGTCAGGCT	2.47713638	6.028324482	2	2	2	9	20	5	5	1	2	7	16	10	201	51	154
271	CP003824.1	230024	230077	+	CNAG_06971-t26_1	CNAG_06971-t26_1	CNAG_06971-t26_1	17	GT	AG	48.5	-5.169110203	-2.665003713	0.628949428	0.65777996	2.50410649	4.765760477	C	C	T	G	T	G	A	G	T	A	C	G	AATAATGAACCTGGAGACCTGTGAGTGCGCTCTTTCTGTATGTAGATGCCGCTCATATCATTCCTGCTTGGTAGACGTCCCAGCGTGGCTCAAC	AGACCTGTGAGTGCG	ATATCATTCCTGCTTGGTAGACG	2.815409278	14.16432365	6	1	2	9	42	9	5	2	1	7	37	4	123	63	80
272	CP003824.1	230591	230643	-	CNAG_07408-t26_1	CNAG_07408-t26_1	CNAG_07408-t26_1	1	GT	AG	66.5	-4.877707678	-3.257590153	1.109683789	0.392670123	1.620117525	2.383911345	A	C	T	G	T	G	A	G	T	C	T	A	TGCGATTCAAGCAAGACACTGTGAGTTCTATTTATTCTGTATCAAACACGCTATTCGCTTATTATTAAAGCAGCTATAGTCTGATATGTAGCT	GACACTGTGAGTTCT	TTCGCTTATTATTAAAGCAGCTA	7.422165989	12.21731936	6	5	2	13	20	12	6	2	0	13	12	9	131	59	74
273	CP003824.1	230713	230773	-	CNAG_07408-t26_1	CNAG_07408-t26_1	CNAG_07408-t26_1	2	GT	AG	57	-5.210839559	-2.67678593	0.918414245	0.253870107	2.534053629	4.606267001	A	A	G	G	T	G	A	G	A	C	A	C	CATCTACTGAGCTCTTGAAGGTGAGATAATCTTTATTGCTGAGACGTATTTCGTTTGCAATAGTCCTAATTGTGTTTTAAGCACGAGTTCTTGCAGTTAGC	TTGAAGGTGAGATAA	AGTCCTAATTGTGTTTTAAGCAC	3.676041545	13.58468822	9	4	2	33	36	21	1	0	0	13	11	7	126	54	81
274	CP003824.1	231109	231166	-	CNAG_07408-t26_1	CNAG_07408-t26_1	CNAG_07408-t26_1	3	GT	AG	33.5	-5.355924187	-3.298757242	0.944637757	0.744555714	2.057166945	2.96237728	T	A	A	G	T	T	A	G	T	C	C	G	CCAAGGTGAAGTCAAAATAAGTTAGTTACCTTTACGTTCTGCAGCCCGGTTGCCCAAGCTGATATTGACGTTCTATAGCCGATTTCGGCTTCTGCGCC	AAATAAGTTAGTTAC	CTGATATTGACGTTCTATAGCCG	3.593863295	9.973818413	2	2	2	20	23	4	2	1	0	19	16	6	97	31	76
275	CP003824.1	231267	231329	-	CNAG_07408-t26_1	CNAG_07408-t26_1	CNAG_07408-t26_1	4	GT	AG	27.5	-4.660104102	-2.769296795	1.160296395	0.082099843	1.890807307	2.815493245	G	A	G	G	T	C	A	G	T	A	C	C	TTGCTGCAATATGCCTTGAGGTCAGTTCATCAAAGACCAGTGACGGGGATGGCGACTGACTGTGATAACCCTTCACTTTCCAGACCTGTCGCGGTCTACAACA	CTTGAGGTCAGTTCA	GATAACCCTTCACTTTCCAGACC	4.365991065	12.76925434	6	3	2	18	30	13	4	0	0	16	18	8	76	26	67
276	CP003824.1	231613	231672	-	CNAG_07408-t26_1	CNAG_07408-t26_1	CNAG_07408-t26_1	5	GT	AG	25.5	-3.345450976	-2.832583393	0.566856488	1.135025704	0.512867583	0.700173382	A	G	G	G	T	G	A	G	T	G	G	C	ATACGGAAAGTTGGTCAAGGGTGAGTGGCCGCTGTGTCCCCCGTGTCCCCTGAAGGAACCATTTTGACCAAACTTCTCAGGGCATCAGGAATGGTTTTCG	TCAAGGGTGAGTGGC	ATTTTGACCAAACTTCTCAGGGC	9.191462133	13.88975251	7	1	4	6	15	4	10	4	2	31	12	2	63	23	48
277	CP003824.1	231909	231955	-	CNAG_07408-t26_1	CNAG_07408-t26_1	CNAG_07408-t26_1	6	GT	AG	27	-6.62801315	-2.6256933	2.147600276	0.43027665	4.00231985	3.164993718	A	A	A	G	T	A	A	T	A	A	C	T	CGTTTGAAACTGAAGAAAAAGTAATACATCATTTGAGACTACGTATTGAAACTGACTTGTTTAGTAGACTTCAGCCCAGAAAGAGAA	GAAAAAGTAATACAT	GAAACTGACTTGTTTAGTAGACT	1.542198622	15.03412328	4	0	2	36	27	14	2	0	1	17	16	6	103	27	82
278	CP003824.1	232292	232340	-	CNAG_07408-t26_1	CNAG_07408-t26_1	CNAG_07408-t26_1	7	GT	AG	43	-6.825544116	-3.221717483	2.662183449	0.458351401	3.603826633	2.310698154	A	C	T	G	T	A	A	G	C	G	G	T	CTAAATCAGGGGGATTCACTGTAAGCCGCCCAAACGAATGATCGATCAGTTCTAATGCCTTTCACGTAGGGTCTACCGCCTCAGTGGTC	TTCACTGTAAGCCGC	TTCTAATGCCTTTCACGTAGGGT	1.798967167	9.893395381	1	0	3	21	27	11	3	0	6	12	23	8	149	43	106
279	CP003824.1	232593	232678	-	CNAG_07408-t26_1	CNAG_07408-t26_1	CNAG_07408-t26_1	8	GT	AG	28.5	-4.886863651	-2.832453672	0.752465383	0.236812875	2.054409979	4.51079671	G	A	G	G	T	A	A	G	A	A	G	T	TTCGTATCTACAAAAATGAGGTAAGAATTCTAGGCGTGTTAAATCACCGTTTCCTCCTTATGAAACATAGGGGAGTGATGTCATGAAGCTGATATCGGAGCCATAGAGTTCTCCTTCACCCGTTTA	AATGAGGTAAGAATT	AGCTGATATCGGAGCCATAGAGT	3.448842871	12.74869911	5	0	6	12	27	13	3	1	3	14	20	11	114	28	82
280	CP003824.1	233023	233095	-	CNAG_07408-t26_1	CNAG_07408-t26_1	CNAG_07408-t26_1	9	GT	AG	121	-3.252631614	-3.681719701	0.464540205	0.535385253	-0.429088088	-1.048496911	C	T	T	G	T	A	A	G	T	C	T	G	TGACGTGACAACTTCCACTTGTAAGTGAAGCGCTTCCTGATCGTTCAATTAATCTCACTACCTGTAGAGCGGCGGAACTGATTAAACCTCTAGCTGCATGCGTAACGACCCTT	CCACTTGTAAGTGAA	GGAACTGATTAAACCTCTAGCTG	15.76784326	10.04402097	33	19	25	17	22	11	3	2	3	7	3	2	156	144	103
281	CP003824.1	233049	233095	-	CNAG_07408-t26_2	CNAG_07408-t26_2	CNAG_07408-t26_2	9	GT	AG	125	-1.68133948	0.242491382	0.362342769	1.372735762	1.923830862	2.347010455	C	T	T	G	T	A	A	G	T	A	G	C	TGACGTGACAACTTCCACTTGTAAGTGAAGCGCTTCCTGATCGTTCAATTAATCTCACTACCTGTAGAGCGGCGGAACTGATTAAAC	CCACTTGTAAGTGAA	ATTAATCTCACTACCTGTAGAGC	90.8182694	96.52604945	7	6	4	12	7	5	4	3	3	8	3	3	19	11	14
282	CP003824.1	233684	233804	+	CNAG_06980-t26_1	CNAG_06980-t26_1	CNAG_06980-t26_1	1	GT	AG	33	-1.503406642	-1.247135428	0.153980174	0.309206533	0.256271214	1.285009761	C	T	T	G	T	A	A	G	T	A	T	T	ATGGCTTAAAGCGGTGACTTGTAAGTCGTTCAGTCTTAGACTGTGCATGAATGTAAGCACGGCCAGGCGGAAAGGGAGGCGGCCCATCCTATCCCGATGTGATCCATCATCAGTTGGTGTACTGTTGCTGAAAGTTTGTAGATTATATGTTCATTGGGTCA	TGACTTGTAAGTCGT	CTGTTGCTGAAAGTTTGTAGATT	30.15354491	35.39552865	23	7	25	23	41	17	19	9	12	10	30	10	66	23	47
283	CP003824.1	235516	235566	+	CNAG_06980-t26_1	CNAG_06980-t26_1	CNAG_06980-t26_1	2	GT	AG	26	-7.715910941	-2.737545886	3.064557924	0.303921903	4.978365054	2.799975652	G	C	T	G	T	G	A	G	T	C	C	A	AAGAACTCCCGACGAAAGCTGTGAGTCATTTCCGCATTTGGTATGTATGTGTCTTAATTGTGCAACCGCAGCCAAACCTTTATCGGAATCT	AAAGCTGTGAGTCAT	TCTTAATTGTGCAACCGCAGCCA	1.666666667	13.08971022	0	0	2	7	14	4	0	0	2	6	10	4	48	26	38
284	CP003824.1	236722	236773	+	CNAG_06980-t26_1	CNAG_06980-t26_1	CNAG_06980-t26_1	3	GT	AG	14.5	-6.773548486	-4.263503995	2.522239594	0.874329306	2.510044491	1.628601163	G	T	T	G	T	A	C	G	T	C	C	A	AGCTTTTACGTCTACCGGTTGTACGTTGTCAGACCTCGCAATCACAAAGCTGAACTAACGTTTAACTTACAGCCAAGAGAATAATCAAATGG	CCGGTTGTACGTTGT	AACTAACGTTTAACTTACAGCCA	2.448570587	5.360873694	0	0	1	1	3	1	0	1	0	6	3	1	38	14	37
285	CP003824.1	237314	237393	+	CNAG_06980-t26_1	CNAG_06980-t26_1	CNAG_06980-t26_1	5	GT	AG	28	-6.471161021	-3.3639308	2.622871207	0.463022577	3.107230222	2.020660095	A	C	A	G	T	G	A	G	T	G	T	C	CAGCAAAAAAGTCGAGAACAGTGAGTATTGACAAAGCACAATTTCGAATAAAACTCCTGAATGGTGTTATACTAACTGATTATTGATTTGCTATATCCAGGTCTGATCTCTGGCCTTCGT	AGAACAGTGAGTATT	TATTGATTTGCTATATCCAGGTC	2.024496407	9.700680272	3	0	2	5	1	6	0	0	1	7	3	7	54	36	43
286	CP003824.1	237585	237648	+	CNAG_06980-t26_1	CNAG_06980-t26_1	CNAG_06980-t26_1	6	GT	AG	50	-4.573387173	-2.088272793	0.691439429	0.400507033	2.48511438	5.38677052	C	G	A	G	T	C	A	G	T	A	T	T	AGATGCAGGCCATTTTCCGAGTCAGTAGGGGATCGGGTTCTGAGCAACATTTGAAATTGAAGCTCGCTGACGTACCCTTCCTAGATTGGCTCATTGGCCCGTCC	TTCCGAGTCAGTAGG	CGCTGACGTACCCTTCCTAGATT	4.229674797	20.01501497	5	1	1	13	8	7	5	3	2	18	10	16	75	48	60
287	CP003824.1	238897	238953	-	CNAG_07409-t26_1	CNAG_07409-t26_1	CNAG_07409-t26_1	1	GT	AG	24.5	-8.322190402	-3.370598829	2.511018315	0.486600497	4.951591573	3.3531301	A	A	A	G	T	T	C	G	T	C	A	A	TTACCGCACTCAAGTGTAAAGTTCGTTTTCTTTCTTCCTCTTCAATATGTTGACAAAAGCTGACGCCCAAACTCAAGCAAAATAACGTGGCCTTTGC	TGTAAAGTTCGTTTT	AGCTGACGCCCAAACTCAAGCAA	0.680272109	8.993860892	0	1	0	11	8	3	0	0	0	10	6	2	55	24	34
288	CP003824.1	239353	239408	-	CNAG_07409-t26_1	CNAG_07409-t26_1	CNAG_07409-t26_1	2	GT	AG	29	-4.767147759	-3.658783141	1.535651367	0.133119666	1.108364618	1.245446284	A	C	G	G	T	C	A	G	T	G	T	G	CAAGTTATATTGCTAAGACGGTCAGTCCTCCATCAGTATCCTTCGAAGGTGACTCTTGTTGATCTGCCGTGAACAGGTGTTAAATTGCATCGGGGA	AAGACGGTCAGTCCT	TGTTGATCTGCCGTGAACAGGTG	4.516920901	7.307574733	1	3	6	12	11	9	1	1	2	2	3	4	97	27	67
289	CP003824.1	239874	239926	-	CNAG_07409-t26_1	CNAG_07409-t26_1	CNAG_07409-t26_1	3	GT	AG	39	-4.402103432	-4.215336446	0.231373974	1.159307647	0.186766986	0.273640552	G	A	C	G	T	G	A	G	T	G	G	A	GTGCCGACCACCCCTTGGACGTGAGTCGTCATCTAATCACCGTATCTCTTTTGTGTGGCTAAGACGGTTTCAGGGAAAACGGTGGTGGCTGAA	TTGGACGTGAGTCGT	TGTGGCTAAGACGGTTTCAGGGA	4.448744826	5.880314049	3	2	2	1	11	5	1	2	2	1	5	2	51	37	43
290	CP003824.1	240562	240619	-	CNAG_07409-t26_1	CNAG_07409-t26_1	CNAG_07409-t26_1	4	GT	AG	13	-7.610117838	-4.328171935	1.817547494	0.982183206	3.281945904	2.751512945	C	A	G	G	T	A	A	G	T	T	C	C	CGGATATCTACTGCATTCAGGTAAGTCAACTGAACGCTTTTTCAGAGATATGTCGCTGAACATCTTATTTCGTTTCAGTCCCCGTTATGCGCTATAAA	ATTCAGGTAAGTCAA	AACATCTTATTTCGTTTCAGTCC	1.754385965	5.306024674	0	0	1	2	4	3	0	0	0	1	2	2	29	13	27
291	CP003824.1	240823	240876	-	CNAG_07409-t26_1	CNAG_07409-t26_1	CNAG_07409-t26_1	5	GT	AG	33	-7.058974962	-3.699653069	2.619159929	0.325462106	3.359321892	2.204564815	A	A	T	G	T	A	C	G	T	A	A	C	CGTAACACTGGTGAGATAATGTACGTGTAAACCCTTCTCTTTCACGTATCATCTTATTTGACCAGCGTTTATAGAACGGAGCTCCAGCCGGCTT	GATAATGTACGTGTA	TATTTGACCAGCGTTTATAGAAC	2.394733855	7.178071425	1	2	0	7	8	4	0	0	0	4	3	4	44	31	50
292	CP003824.1	241737	241788	-	CNAG_07409-t26_1	CNAG_07409-t26_1	CNAG_07409-t26_1	6	GT	AG	15.5	-9.074120892	-4.427500136	0.65924564	1.499178808	4.646620757	4.914246976	G	A	A	G	T	A	C	G	T	A	G	T	AAGTCACGCCCGTAACAGAAGTACGTATAAATCATATTACATTACATAAACCTACTAACCTCCAACCTGTAGAGTGCTGGCAAATCTAGCAA	ACAGAAGTACGTATA	TACTAACCTCCAACCTGTAGAGT	0	5.841921241	0	0	0	0	7	0	0	0	0	1	8	1	38	16	32
293	CP003824.1	242033	242101	-	CNAG_07409-t26_1	CNAG_07409-t26_1	CNAG_07409-t26_1	7	GT	AG	37	-6.873579984	-3.532627529	2.313898914	0.312661873	3.340952455	2.478320986	C	A	A	G	T	A	G	G	T	C	T	C	TGGTTCAACGGTTTGATCAAGTAGGTCTTCTTTTGTCTCAGGAACCCAACGTCAGGCGCTTAGCGCAACACGACTAATGCTGTGGCTAGCTCCCATTCTCCTCTGGACC	GATCAAGTAGGTCTT	ACGACTAATGCTGTGGCTAGCTC	1.349906442	7.980644008	1	1	0	4	10	6	1	1	0	2	9	2	57	42	37
294	CP003824.1	243430	243487	+	CNAG_07005-t26_1	CNAG_07005-t26_1	CNAG_07005-t26_1	1	GT	AG	30	-3.29325116	-2.102001248	0.816448635	0.498187098	1.191249912	2.157274814	G	A	A	G	T	G	A	G	C	C	C	G	CTCTCACCATTGTCTTCGAAGTGAGCTCGTCGATGTTCTTCAGTTCGCCGTCGCCCCTACTCATGTCGTACCATGTAGCCGGGCAATCTATCTATCCT	TTCGAAGTGAGCTCG	ACTCATGTCGTACCATGTAGCCG	9.891247379	19.21928313	6	4	13	9	29	14	4	2	10	5	28	12	91	27	68
295	CP003824.1	243964	244017	+	CNAG_07005-t26_1	CNAG_07005-t26_1	CNAG_07005-t26_1	2	GT	AG	58	-3.941673019	-1.485625102	0.684343802	0.447202925	2.456047918	5.203628011	A	T	G	G	T	G	A	G	T	T	G	T	CGCCTGGCTGCTATCGGATGGTGAGTCGGCGTCCTCGAGGGTGCACTACAAATACTTATCTTTGGCCACTGAAGTGTAACGAACATTGTGAAAA	CGGATGGTGAGTCGG	CTTATCTTTGGCCACTGAAGTGT	6.45012418	26.96403721	11	3	4	28	19	19	10	3	2	29	13	16	95	55	68
296	CP003824.1	244176	244229	+	CNAG_07005-t26_1	CNAG_07005-t26_1	CNAG_07005-t26_1	3	GC	AG	26	-8.150675571	-2.081826098	2.861286585	0.480987221	6.068849472	3.622884974	T	C	G	G	C	G	A	G	T	C	T	G	CAAGCTCAACTTCATCCTCGGCGAGTTTTACATACTCAGCAATGAGATCCAGCTAACTTGTCTGTACATTTTAGCTGCCCTTGTATCAGATGAA	TCCTCGGCGAGTTTT	AACTTGTCTGTACATTTTAGCTG	1.01010101	19.68031663	0	0	2	10	14	4	0	0	1	9	13	8	71	26	48
297	CP003824.1	244766	244814	+	CNAG_07005-t26_1	CNAG_07005-t26_1	CNAG_07005-t26_1	4	GT	AG	47.5	-4.360004727	-2.053320276	0.422356525	0.664847514	2.30668445	5.072363663	C	C	T	G	T	A	A	G	C	G	T	A	ATTTTTCGCCTTTTAGACCTGTAAGCCTCTTTTCATCGACCCAGCCAACTCTGATGAAAGTTTACTCAGGTAATACTTTCGGACAATAC	AGACCTGTAAGCCTC	TCTGATGAAAGTTTACTCAGGTA	10.32252524	24.67202375	3	2	4	6	25	10	5	2	3	6	30	13	96	51	52
298	CP003824.1	245205	245258	+	CNAG_07005-t26_1	CNAG_07005-t26_1	CNAG_07005-t26_1	5	GC	AG	30.5	-3.658460914	-1.507612402	0.508119649	0.444733042	2.150848512	5.516973025	T	C	C	G	C	G	A	G	T	G	C	C	GTTCAGAAGTTCGATTGTCCGCGAGTCGACAATTGCCTTAACCTATAAGGATGGTATGCTGATGCTTTGGATAGGCCATGTACGTCCTGGTGAA	TTGTCCGCGAGTCGA	TATGCTGATGCTTTGGATAGGCC	10.61728395	31.48009368	7	3	4	14	20	6	10	2	1	16	14	9	83	28	48
299	CP003824.1	245358	245406	+	CNAG_07005-t26_1	CNAG_07005-t26_1	CNAG_07005-t26_1	6	GT	AG	39	-3.966241017	-1.666029079	0.667978561	0.615695384	2.300211938	4.385598093	T	T	G	G	T	G	T	G	T	A	A	T	AAGTGCTGTCAGAGACATTGGTGTGTCTTTGTGTGCTAATTTCCAAGGCCAGTGCTTACTATTTGCCAGAATGTACCCCGAGACCCGCT	ACATTGGTGTGTCTT	CAGTGCTTACTATTTGCCAGAAT	6.320149879	24.49488342	10	2	4	20	14	12	14	2	5	18	18	12	115	49	76
300	CP003824.1	245838	245890	-	CNAG_07004-t26_1	CNAG_07004-t26_1	CNAG_07004-t26_1	3	GT	AG	660.5	-7.993182576	-5.42444196	0.169877531	0.495899296	2.568740616	8.487751909	A	G	G	G	T	A	A	G	T	C	C	T	TCACCCCACATTGTCAGAGGGTAAGTCTGTTTCCTTTTTATTAAGAACTCCCACTGATAATCTGTAAATGTAGCCTTCAAGGAGGCGGCTTTA	CAGAGGGTAAGTCTG	CTGATAATCTGTAAATGTAGCCT	0.389701675	2.36896515	10	5	9	27	55	16	10	4	4	26	60	17	2402	1328	1553
301	CP003824.1	246045	246095	-	CNAG_07004-t26_1	CNAG_07004-t26_1	CNAG_07004-t26_1	4	GT	AG	612	-5.450480661	-3.996993037	0.726315364	0.341015798	1.453487624	3.137529251	T	T	T	G	T	A	C	G	T	A	T	T	GTAGGGGCTTTGTGAAATTTGTACGTCCACTCTTGTCACGTTGACGGCTATTATCACTGACGCCATCATAGATTGTTGAGAAAGAGACTGA	AAATTTGTACGTCCA	TATCACTGACGCCATCATAGATT	2.426330455	5.983117706	59	35	36	76	162	67	23	13	14	47	75	38	2410	588	1459
302	CP003824.1	246112	246168	-	CNAG_07004-t26_1	CNAG_07004-t26_1	CNAG_07004-t26_1	5	GT	AG	419	-4.618447369	-3.375095336	0.661272906	0.184383715	1.243352033	3.137007774	T	G	A	G	T	A	A	T	T	G	G	G	AAGACGAACCAGGATTCTGAGTAATTTTTTCCCCTTTTTCTGAAATTTGTTGACGTATATTGACCGATCTTTCGTAGGGGCTTTGTGAAATTTGTAC	TTCTGAGTAATTTTT	TATTGACCGATCTTTCGTAGGGG	4.168537151	8.822930996	50	19	21	78	149	56	63	35	46	101	150	56	1743	392	1113
303	CP003824.1	246368	246416	-	CNAG_07004-t26_1	CNAG_07004-t26_1	CNAG_07004-t26_1	6	GT	AG	778	-4.646572243	-3.84135659	0.12328706	0.063691068	0.805215653	10.05048368	A	A	G	G	T	G	G	G	C	G	T	A	CCACAAGGCTGAGGAGGAAGGTGGGCGGATCTTTGCACACGTCCGTCTTCCTGTCTTACGTCGCTATAGGTATCGCTGCCGTCGAAATT	AGGAAGGTGGGCGGA	CCTGTCTTACGTCGCTATAGGTA	3.864601806	6.520793938	146	47	80	85	146	70	40	20	31	45	60	36	2134	845	1511
304	CP003824.1	246749	246801	-	CNAG_07004-t26_1	CNAG_07004-t26_1	CNAG_07004-t26_1	7	GT	AG	374	-5.744978353	-4.55267428	0.248078612	0.181661514	1.192304073	6.716312431	T	G	G	G	T	A	A	G	T	C	A	A	GGCATGGACGGCGAGGTTGGGTAAGTTACCCCTCGGCAGCTAAATGACGTTATCTTCGTTGACTGCTTTTTAGCAAGCAATTCCAGAAGATCC	GGTTGGGTAAGTTAC	CTTCGTTGACTGCTTTTTAGCAA	1.988968344	4.157558015	34	8	20	31	41	20	22	4	12	26	47	19	1236	367	926
305	CP003824.1	246927	246972	-	CNAG_07004-t26_1	CNAG_07004-t26_1	CNAG_07004-t26_1	8	GT	AG	178	-5.535636414	-3.373232716	0.116907452	0.374814296	2.162403699	9.539404389	A	A	G	G	T	A	A	G	C	A	T	G	TGAAGGAGGTGCCCAAGAAGGTAAGCTGACATTCTCTTCACGTTCTTCTTTCAATAATGTGATTAGATGGTCGTCATTGGCGGTGG	AAGAAGGTAAGCTGA	TCTTTCAATAATGTGATTAGATG	2.456181628	8.942225733	34	6	21	56	116	47	11	2	9	25	75	30	1037	174	760
306	CP003824.1	247346	247396	-	CNAG_07004-t26_1	CNAG_07004-t26_1	CNAG_07004-t26_1	9	GT	AG	718	-7.064733165	-4.617513907	0.266943548	0.265197962	2.447219258	11.2646845	A	A	T	G	T	T	C	G	T	G	C	T	TGTATCCCTTCCAAAGCAATGTTCGTAAAACCCTGCTGCATGTATTCCCGCAATTAACCATTTTCACATAGGCTTAACAACTCTCACATCT	AGCAATGTTCGTAAA	AATTAACCATTTTCACATAGGCT	0.81706604	4.136247088	7	3	4	27	39	17	36	13	17	46	91	49	2876	897	1702
307	CP003824.1	247471	247519	-	CNAG_07004-t26_1	CNAG_07004-t26_1	CNAG_07004-t26_1	10	GT	AG	655.5	-5.580749577	-3.138212191	0.05774653	0.180542706	2.442537385	22.31882066	A	A	G	G	T	G	A	A	T	A	C	T	CTGCTCAGCTTGGCTTCAAGGTGAATGACGCCCGCGTGGCTACTTGTACCCAAGACTAACTTTTACCAGACTGCCTGTATTGAGAAGCG	TTCAAGGTGAATGAC	CCAAGACTAACTTTTACCAGACT	2.275622602	11.09515219	89	27	50	97	198	89	18	5	12	49	130	56	2464	800	1484
308	CP003824.1	247712	247839	-	CNAG_07004-t26_1	CNAG_07004-t26_1	CNAG_07004-t26_1	11	GT	AG	627	-7.980015753	-5.412652874	0.539109521	0.25253659	2.567362878	7.469517859	C	T	C	G	T	G	A	G	T	T	C	A	TGTTCGCCAGGCAACCCCTCGTGAGTATCCATTCCCTTCTCTCCATACCCCAATTTCCTTCATATTTCTATTTCTCCCTATTCCAGTGATCGTGCCTTCGAGTCACCATGCCTTTGCCGCTGACTAAATTCTGAATCCTTGGCTGTAGTCACAAAACCTCCTTCGTCC	CCCCTCGTGAGTATC	TTCTGAATCCTTGGCTGTAGTCA	0.559659491	2.691656446	11	6	12	21	68	22	4	1	8	11	20	7	2712	932	1715
309	CP003824.1	249333	249381	-	CNAG_07410-t26_1	CNAG_07410-t26_1	CNAG_07410-t26_1	1	GT	AG	48	-9.045028017	-3.790077052	2.49632009	0.570163081	5.254950965	3.554566479	A	G	A	G	T	A	T	G	T	A	T	C	AATTCATGCGCGCTACAAGAGTATGTAAACAAGTTGCAATGTCTTTGGAGAGAGCTGATATATTGATAGATCCTAACTCAACGACCGGA	ACAAGAGTATGTAAA	GAGAGCTGATATATTGATAGATC	0.427350427	6.980927377	2	0	0	8	17	9	2	0	0	8	18	6	154	48	102
310	CP003824.1	249412	249469	-	CNAG_07410-t26_1	CNAG_07410-t26_1	CNAG_07410-t26_1	2	GT	AG	44.5	-8.125308213	-3.184505021	2.455821251	0.337219115	4.940803192	3.452273532	A	C	T	G	T	G	A	G	T	A	T	T	CTAAAGATGGCTTGTACACTGTGAGTTGTTATGCAAATTGCTCTGAGTCTCCCCTGCTTACCGCATGGTATTCGTTAGATTCGAGGAGAATTCATGCG	TACACTGTGAGTTGT	TACCGCATGGTATTCGTTAGATT	0.59975706	10.00948732	2	1	0	19	27	12	0	0	0	17	25	6	147	44	97
311	CP003824.1	249530	249578	-	CNAG_07410-t26_1	CNAG_07410-t26_1	CNAG_07410-t26_1	3	GT	AG	44.5	-3.939650322	-3.183246943	0.101230884	0.219764496	0.756403379	5.414675393	G	A	G	G	T	A	A	G	T	G	A	C	GAAATAGGCTTTGTATCGAGGTAAGTGCAAGTGTAATTAGTCGCGGTAACTGTTGCTGACGATCTTCAGGACCCGTTTGAAATTACTTA	ATCGAGGTAAGTGCA	CTGTTGCTGACGATCTTCAGGAC	6.068776413	9.951985536	1	1	4	17	14	5	15	4	10	37	36	22	123	42	101
312	CP003824.1	249745	249799	-	CNAG_07410-t26_1	CNAG_07410-t26_1	CNAG_07410-t26_1	4	GT	AG	23	-8.853185074	-4.992657323	2.006400089	0.61577499	3.860527751	3.185981248	G	T	T	G	T	A	T	G	T	G	C	T	TTTGAAAGTGTCGGAGAGTTGTATGTCGTCATGCTTCTTCAACCTTAGTAATAGTTTTATACTGACATTATCTAGGCTGGTAGATTTCTTCCGAT	AGAGTTGTATGTCGT	TTTATACTGACATTATCTAGGCT	0.806451613	3.464809392	1	0	0	5	12	3	1	0	0	4	10	5	121	23	93
313	CP003824.1	250002	250048	-	CNAG_07410-t26_1	CNAG_07410-t26_1	CNAG_07410-t26_1	5	GT	AG	31	-6.046735026	-3.200157688	1.191368295	0.483417782	2.846577338	3.834780115	C	T	T	G	T	G	A	G	A	A	C	G	TCGTGGAACACTCTCTTCTTGTGAGATTTTTGCCATCGAGACATAATCATTGGCTAACAGGCAGTAGACGGCTATACCCTCATGGTG	CTTCTTGTGAGATTT	CATTGGCTAACAGGCAGTAGACG	1.740251982	10.03928438	0	0	1	23	19	10	1	2	1	10	11	6	82	30	71
314	CP003824.1	250109	250160	-	CNAG_07410-t26_1	CNAG_07410-t26_1	CNAG_07410-t26_1	6	GT	AG	27.5	-5.038048257	-2.669937655	1.442987599	0.275178948	2.368110602	2.792179039	T	C	C	G	T	G	A	G	T	T	A	A	CAGAACCCTTGTACTATTCCGTGAGTTAAGTCTTTGCGAAACCGCACCAGTTACTGAGGGCGCTATATACAGTAAAAGTATGGTCTAAAAGG	TATTCCGTGAGTTAA	ACTGAGGGCGCTATATACAGTAA	3.646498429	13.63907112	4	2	0	21	21	5	2	1	1	11	17	8	62	26	57
315	CP003824.1	250272	250387	-	CNAG_07410-t26_1	CNAG_07410-t26_1	CNAG_07410-t26_1	7	GT	AG	23	-5.634043116	-2.942369177	2.7844222	0.203034625	2.691673939	1.66992308	T	C	G	G	T	G	A	G	T	G	G	A	CTCTCCCGCTCTTCCTTTCGGTGAGTTACGTCTTGGATTTTGTGATAGTACTTGAGAATTTTGGGCGCATATGCTCCGTCGCTGCTCAATCCGGCCCACCCGCAGTTCGCTGACCTGAAACCATGTCGCTAAACAGGGATTGCGTGCGATATTGGG	CTTTCGGTGAGTTAC	GAAACCATGTCGCTAAACAGGGA	3.798054655	11.7200113	4	0	4	20	21	8	3	0	1	9	9	6	60	23	40
316	CP003824.1	250476	250586	-	CNAG_07410-t26_1	CNAG_07410-t26_1	CNAG_07410-t26_1	8	GT	AG	19	-6.040372856	-2.942047081	2.194376773	0.607450527	3.098325775	2.356911359	C	G	C	G	T	A	A	G	T	G	A	G	TGGCCGCACTTCTCGAGCGCGTAAGTCAGAATCCATCGTTTTGCGCTCCACTGTCCACGTTATTCATGAGGCTTTCCGTGTTGCTGGCTTTCGGAGCATTAACCAAATGAATTAATGTTACTTGATCGTAGGAGACTAATTTCAACGTCAA	GAGCGCGTAAGTCAG	TTAATGTTACTTGATCGTAGGAG	2.295038821	11.94521595	2	0	0	19	22	4	3	0	3	18	14	6	72	19	41
317	CP003824.1	250676	250776	-	CNAG_07410-t26_1	CNAG_07410-t26_1	CNAG_07410-t26_1	9	GT	AG	15.5	-2.536408631	-1.840540245	1.088501848	0.268654784	0.695868386	1.075023802	C	C	G	G	T	A	A	G	T	A	T	A	TTTCGGCTTACGGAATTCCGGTAAGTCCTGCCCGTTGATCGGGCGTCGGAACTCTTGTGTTCCGTTTGTCGAAAGCGATGTCGAAAGCAAGGATGCCGTATGAGCTGCTAATCAGGAGTAGATATGGATCTTGTCGTCTTG	ATTCCGGTAAGTCCT	GAGCTGCTAATCAGGAGTAGATA	16.66300929	22.25330001	14	2	11	38	48	30	6	7	7	26	20	17	88	11	83
318	CP003824.1	250878	251006	-	CNAG_07410-t26_1	CNAG_07410-t26_1	CNAG_07410-t26_1	10	GT	AG	27.5	-5.254736745	-4.732256603	2.129383344	1.130892904	0.522480142	0.375338467	A	G	A	G	T	G	A	G	T	G	G	T	GAGCTCAGTGTTAAGGAAGAGTGAGTATTTGTTTCTGGCATTCTTATCTATCTCTGTGCGTTCGACGCGCACCCGCAAGCGAGGTGGCGCGTTGAAAAGTTGTTTGACTGTGAAATCAAGGATGTAGGTCTGACCATGAGTTTTTTTAGGGTGCGATGTCTTATTGAAA	GGAAGAGTGAGTATT	CTGACCATGAGTTTTTTTAGGGT	4.549035743	5.532360307	3	2	0	7	3	1	3	3	1	15	5	3	94	25	101
319	CP003824.1	251176	251336	-	CNAG_07410-t26_1	CNAG_07410-t26_1	CNAG_07410-t26_1	11	GT	AG	187.5	2.833645988	3.466383584	0.741809321	0.849932513	0.632737596	0.971464618	T	A	C	G	T	G	A	G	T	A	A	C	CCACAGGATACATCCTATACGTGAGTACCGTTTACACACCTGATTCGCACCCAAGCTCCGTCTGCCCTCTATGCTGTCTGTATCCGTTTCCCTGGCGGAAGCCTCCCACCTCTCTTCCAAAAGCAGCTATCATTATACTTCGCTGTTCCTCTGCCGATAACTAAATTCATCCAGCTTGCAGAACGTTCGTTGGCACCGCCA	CTATACGTGAGTACC	TAAATTCATCCAGCTTGCAGAAC	94.71132324	95.75930229	220	121	144	186	265	198	6	8	1	23	41	24	16	15	6
320	CP003824.1	251183	251336	-	CNAG_07410-t26_2	CNAG_07410-t26_2	CNAG_07410-t26_2	11	GT	AG	129	-5.072663423	-2.102206762	0.848035914	0.117125423	2.970456662	6.00988888	T	A	C	G	T	G	A	G	T	C	T	T	CCACAGGATACATCCTATACGTGAGTACCGTTTACACACCTGATTCGCACCCAAGCTCCGTCTGCCCTCTATGCTGTCTGTATCCGTTTCCCTGGCGGAAGCCTCCCACCTCTCTTCCAAAAGCAGCTATCATTATACTTCGCTGTTCCTCTGCCGATAACTAAATTCATCCAGCTTGCAGAACGTTCGTTGGC	CTATACGTGAGTACC	CGATAACTAAATTCATCCAGCTT	11.09015016	24.87353903	8	2	3	36	45	47	6	8	1	23	41	24	192	108	134
321	CP003824.1	253264	253323	-	CNAG_07015-t26_1	CNAG_07015-t26_1	CNAG_07015-t26_1	1	GT	AG	10.5	-7.652056995	-2.595734735	3.000630795	0.773204427	5.05632226	2.826330102	C	T	A	G	T	A	G	G	T	T	C	A	CATAGACTTTGCTTCTTCTAGTAGGTCGCTGCATTTCCAGGCTCCAAGCGGCTTTCTGATTTATATTTTTTTTCGGTCAGTCAATCGACCGCATAATGCA	CTTCTAGTAGGTCGC	TTATATTTTTTTTCGGTCAGTCA	1.587301587	14.86192197	0	1	0	3	13	2	0	0	0	1	10	3	37	10	30
322	CP003824.1	254578	254627	-	CNAG_07015-t26_1	CNAG_07015-t26_1	CNAG_07015-t26_1	5	GT	AG	19	-4.312794619	-4.109037422	1.653696708	0.929051724	0.203757197	0.186059592	T	G	G	G	T	A	T	G	T	A	T	A	GGGACATCCTGATTCGATGGGTATGTTTTTATGCCTCTCTCAGTATATACCAAGCTGACAATCATTAAAGATAGACGACCTTGAGCCAGC	CGATGGGTATGTTTT	CAAGCTGACAATCATTAAAGATA	6.267712404	5.998027647	4	2	1	5	10	2	1	2	0	4	2	0	33	17	40
323	CP003824.1	258359	258408	+	CNAG_07411-t26_1	CNAG_07411-t26_1	CNAG_07411-t26_1	1	GT	AG	17	-9.670360434	-3.232703542	1.105539731	1.604467712	6.437656892	5.722618111	G	A	A	G	T	G	A	G	T	G	T	C	CAGAGTATCAAAAGGGCGAAGTGAGTTTTCATTAACGTCCGCTAGTCACAGTACCAATGATAAATCACAGGTCTGCGAGATATGTAAAGC	GGCGAAGTGAGTTTT	GTACCAATGATAAATCACAGGTC	0	12.30183082	0	0	0	13	14	1	0	0	0	15	12	1	72	17	55
324	CP003824.1	258917	258968	+	CNAG_07411-t26_1	CNAG_07411-t26_1	CNAG_07411-t26_1	3	GT	AG	27	-6.696950188	-2.293315579	2.985917294	0.156524708	4.403634609	2.550928207	A	A	G	G	T	A	G	T	C	T	G	C	CACTCCACTTCACATGGAAGGTAGTCCTGGTCTTTCACCAAATGCTTAGGTGAAAAGCTGATAATCAAATAGTGCTGGTCCGACCCTCGAAA	TGGAAGGTAGTCCTG	AAAAGCTGATAATCAAATAGTGC	4.87654321	16.91662071	0	1	0	9	13	7	1	3	0	8	11	7	66	25	38
325	CP003824.1	259056	259104	+	CNAG_07411-t26_1	CNAG_07411-t26_1	CNAG_07411-t26_1	4	GT	AG	23	-7.322789212	-3.068388154	1.517640996	1.398147419	4.254401058	3.5710313	T	T	C	G	T	G	A	G	C	C	T	T	ATTTCCATTCTTCCAGATTCGTGAGCCTTTTACCTCTTCGTTGTCATCACTGATATTAAGCATCAAAAGCTTGCTGCGTTACATCAAGT	AGATTCGTGAGCCTT	CTGATATTAAGCATCAAAAGCTT	1.283372365	12.71097256	0	0	0	2	24	8	1	0	2	2	15	6	87	23	59
326	CP003824.1	259227	259270	+	CNAG_07411-t26_1	CNAG_07411-t26_1	CNAG_07411-t26_1	5	GT	AG	16	-6.640332779	-3.347134002	3.184199179	0.11877163	3.293198777	1.790096473	A	T	A	G	T	A	T	G	T	T	G	T	CACATATAGCATCAACTATAGTATGTTACCATACTCGTTCAAGGCAGGACTAACCAACCTTCAGTGTACTGGGGCGAGACCAAA	ACTATAGTATGTTAC	CAGGACTAACCAACCTTCAGTGT	2.580845771	8.871352413	2	1	0	5	5	1	0	1	0	7	6	4	66	15	55
327	CP003824.1	259519	259572	+	CNAG_07411-t26_1	CNAG_07411-t26_1	CNAG_07411-t26_1	6	GT	AG	23.5	-7.360412197	-2.064344714	3.014462995	0.499904052	5.296067483	3.002015902	G	G	A	G	T	A	A	G	T	A	T	C	ACTGTGGTTTCAATCACGGAGTAAGTTTCAAGTGATGAGCGCTTCATTTGAGTGCTGACCGGGAGGGTGCGTAGATCAACATGAACGAGGCTGT	CACGGAGTAAGTTTC	CTGACCGGGAGGGTGCGTAGATC	1.246854267	19.62444772	0	0	1	15	14	9	0	1	1	13	9	10	91	23	61
328	CP003824.1	259737	259791	+	CNAG_07411-t26_1	CNAG_07411-t26_1	CNAG_07411-t26_1	7	GT	AG	37.5	-5.003023701	-2.8462567	1.059048009	0.510565476	2.156767001	3.177378993	T	T	G	G	T	G	A	G	C	G	C	T	ACGATCAGAACCGCCCTTTGGTGAGCATCACCTAGCAACAAATGAGAAGAAGCTGATCCATTTATCCGCATTCAGGCTGAAAAACGCACTCATCG	CCTTTGGTGAGCATC	ATCCATTTATCCGCATTCAGGCT	3.523043482	12.47905022	1	2	1	8	18	5	4	3	2	6	20	6	128	35	74
329	CP003824.1	262059	262111	+	CNAG_07411-t26_1	CNAG_07411-t26_1	CNAG_07411-t26_1	8	GT	AG	35.5	-5.617586075	-2.320107106	0.896795065	0.527663637	3.29747897	5.489016668	G	C	T	G	T	A	A	G	T	C	A	C	GGTTCGTGTCCAGCTCAGCTGTAAGTTGTCCACATTATGAGTTCTGGATATATAGTTGATCAATTGAGGGCAGCACATCGCGGAACGGATCAA	TCAGCTGTAAGTTGT	AGTTGATCAATTGAGGGCAGCAC	3.112010303	17.05970734	1	0	3	20	10	10	2	1	3	29	18	9	122	34	74
330	CP003824.1	264140	264203	+	CNAG_01457-t26_1	CNAG_01457-t26_1	CNAG_01457-t26_1	1	GT	AG	14	-2.557169512	-3.090453158	0.363374699	0.92369609	-0.533283646	-0.930560103	T	G	G	G	T	G	A	G	T	A	G	A	AAAGTGGCATAGCTCGCTGGGTGAGTGAGTTCGTCCGCCTCAAACCGGGTCTCGTTCGACTAATCTATCATTGACTACCGTCAGAGACATATGTCAATCTGTAG	CGCTGGGTGAGTGAG	CTATCATTGACTACCGTCAGAGA	27.67195767	16.13899352	9	3	4	8	17	1	1	1	3	4	13	3	33	9	25
331	CP003824.1	265663	265717	+	CNAG_01457-t26_1	CNAG_01457-t26_1	CNAG_01457-t26_1	3	GT	AG	12	-9.145532894	-3.322485414	1.073805928	0.241326941	5.82304748	9.164008493	C	A	G	G	T	A	C	G	T	C	T	C	GGGATGTGAAAGCCCTTCAGGTACGTGTTCCGTGATCTAATGTTGATTATCACTCATGTACTCACATCCATTTAGCTCTTGACCGCGGATTATGG	CTTCAGGTACGTGTT	ATGTACTCACATCCATTTAGCTC	0	9.07726601	0	0	0	4	6	3	0	0	0	9	9	3	47	12	40
332	CP003824.1	266051	266112	+	CNAG_01457-t26_1	CNAG_01457-t26_1	CNAG_01457-t26_1	4	GT	AG	19	-3.457441954	-2.6315681	0.571260679	0.506102487	0.825873855	1.874279688	G	A	G	G	T	A	G	G	T	C	C	G	TACGTATTCTTCATTACGAGGTAGGTATATCACTGTACAAACGTTCATGACAGTAACTAAAACCCTTGGTTCAATCCATTAGCCGATTGCTTTTGATGAATT	TACGAGGTAGGTATA	CCCTTGGTTCAATCCATTAGCCG	8.543902754	14.21187342	9	1	7	11	14	14	5	1	5	9	18	7	67	18	49
333	CP003824.1	266209	266272	+	CNAG_01457-t26_1	CNAG_01457-t26_1	CNAG_01457-t26_1	5	GT	AG	12	-3.901479085	-2.875711544	1.104104309	0.555698613	1.025767541	1.437373414	C	A	G	G	T	A	C	G	C	A	G	C	AGAATTACCTTGACCTTCAGGTACGCTTCCGACTTCCGTTGCTAATCGGCGATACTGATGAAATTGACGCTGTACATTGTATAGAGCGTGACCTACTTTACCTG	CTTCAGGTACGCTTC	TGACGCTGTACATTGTATAGAGC	11.13566959	19.24369748	3	1	3	3	17	1	0	1	5	6	19	5	56	10	39
334	CP003824.1	270152	270214	-	CNAG_12428-t26_1	CNAG_12428-t26_1	CNAG_12428-t26_1	1	GT	AG	12	0.44310943	0.291254111	1.047197024	0.483002209	-0.151855319	-0.228075724	T	T	T	G	T	A	G	G	T	T	T	C	TGGAGAGAGTAGAGCCATTTGTAGGTCGTACTTCGTGGCATGAAGCAGGTAAGCCGTACTGAGCGAAAATGATCCGCATTCAGTTCTGTCATCGCGAATGGCA	CCATTTGTAGGTCGT	CGAAAATGATCCGCATTCAGTTC	56.97492163	54.97903811	40	11	21	26	32	26	8	7	3	15	10	6	34	3	10
335	CP003824.1	270553	270791	+	CNAG_01455-t26_1	CNAG_01455-t26_1	CNAG_01455-t26_1	1	GT	AG	2124	-4.946382384	-4.654611244	0.356912752	0.363835318	0.29177114	0.991549588	A	T	G	G	T	A	A	G	T	C	C	G	ATCCGACACAGCTCACCATGGTAAGTGTGCTCATCGGCTAGCTATCCTATCATCCGCCTTATTCTCCTACGACTCCTTGTTCGCAAATATATTTTGTCAAGGCATCGCGAATACAACCGCCAAATTTTGCAACAACCATGATTACGAAGGCGTCCCTGCAACATTTCACCTGGCCATCTCCCTAGAACATCTACAGCCCATCTTTCACTCTCTTGAGACGGTTCAAAGAAGGTAAATGCTGACGTCTGCCCTCAATCAGCCGTCTCAAAAGACTTTTAT	ACCATGGTAAGTGTG	TGACGTCTGCCCTCAATCAGCCG	3.23353297	4.149548788	137	72	73	136	194	200	158	139	81	141	251	119	3968	4330	2047
336	CP003824.1	270886	270939	+	CNAG_01455-t26_1	CNAG_01455-t26_1	CNAG_01455-t26_1	2	GT	AG	1999.5	-7.679100932	-5.715242674	0.806478496	0.414404087	1.963858258	3.751442751	A	C	A	G	T	A	A	G	C	A	C	A	GTTCCGCCTGAAGACTGACAGTAAGCTGTCTTTGAAACTGGCATGAACACAATTTGCTGACATTTAAAATCTAGACAAGATCCAAGTTCGTCTT	CTGACAGTAAGCTGT	TGCTGACATTTAAAATCTAGACA	0.64016523	2.000289907	34	16	21	149	168	67	13	3	8	81	62	21	3840	3701	1982
337	CP003824.1	270951	271000	+	CNAG_01455-t26_1	CNAG_01455-t26_1	CNAG_01455-t26_1	3	GT	AG	1692.5	-8.107094509	-5.697581309	1.058583643	0.205039277	2.409513199	3.870501373	C	A	A	G	T	T	C	G	T	T	A	C	AAAATCTAGACAAGATCCAAGTTCGTCTTTCAATGCATTATGTTTTCGGTTTCGTGCTAACATCTAGTAGTACAACGCTAAACGCCGTCA	ATCCAAGTTCGTCTT	TTCGTGCTAACATCTAGTAGTAC	0.460795738	2.151341447	15	5	15	70	157	61	13	4	8	50	74	26	3296	2795	1680
338	CP003824.1	273158	273210	-	CNAG_01454-t26_1	CNAG_01454-t26_1	CNAG_01454-t26_1	1	GT	AG	113.5	-6.51663432	-3.559318369	1.492207421	0.7168589	2.957315951	3.094125531	C	T	C	G	T	A	G	G	T	C	A	G	GGTCAGCACTGAGTTATCTCGTAGGTTTTATGGCAAACAGCAGGCATCGCTTGCAGCTGATACATGGTTATAGCAGCCAATCGCGGTAATCAG	TATCTCGTAGGTTTT	CAGCTGATACATGGTTATAGCAG	6.537560713	14.94671855	1	4	2	7	10	13	1	3	1	5	15	17	245	107	169
339	CP003824.1	274334	274390	-	CNAG_01454-t26_1	CNAG_01454-t26_1	CNAG_01454-t26_1	2	GT	AG	47	-7.178233609	-2.757008667	2.339873933	0.319935795	4.421224942	3.242563965	T	C	A	G	T	A	A	G	C	A	A	C	TAGAAGAATCTGTCAATTCAGTAAGCTTCGGTAATGGGCATTGCATATTTTCCATTTAACGATATGTTTTCTCGCAGAACATCCGTGACATCCCAGC	AATTCAGTAAGCTTC	AACGATATGTTTTCTCGCAGAAC	1.130785246	12.99523236	3	0	3	29	28	12	2	0	1	25	29	7	136	47	124
340	CP003824.1	274464	274520	-	CNAG_01454-t26_1	CNAG_01454-t26_1	CNAG_01454-t26_1	3	GT	AG	31	-7.070155742	-4.877120413	3.477902003	0.805679535	2.193035329	1.063990296	T	A	G	G	T	A	T	G	T	G	T	A	GAGCCAGCACAGAGTTTTAGGTATGTAAGAGAAGTCTTGTGACGAAGCAAACTATGTCACTGACCTTGTAACGTCAGGTATGATCCGAAGCGAAGCC	TTTTAGGTATGTAAG	CACTGACCTTGTAACGTCAGGTA	1.888276947	4.56703032	2	1	0	7	11	0	3	1	0	4	5	3	100	30	108
341	CP003824.1	275108	275157	-	CNAG_01454-t26_1	CNAG_01454-t26_1	CNAG_01454-t26_1	6	GT	AG	38	-5.359798517	-4.137363122	0.21991807	0.396583628	1.222435395	4.669066638	T	A	A	G	T	G	A	G	T	T	C	A	CATTACTGGTACCGACATAAGTGAGTTCAGCCGAACCAATCAACTAGAACAACGACTAATTAGGGATTAGTCAGAGCATTGGTATTTCGT	ACATAAGTGAGTTCA	AACGACTAATTAGGGATTAGTCA	2.327787025	5.684776874	4	0	2	7	5	3	1	2	4	12	13	4	122	37	125
342	CP003824.1	275288	275341	-	CNAG_01454-t26_1	CNAG_01454-t26_1	CNAG_01454-t26_1	7	GT	AG	56.5	-2.818255192	-0.104311053	0.227939334	0.327015076	2.713944138	11.79250699	A	C	C	G	T	G	A	G	G	A	G	C	TGGGAACGGGAGAGCGCACCGTGAGGCTAACGTGACATTCCAATCGTTTTGGAGAGTTAGCTCACAGCAGACAGAGCTTGTCATTCCAGGATAA	CGCACCGTGAGGCTA	AGTTAGCTCACAGCAGACAGAGC	13.39164036	48.60546278	19	9	18	63	111	36	14	6	12	43	69	32	140	49	96
343	CP003824.1	275390	275440	-	CNAG_01454-t26_1	CNAG_01454-t26_1	CNAG_01454-t26_1	8	GT	AG	44.5	-2.174010608	-0.396708701	0.293368316	0.228139655	1.777301907	8.28333206	T	T	T	G	T	G	A	G	T	T	T	T	ACCTGAGCAGGTTGCAGTTTGTGAGTAAACACTATGGCCCTTGAGGAAAATTTTAACTATACCCCGTCCAGTTTCTTGCCACAGCTCCTAC	CAGTTTGTGAGTAAA	TTTAACTATACCCCGTCCAGTTT	18.22677007	43.19187506	21	11	23	49	78	29	17	6	17	32	65	22	108	36	77
344	CP003824.1	275565	275611	-	CNAG_01454-t26_1	CNAG_01454-t26_1	CNAG_01454-t26_1	9	GT	AG	47.5	-2.936943139	-0.91099278	0.428672376	0.159883527	2.025950359	7.669750084	A	T	C	G	T	G	A	G	C	G	C	C	TGGCCCATCCAGAGCGCATCGTGAGCATTCTCTTGCTCAATTTCTTAATTAGACTTACTTGGCGAAGGCCCTCTCTGTTGCACAGAG	CGCATCGTGAGCATT	ATTAGACTTACTTGGCGAAGGCC	11.72974242	34.73123085	18	8	13	34	56	25	18	5	9	30	46	23	120	41	119
345	CP003824.1	280509	280590	+	CNAG_01452-t26_1	CNAG_01452-t26_1	CNAG_01452-t26_1	1	GT	AG	13.5	-8.121089966	-0.752351801	2.393520011	0.311171943	7.368738165	5.287826941	C	A	T	G	T	G	A	G	T	C	T	T	TGGACGGCGATTGTGTCCATGTGAGTGTAGTTATATCGTCCATCTTCCATTCTTATATCTATCTTCCGATCCTATATCTATATACTGAGACGTTTGGCATAGCTTGCGCCAGCGATACATAC	GTCCATGTGAGTGTA	TACTGAGACGTTTGGCATAGCTT	0.763358779	37.28485728	1	0	0	4	17	5	2	0	0	7	17	7	64	31	42
346	CP003824.1	281142	281221	-	CNAG_01451-t26_1	CNAG_01451-t26_1	CNAG_01451-t26_1	1	GT	AG	485	-7.220077455	-3.923373129	0.31323834	0.151542995	3.296704326	16.40960308	C	C	G	G	T	G	A	G	C	T	G	C	CATCCCCACCACCTTTCCCGGTGAGCACGCTTTTCTGCCTCCGCGCGCCTTGTCGTGCAGGTAATCCATATTATACCGGCTGACAGTGCGGCCCAAACAGTGCCCGACCGACCTCGACGA	TTCCCGGTGAGCACG	TGACAGTGCGGCCCAAACAGTGC	0.730849076	6.249024166	8	4	7	47	62	46	7	3	1	15	29	30	998	680	530
347	CP003824.1	281306	281353	-	CNAG_01451-t26_1	CNAG_01451-t26_1	CNAG_01451-t26_1	2	GT	AG	501	-8.534712048	-6.774761075	1.039030623	0.290371466	1.759950973	2.825552111	C	G	G	G	T	A	C	G	T	G	C	C	GCTCTTGCTCGGCCTCTCGGGTACGTCTCCCCCCCTCCCCCCGTTTTCACCCCGCTCACGCTACACAGGCCCTGCCATGGTCGTCGCT	TCTCGGGTACGTCTC	ACCCCGCTCACGCTACACAGGCC	0.383866656	0.991863128	11	3	2	6	12	9	4	0	0	2	10	2	1220	842	610
348	CP003824.1	281412	281462	-	CNAG_01451-t26_1	CNAG_01451-t26_1	CNAG_01451-t26_1	3	GT	AG	377	-13.87004185	-12.31219495	0.49168849	1.570374092	1.557846901	1.639738203	A	C	C	G	T	A	A	G	T	C	A	A	CTGGAGTCTACCGCTACACCGTAAGTCCCCCGCTCCCCGCTCCCCCCCTCCGCCCCCGCTCACCCCAGCAGCAACGCCTCGCCCACGAGAA	TACACCGTAAGTCCC	GCCCCCGCTCACCCCAGCAGCAA	0.199678679	0.174273546	0	0	0	0	1	0	0	0	0	0	0	0	1069	724	542
349	CP003824.1	281765	281835	+	CNAG_07413-t26_1	CNAG_07413-t26_1	CNAG_07413-t26_1	1	GT	AG	17	-9.322609637	-3.790836893	0.908197272	0.3109943	5.531772744	9.980859069	A	A	G	G	T	C	A	G	T	G	C	G	CACTCTCAAGCGTGTAAAAGGTCAGTTTCGCACATCCCCCCCCCTCTTCTTTCTCCACCACTTCCATACTGACACCCACCCACACCCCCAGGCGAGAACTTTTACCGCGAT	TAAAAGGTCAGTTTC	ACACCCACCCACACCCCCAGGCG	0	6.777750624	0	0	0	6	18	8	0	0	0	1	6	8	60	17	32
350	CP003824.1	282001	282059	+	CNAG_07413-t26_1	CNAG_07413-t26_1	CNAG_07413-t26_1	2	GT	AG	24.5	-3.704309593	-3.706659519	0.864920721	0.468443689	-0.002349926	-0.004137931	T	C	G	G	T	A	A	G	C	G	C	A	GCCTGACAGGCGATGGTTCGGTAAGCAACCTTTTATTTTGTTCAACATCAAGGTTCGCTGACTGTGACGGCGGCGGTAGGCAATACGAGAGTCATCTCG	GGTTCGGTAAGCAAC	GACTGTGACGGCGGCGGTAGGCA	7.711811998	7.276314392	6	1	4	1	10	5	0	2	3	13	13	10	67	23	24
351	CP003824.1	282206	282263	+	CNAG_07413-t26_1	CNAG_07413-t26_1	CNAG_07413-t26_1	3	GT	AG	10.5	-4.747955134	-3.766771444	1.28910514	0.705308763	0.98118369	1.1565362	A	G	G	G	T	A	A	G	T	C	G	G	ATACCAAGGACGGTGGTAGGGTAAGTCATAATCTCTTTTTTCTCAACTATTAGATTCAGTGGCTCATGTAGCAAACAGCGGCCCCACATTGTCGAGAC	GGTAGGGTAAGTCAT	GTGGCTCATGTAGCAAACAGCGG	4.116567587	7.244799852	0	1	0	3	14	4	1	0	3	6	16	3	41	10	22
352	CP003824.1	282424	282484	+	CNAG_07413-t26_1	CNAG_07413-t26_1	CNAG_07413-t26_1	4	GT	AG	32.5	-7.248237197	-3.877940322	2.084433788	0.635361581	3.370296875	2.678849674	C	C	C	G	T	A	C	G	T	A	G	G	GACTGCCACCGCCGAATCCCGTACGTATCGCATCCTCGTCTTTCCCCTACTTCTTTTTTTTGCTGACTTTTTACTCTTTAGAGGGAAACGGTACCGCCGAT	AATCCCGTACGTATC	GCTGACTTTTTACTCTTTAGAGG	0.929487179	6.660299508	1	0	0	15	22	8	1	1	0	3	6	5	79	32	40
353	CP003824.1	282757	283169	+	CNAG_07413-t26_1	CNAG_07413-t26_1	CNAG_07413-t26_1	5	GT	AG	23.5	-5.569560058	-2.790042398	0.74445339	0.217696582	2.77951766	6.206906368	A	C	C	G	T	A	A	G	T	G	C	T	TTGTTCCCACTTGGGTTACCGTAAGTCGTATCCACCTATCCACCTTTTTTTTTTTTTTGGTCATACATTTTATCTTTCCCCCCCCCTTGTAATTCCCGACCCACACTCCAGTCAGGGCCATACGCTTATCCCTACGCGAATGGACCGTTACGAGAGTGGAAGACCGAAGCGTTTCTCCCGCCTTATACCCCGCCTCTATGCCCTCGTTCTGAGTGGTTTTTTTGTGGAGGATTCAAGCCATGTCCGTTTTGGGCATGGTGAGGGGTCAGGGAGTTATGGTGGTTGACCTGATTGAGTTGGGGCTTGGATGTTTGCTATTTCTTTGGGATTGCGAAACGTTTAATCCGGGTCCCTTAGTTCGGTGTCACACATTTCATTTTTGTCTAATCATGTTGCATA…	GTTACCGTAAGTCGT	TGGCTGACACTTGAAATCAGGCT	2.077743807	12.67353727	0	1	1	14	42	24	1	0	1	20	36	12	46	23	32
354	CP003824.1	284287	284353	+	CNAG_07413-t26_1	CNAG_07413-t26_1	CNAG_07413-t26_1	6	GT	AG	41.5	-3.304652442	-2.020527658	1.150214274	0.176012822	1.284124784	1.911449335	A	A	G	G	T	A	A	A	T	C	T	A	GCAACTTGGCAAAAGAAAAGGTAAATTGTTTTTCTAATTTCTATTTTTATTTTTTATTCCCCACAGACTTGCTGATGTCCACACAAGCTATCGACTCTGACGAAGAA	GAAAAGGTAAATTGT	CTTGCTGATGTCCACACAAGCTA	10.46024162	19.90098554	0	0	0	17	23	14	18	5	13	61	80	67	67	62	35
355	CP003824.1	284446	284513	+	CNAG_07413-t26_1	CNAG_07413-t26_1	CNAG_07413-t26_1	7	GT	AG	21	-8.599755573	-4.088837054	1.872443141	0.037091691	4.510918519	4.171879713	G	C	T	G	T	A	A	G	T	A	A	T	GTAATTTCTATACCCACGCTGTAAGTCTCTAGCTTTTATCATCCCAGTCATTTTTTTACTAAACTTGTGTCTCGCTTTGTTTTTTTAGAATGTCAAGAACAGAAATAG	CACGCTGTAAGTCTC	GTCTCGCTTTGTTTTTTTAGAAT	0.294985251	5.761491103	0	0	0	17	17	11	0	0	1	13	18	9	68	21	56
356	CP003824.1	285177	285299	+	CNAG_07414-t26_1	CNAG_07414-t26_1	CNAG_07414-t26_1	1	GT	AG	13	-6.606915901	-3.587009958	2.027392696	0.217941661	3.019905943	2.565199917	A	C	A	G	T	A	A	G	T	A	T	G	AAGTTGGGGTAGTCCCAACAGTAAGTTTATTATTCAACCTTTTTTTTTGGGAAACAACTTCTTGCGTTTGAGTGATTTTGGGGGGGGGGGGAGCGCTCAGCTTAAGAGGGTCATGGTTTGCTAACTACATTTTGATTGATTAGATGGGTGCGCTGCACGAAGG	CCAACAGTAAGTTTA	ACTACATTTTGATTGATTAGATG	1.685681982	8.802342541	0	0	1	0	3	0	1	0	2	2	5	3	70	17	33
357	CP003824.1	285334	285415	+	CNAG_07414-t26_1	CNAG_07414-t26_1	CNAG_07414-t26_1	2	GT	AG	14	-3.606948534	-0.460520356	0.396750609	0.75809788	3.146428179	6.369220644	T	G	G	G	T	A	G	G	T	T	A	C	CGAAGGACATCTCAATCTGGGTAGGTTTGAATCGAGCGCCGATTTTATGGTTTCCCTTCTCGAGGGACAAAGTAGAGTCTAATGATGTATTGCAATACACAGTACGAACTTCATTGAACCGC	ATCTGGGTAGGTTTG	TGATGTATTGCAATACACAGTAC	7.589653145	43.50328684	2	1	3	7	18	9	4	2	4	9	18	10	51	16	37
358	CP003824.1	285478	285594	+	CNAG_07414-t26_1	CNAG_07414-t26_1	CNAG_07414-t26_1	3	GT	AG	20	-1.21496868	0.266634157	0.270304594	0.231349958	1.481602837	7.212689368	C	A	G	G	T	A	C	G	C	T	T	T	TCTTTGTGAACCCAATGCAGGTACGCTTTCTCCCCCGTCATCAACTCCTCAGCAGTCCGATCGCGATGAACTACATGTATAACCATGGTAACCATTGTTGGGGCTGGAACTTTGCCGGTTGACATTTTGAGACACAGTTTGCTCCTCACGAGGATTT	ATGCAGGTACGCTTT	GTTGACATTTTGAGACACAGTTT	30.16102284	55.16339869	19	8	11	13	35	20	23	8	22	7	21	14	46	23	33
359	CP003824.1	286071	286135	+	CNAG_07414-t26_1	CNAG_07414-t26_1	CNAG_07414-t26_1	5	GT	AG	24.5	-5.228754624	-2.156290768	0.687428346	0.37618668	3.072463856	6.791051158	G	A	A	G	T	A	G	G	T	C	C	C	AACTGTTTAATGCTGTTGAAGTAGGTCGTATACACCACACGGGGGAGGGGGTTATTTGTCAGAAATCTTACTCGTTTTTTTACAGCCCGACCACGCGTACTTTGG	GTTGAAGTAGGTCGT	TCTTACTCGTTTTTTTACAGCCC	2.676746507	18.93162393	2	1	2	14	13	5	1	0	2	7	7	7	85	24	45
360	CP003824.1	286194	286271	+	CNAG_07414-t26_1	CNAG_07414-t26_1	CNAG_07414-t26_1	6	GT	AG	28	-6.275944542	-0.952905577	2.546629989	0.71549813	5.323038965	3.485428746	T	T	C	G	T	A	C	G	T	T	C	G	AGCTCTCTTATTAAAGATTCGTACGTTCTGACCAAATCCAAATCTACGCAGCAATAGCTTTTGGAATTCGTATCTCACTTTTTTATTATAACAAATAGTCGTCCAAGACCTACTGTTA	AGATTCGTACGTTCT	TTTTTTATTATAACAAATAGTCG	2.366678422	34.56508963	6	0	2	24	24	11	3	0	0	15	15	9	86	28	46
361	CP003824.1	288507	288561	-	CNAG_01448-t26_1	CNAG_01448-t26_1	CNAG_01448-t26_1	1	GT	AG	16	-5.520016388	-2.886169521	2.445990656	1.306042574	2.633846867	1.645231518	A	A	G	G	T	G	A	G	C	T	T	T	CAGACGTAAAGGTCGCCAAGGTGAGCTATGACTGTTTTCTATGAAATGGATTTTATATTGACATGTTTTCCACAGTTTCACAAGCGTGTTGTGGA	GCCAAGGTGAGCTAT	TATTGACATGTTTTCCACAGTTT	3.532608696	13.89460827	2	0	1	1	10	15	0	0	1	1	3	4	22	16	15
362	CP003824.1	290654	290717	-	CNAG_01446-t26_1	CNAG_01446-t26_1	CNAG_01446-t26_1	1	GT	AG	2994.5	-5.638345273	-4.110586895	0.679183054	0.382868189	1.527758378	3.393963803	C	T	C	G	T	G	A	G	T	T	G	C	ATCTCTGGCAAACTTGACTCGTGAGTGACGCGTCTTGATTATCGAAAAGATGCACCTCATTCTGATCGATGCATTTCGACTTAGTGCTGCATCTGCCGTTCAAC	TGACTCGTGAGTGAC	ATCGATGCATTTCGACTTAGTGC	2.120130374	5.59968951	200	79	307	981	1199	538	82	50	140	266	471	218	11703	2930	7335
363	CP003824.1	290822	290903	-	CNAG_01446-t26_1	CNAG_01446-t26_1	CNAG_01446-t26_1	2	GT	AG	3620.5	-5.00300065	-4.090054314	0.81281499	0.557046695	0.912946336	1.604734331	G	C	C	G	T	A	A	G	T	G	G	C	CAAGCACAATGTCTGACGCCGTAAGTTCTGCTCCTTGGTAGACTTCATTGTCGCCAAACATCTTTTAGCAAGACTTGACTGCTGACACCTTTTGTCAAACAGGGCCGACAATCTCTTGCTGA	GACGCCGTAAGTTCT	TGACACCTTTTGTCAAACAGGGC	3.329634519	5.8264739	151	81	217	547	1129	521	273	302	209	403	503	383	11687	3429	7120
364	CP003824.1	292850	292932	-	CNAG_01445-t26_1	CNAG_01445-t26_1	CNAG_01445-t26_1	2	GT	AG	13	-7.242625337	-3.09328423	2.429533421	0.925313763	4.149341107	2.764418182	A	T	G	G	T	G	G	G	T	G	T	G	GCCATTTACATAGCCAAATGGTGGGTGTTTTGGTTTCCTTTTTTTCCACTTTACATTTCCGACTATATCGCTCGACGTGGGAATGCTGACTGGGGGCATATAGGTGCACCAAGAATTCAGCAA	CAAATGGTGGGTGTT	TGCTGACTGGGGGCATATAGGTG	1.333333333	11.29104813	0	0	0	0	4	3	2	0	0	5	1	3	24	13	29
365	CP003824.1	293198	293273	-	CNAG_01445-t26_1	CNAG_01445-t26_1	CNAG_01445-t26_1	3	GT	AG	21	-5.998247768	-3.160113963	2.531031749	0.629730849	2.838133805	1.884748421	G	C	G	G	T	G	A	G	T	G	T	T	CGTACTGCTCTCGTCATGCGGTGAGTGCTCTGCTATTTTCCTAATTACCTTGGAGCCGTTCTTGGACCACTAACATTAAAATGTCACACGTGGTAGGTTCGTCGCATTCATTGCAG	CATGCGGTGAGTGCT	TAAAATGTCACACGTGGTAGGTT	2.968112104	10.42636285	5	0	1	7	15	3	3	0	0	4	7	3	53	21	26
366	CP003824.1	293991	294045	-	CNAG_01445-t26_1	CNAG_01445-t26_1	CNAG_01445-t26_1	6	GT	AG	16.5	-7.583620808	-3.140075715	3.733034737	0.618371013	4.443545093	2.033995959	C	A	A	G	T	A	C	G	C	C	C	G	GATGCCCATGACATTGCCAAGTACGCTCAAACATTTCCTGAATCTCCAATATGTGTAGGCTAACAATTCTCCTAGCCGGATACTGAGACAAGAAA	TGCCAAGTACGCTCA	TAGGCTAACAATTCTCCTAGCCG	3.03030303	10.51936866	0	1	0	2	5	3	0	2	0	3	7	5	49	15	37
367	CP003824.1	294216	294268	-	CNAG_01445-t26_1	CNAG_01445-t26_1	CNAG_01445-t26_1	7	GT	AG	15	-7.114341625	-3.390237566	3.306531181	0.781409711	3.724104059	1.898492939	G	A	T	G	T	G	A	G	C	G	C	G	ACCTTTTAGGCGTCCCTGATGTGAGCCAATACACTCTTCTTCATTCCATTTGCTAATCGGAACATGCCTTTAGGCGGATATACAAACACTTCC	CCTGATGTGAGCCAA	TAATCGGAACATGCCTTTAGGCG	2.857142857	9.787081768	3	0	0	3	8	3	3	0	0	2	9	2	32	15	42
368	CP003824.1	294405	294464	-	CNAG_01445-t26_1	CNAG_01445-t26_1	CNAG_01445-t26_1	8	GT	AG	15	-3.091453783	-3.762521488	0.364686284	0.470965499	-0.671067705	-1.951337332	C	A	A	G	T	T	T	G	T	G	G	G	ATATCCCAATGTATCACCAAGTTTGTCCATTTCAAACTGTACATATTGAACAACACTAATCCTTCCATTTATGATTATAGGGGATCGTTTGCTCATACTC	CACCAAGTTTGTCCA	CCTTCCATTTATGATTATAGGGG	10.50505051	6.939534266	4	1	2	2	7	2	3	3	4	3	4	1	35	13	30
369	CP003824.1	294718	294770	-	CNAG_01445-t26_1	CNAG_01445-t26_1	CNAG_01445-t26_1	10	GT	AG	16	-7.219327341	-4.495128786	2.826016575	1.480488321	2.724198554	1.478984314	G	A	A	G	T	G	A	G	T	G	T	G	TCGACGGATTCCTGCAAGAAGTGAGTTCTTGTGCATCCGAAATGAAGATGTATACCTGACCCTGCTTGTCTAGGTGTATGAATACTACAAGGG	CAAGAAGTGAGTTCT	ACCTGACCCTGCTTGTCTAGGTG	1.923076923	5.316239316	3	0	0	4	1	4	3	0	0	4	1	1	49	16	32
370	CP003824.1	295757	295813	+	CNAG_01444-t26_1	CNAG_01444-t26_1	CNAG_01444-t26_1	1	GT	AG	15.5	-4.80503349	-2.631446494	0.482342673	1.064002081	2.173586996	3.222629114	C	A	G	G	T	C	C	G	T	A	T	C	CCCACCACCGCCGTCAGCAGGTCCGTGCCTTCCACGTCTCTCCCATCAGATACTGACTCACCTCTCCTCTAATCCAGATCCAGGAGGAAGACGCCAC	CAGCAGGTCCGTGCC	TCACCTCTCCTCTAATCCAGATC	3.48588279	15.34701857	1	3	0	2	1	3	2	6	2	1	8	7	47	88	39
371	CP003824.1	295851	295918	+	CNAG_01444-t26_1	CNAG_01444-t26_1	CNAG_01444-t26_1	2	GT	AG	24.5	-2.703421621	-0.879417769	1.100430895	1.361337558	1.824003852	1.804798277	G	A	G	G	T	C	C	G	T	A	C	T	CACCAAGCTCCAGTTTGGAGGTCCGTTTCTTCCCTCCATCGGCGAGAAAATGCAGAGATTACTTTGCGCTGACTTGTGGATCAAATAGACTTTGCGGAAGGAGAAGCT	TTGGAGGTCCGTTTC	CTGACTTGTGGATCAAATAGACT	14.82736031	36.93267683	15	6	4	6	21	12	16	7	10	11	27	14	51	97	40
372	CP003824.1	296016	296072	+	CNAG_01444-t26_1	CNAG_01444-t26_1	CNAG_01444-t26_1	3	GT	AG	25.5	-4.471881595	-3.499519619	0.581287277	0.584837722	0.972361976	2.042473704	C	A	A	G	T	A	C	G	C	G	G	T	CCTCCCGCGCCGGATAACAAGTACGCTTTCCTTTGTCAGGGCTGTTGCCGATCATCATCGTTGACTTTGGTATGTAGGGTGTATCAGTCCACGACCG	TAACAAGTACGCTTT	TCGTTGACTTTGGTATGTAGGGT	4.37683673	8.345360041	2	2	3	5	0	1	2	0	0	0	13	4	42	36	24
373	CP003824.1	296148	296212	+	CNAG_01444-t26_1	CNAG_01444-t26_1	CNAG_01444-t26_1	4	GT	AG	26.5	-3.709809048	-2.783561043	1.187642901	0.240310839	0.926248005	1.324002037	A	A	C	G	T	G	A	G	T	T	G	C	GTTTCCGATAGTATGCGAACGTGAGTCTTGGCGCATCTGCCCGTCAGTTCGGGTAAGAGGCCGATAATAGCTTACCCGCCATTAGTGCATTATCGGCTAGGCATG	GCGAACGTGAGTCTT	AATAGCTTACCCGCCATTAGTGC	8.152212667	12.69181955	6	2	2	6	10	4	6	0	3	7	14	6	43	35	24
374	CP003824.1	296315	296386	+	CNAG_01444-t26_1	CNAG_01444-t26_1	CNAG_01444-t26_1	5	GT	AG	45.5	-4.170678337	-4.097524633	1.934658092	0.967993078	0.073153704	0.058570385	T	A	G	G	T	T	C	G	T	T	C	T	GCTGTTGCTCTCATACCTAGGTTCGTTTTTACTTTTGTGTTGCGTTTAACAAGGGCTCCTATCCTCGAAAAGCGACTAACTCATGTCTCTAGTCTGGAGAGGTACGCGCAAG	ACCTAGGTTCGTTTT	CGACTAACTCATGTCTCTAGTCT	7.654061625	6.219185907	5	0	8	5	14	2	7	2	5	3	14	2	74	84	39
375	CP003824.1	296846	296916	-	CNAG_01443-t26_1	CNAG_01443-t26_1	CNAG_01443-t26_1	1	GT	AG	19.5	-5.965961401	-2.292384387	3.601701403	0.448536138	3.673577014	1.753073868	T	C	G	G	T	A	C	G	T	A	A	T	TGTATGTGATGGCAATCTCGGTACGTAGCTCGTTGCCACCTGTAATACTATCCGACAAAAGTCTTTCTGGCGCTGACGCAGCAGTTGAAAGAATGTGCCACGTGCCATCTC	ATCTCGGTACGTAGC	GCTGACGCAGCAGTTGAAAGAAT	4.190118824	17.64905149	0	3	3	13	11	9	0	0	1	5	6	3	55	18	39
376	CP003824.1	297366	297457	-	CNAG_01443-t26_1	CNAG_01443-t26_1	CNAG_01443-t26_1	2	GT	AG	15.5	-5.250745085	-1.790220907	2.8111009	1.792789199	3.460524178	1.79771481	C	A	A	G	T	A	A	G	T	G	T	A	GCTCATGTCGGAGGACACAAGTAAGTATGACATACATATCTATGCTTCGCGCAGGCGGTGACCGCTAGTGTCCAAGTAAGTCTGGGAGGCTAATGGGCTGTGCGAAATTCAGGTATGCGGCGAACGCAATCT	ACACAAGTAAGTATG	ATGGGCTGTGCGAAATTCAGGTA	6.267806268	26.82043991	4	0	3	0	13	9	2	0	0	3	5	4	36	18	20
377	CP003824.1	298468	298522	-	CNAG_01442-t26_1	CNAG_01442-t26_1	CNAG_01442-t26_1	1	GT	AG	55	-4.757838546	-2.3229815	0.593414833	0.14086934	2.434857046	6.914665673	C	C	A	G	T	G	A	G	T	G	C	A	AGCAAAATTGAGTGGAGCCAGTGAGTCTAGTCTCTGTCAGCTACTGAGGAAAGTTGTTGATAATGATGGATCCAGGCATTAAAATGTTCATACGG	GAGCCAGTGAGTCTA	GTTGATAATGATGGATCCAGGCA	3.869517816	16.85838962	2	1	2	35	38	20	8	5	4	32	48	32	190	52	94
378	CP003824.1	298777	298829	-	CNAG_01442-t26_1	CNAG_01442-t26_1	CNAG_01442-t26_1	2	GT	AG	90	-4.011818582	-3.303094223	0.345598668	0.163687835	0.708724359	3.210085202	A	A	G	G	T	A	A	G	C	G	A	C	CTCTTCTCATGGCCCTCAAGGTAAGCCCTTTTCGCAACCTAACTACTTTTTCTATACTGATTTTTGGCCTCAGGACATCGCCCTCTCATCAGG	CTCAAGGTAAGCCCT	ATACTGATTTTTGGCCTCAGGAC	5.893057116	9.210844369	25	7	18	36	48	24	4	1	0	11	9	6	200	86	130
379	CP003824.1	299858	299920	-	CNAG_01442-t26_1	CNAG_01442-t26_1	CNAG_01442-t26_1	3	GT	AG	64	-5.285528505	-6.191491735	0.374294042	0.94724339	-0.90596323	-1.540654224	A	A	G	G	T	A	T	G	T	A	A	A	CGAACACCCTTCTGGCAAAGGTATGTTTTTGTATTTTACTATGGTCTAGTGGCGAAAGCACGCAATACTGACCTCATTAACAGAAATGTTCGGCTTCAAGCTC	GCAAAGGTATGTTTT	AATACTGACCTCATTAACAGAAA	2.497623327	1.505648823	6	4	4	7	5	2	0	0	0	0	1	0	155	62	79
380	CP003824.1	301415	301462	+	CNAG_01441-t26_1	CNAG_01441-t26_1	CNAG_01441-t26_1	2	GT	AG	14.5	-9.266716184	-5.329548577	0.418422983	2.90754925	3.937167607	2.321487227	T	C	T	G	T	A	A	G	C	T	C	C	AAAATGTAACTGCAAGCTCTGTAAGCATGATCATTTGTCAGCAGTTGATGAAAACTAACCGGTTCTAGTCCCAATCTTCCTCTTCAGC	AGCTCTGTAAGCATG	TGAAAACTAACCGGTTCTAGTCC	0	7.136015326	0	0	0	0	1	0	0	0	0	3	1	0	43	26	26
381	CP003824.1	301867	301918	+	CNAG_01441-t26_1	CNAG_01441-t26_1	CNAG_01441-t26_1	4	GT	AG	12	-5.320060372	-1.810163599	3.37389954	1.51942963	3.509896773	1.642947458	T	A	C	G	T	A	T	G	T	C	G	C	CATTCGGCGGCTGGCTTTACGTATGTACTTCCCGTGTCATACGTCCCATGACTAACGGCTTCCATGACGCAGCGCAAATACATCACACGATC	CTTTACGTATGTACT	TAACGGCTTCCATGACGCAGCGC	6.277056277	25.26827632	0	2	1	5	17	1	0	2	1	5	14	1	27	12	21
382	CP003824.1	303577	303641	+	CNAG_01441-t26_2	CNAG_01441-t26_2	CNAG_01441-t26_2	5	GT	AG	14	-3.380735552	-2.063974665	0.190242512	0.338740793	1.316760887	5.870416481	T	A	A	G	T	A	G	G	T	T	T	A	AGACGCGCAGTGAGGTATAAGTAGGTACATCCATCTTGTCTTCTTAGACGGTTTGTGTGCCCCGTACTGATAAGGTACCGCGTAGTTAATGCCCCATATACCCAA	GTATAAGTAGGTACA	ACTGATAAGGTACCGCGTAGTTA	19.22183508	31.10563377	13	2	6	11	22	10	1	0	0	5	15	2	64	11	36
383	CP003824.1	305681	305737	-	CNAG_01440-t26_1	CNAG_01440-t26_1	CNAG_01440-t26_1	2	GT	AG	12	-6.585874601	-2.003748271	2.581203971	0.960717639	4.58212633	2.881594965	C	C	C	G	T	G	A	G	C	A	A	T	GCCGGCACTGGCTCTGCCCCGTGAGCGTCTCACTCTGCCGCGCTCTATGAATTGGCTGACCTCAGTTCTCGCCAAAGAATCTTCTTGGCTCCAATGT	TGCCCCGTGAGCGTC	GACCTCAGTTCTCGCCAAAGAAT	2.469135802	21.18005451	1	0	0	6	5	4	3	0	0	3	4	1	25	12	15
384	CP003824.1	306458	306498	+	CNAG_01439-t26_1	CNAG_01439-t26_1	CNAG_01439-t26_1	1	GT	AG	152.5	-4.028835014	-1.737789214	0.300338054	0.329052337	2.291045801	8.90712994	T	C	A	G	T	G	A	G	T	T	C	A	GATGGACTTGGACGACCTCAGTGAGTACAACTCCCCACGGCCACAGCTCACCCCCACACAGTCACGGACAACACCTACCAG	ACCTCAGTGAGTACA	CACAGCTCACCCCCACACAGTCA	5.825539576	23.21812233	12	10	14	37	42	50	15	17	19	48	47	62	267	229	216
385	CP003824.1	306684	306749	+	CNAG_01439-t26_1	CNAG_01439-t26_1	CNAG_01439-t26_1	2	GT	AG	237.5	-4.933264056	-4.352170084	0.185308851	0.328340116	0.581093972	2.669554282	G	G	A	G	T	G	A	G	T	C	C	C	TAACGCTCTTTGGTGAAGGAGTGAGTGGTCTATCTATTGGACAGCGTATCCCAAAAGACAAACAACACTGACGAAAATGGAAACAGCCCGGAGACAGACGAGACCG	GAAGGAGTGAGTGGT	ACTGACGAAAATGGAAACAGCCC	3.168035914	4.720411361	11	7	9	15	18	14	12	6	10	15	15	10	339	231	263
386	CP003824.1	306864	306926	+	CNAG_01439-t26_1	CNAG_01439-t26_1	CNAG_01439-t26_1	3	GT	AG	76	-3.776294367	-3.539933348	0.668736759	0.387195495	0.236361019	0.529788254	G	A	G	G	T	G	A	G	C	G	G	A	GTAGCGATGAAGATGAAGAGGTGAGCTGCCAAACCTTTGCCACAGTGCTACAAGAGCCAGCCAACTCATGTTCTGGTACCTAGGGAGAATTCTATACTGAAGG	GAAGAGGTGAGCTGC	ACTCATGTTCTGGTACCTAGGGA	7.135951252	8.045879612	16	12	8	20	22	16	11	2	3	12	15	7	153	69	129
387	CP003824.1	307095	307155	+	CNAG_01439-t26_1	CNAG_01439-t26_1	CNAG_01439-t26_1	4	GT	AG	26	-4.142946542	-4.999637472	1.108988036	0.610297454	-0.85669093	-1.172223748	A	A	A	G	T	A	C	G	T	T	C	A	AATTATTTAAAGAGCTTAAAGTACGTTTTGCCTCTCTTTCTTCAACATGGCAATCGCTGATCGATCTCGCACCTATGACAGTCATTCAACAACTTTGGCTC	CTTAAAGTACGTTTT	CGATCTCGCACCTATGACAGTCA	6.251538377	3.16216884	4	2	2	2	3	3	6	4	4	12	7	8	109	23	103
388	CP003824.1	307434	307492	+	CNAG_01439-t26_1	CNAG_01439-t26_1	CNAG_01439-t26_1	5	GT	AG	49.5	-5.798491591	-4.910375516	0.928199975	0.148307916	0.888116075	1.636495014	G	G	G	G	T	A	C	G	T	T	G	A	AAGCTTTGGTCTTTGTCGGGGTACGTCTTTTTTTTTTAAAAAATCCATTCCATCTTACTTTTCTAACCCAGTCGTACAGTGAAAAACCTCTATCGACCC	GTCGGGGTACGTCTT	TTTCTAACCCAGTCGTACAGTGA	1.967705162	3.196464887	2	0	1	1	7	3	8	1	2	8	7	4	135	49	112
389	CP003824.1	307706	307781	+	CNAG_01439-t26_1	CNAG_01439-t26_1	CNAG_01439-t26_1	6	GT	AG	57	-5.849588124	-3.465322757	0.439543102	0.307545408	2.384265367	7.698093223	T	G	G	G	T	C	A	G	T	A	G	G	GGGGCGTTGATTGCTTCTGGGTCAGTCCCATTTTCTCGGATTAAGTCTTGAATTACAGAAAAGATTTGGATAACTGACAATCAATGTACATTATAGAGGATTTGATGCCATTGGTA	TTCTGGGTCAGTCCC	ACAATCAATGTACATTATAGAGG	1.702446459	8.381432411	0	0	0	14	12	10	7	2	3	36	28	15	158	56	125
390	CP003824.1	307890	307957	+	CNAG_01439-t26_1	CNAG_01439-t26_1	CNAG_01439-t26_1	7	GT	AG	58.5	-5.961315398	-4.62161034	0.667610574	0.5316387	1.339705058	2.718952837	T	G	G	G	T	A	A	G	C	G	T	A	ATGGACTTTGCTCCCAATGGGTAAGCTCTTGTTTGCTCAACCTCCCCTTTCTCGCTCATAGCTGATAATGCGTAATTCTATTTGATAGGTATCAAATAGCAACAGGAT	CAATGGGTAAGCTCT	TGCGTAATTCTATTTGATAGGTA	1.643869133	4.03220467	1	1	3	13	17	3	2	2	0	3	9	4	136	57	116
391	CP003824.1	308719	308771	-	CNAG_01438-t26_1	CNAG_01438-t26_1	CNAG_01438-t26_1	1	GT	AG	68.5	-6.538298587	-3.709669796	3.427906102	0.625372132	2.828628791	1.406041302	T	C	T	G	T	A	A	G	T	A	T	G	CTGTGGACAAAGTAGACTCTGTAAGTTCTGTTCCTTCCACTGCGGCTGTATGGACGGCTAACGGATGGAACAGATGTTGGACGGGCTAGTCGC	GACTCTGTAAGTTCT	ACGGCTAACGGATGGAACAGATG	2.734090852	7.432513839	3	4	0	16	8	6	3	3	0	11	7	6	94	65	71
392	CP003824.1	309368	309427	-	CNAG_01438-t26_1	CNAG_01438-t26_1	CNAG_01438-t26_1	2	GT	AG	45	-10.39259097	-4.194413353	0.804213096	0.333835831	6.198177613	12.32909797	A	A	A	G	T	G	A	G	T	A	C	A	GAGTCGCGACGTGCAGAAAAGTGAGTTCATTTACTCAGTCCTATGAGACAAAAAAAAAACTAATCTTATGTCCCGCATAGACATTGCAACCATCTTTGAA	AGAAAAGTGAGTTCA	TAATCTTATGTCCCGCATAGACA	0	5.197843289	0	0	0	6	10	4	0	0	0	2	3	1	127	45	53
393	CP003824.1	311139	311200	-	CNAG_01438-t26_1	CNAG_01438-t26_1	CNAG_01438-t26_1	4	GC	AG	11	-5.320355091	-2.409996663	2.348615207	0.440149931	2.910358429	2.109596987	C	T	C	G	C	A	A	G	T	A	T	G	ATGAGACGTGCTTCCGACTCGCAAGTCTTTCTCTTCCACCTCGCGTCGCACCATTGGTTCCGTCTAATGTGATGTTTTGCAGATGGGTCAATGCGACACAAA	CGACTCGCAAGTCTT	TCTAATGTGATGTTTTGCAGATG	4.32728647	16.00034886	2	0	3	6	9	3	0	0	2	3	10	3	35	11	22
394	CP003824.1	311260	311314	-	CNAG_01438-t26_1	CNAG_01438-t26_1	CNAG_01438-t26_1	5	GT	AG	12.5	-3.946318428	-3.127676135	0.483287335	2.161198731	0.818642293	0.640271583	G	G	A	G	T	A	C	G	T	G	T	T	ATGCTAGTGTCTATTCTGGAGTACGTCTTTCCATTCAACCCTTAAGCACAAGAAAGTCACTCATGGTAGCCATAGGTTCCCGTATTTGAAGCCAT	TCTGGAGTACGTCTT	GTCACTCATGGTAGCCATAGGTT	6.040816327	14.79960899	0	0	2	1	13	5	3	1	2	0	8	6	23	12	23
395	CP003824.1	312150	312200	+	CNAG_01437-t26_1	CNAG_01437-t26_1	CNAG_01437-t26_1	1	GT	AG	48	-6.062142631	-4.024880836	0.500746467	0.330028631	2.037261795	5.883798932	A	G	C	G	T	G	A	G	T	C	A	T	GCGACACAGGAAAGATAAGCGTGAGTAAACTCTGCCTGTCGTTCTCATCTCAGTTTCTCATCACATTGCAGCATGGGACACGGATGATATC	ATAAGCGTGAGTAAA	AGTTTCTCATCACATTGCAGCAT	1.470582705	5.846023294	2	1	2	11	12	4	1	1	0	12	11	8	123	47	88
396	CP003824.1	312635	312685	+	CNAG_01437-t26_1	CNAG_01437-t26_1	CNAG_01437-t26_1	2	GT	AG	28	-4.374416232	-4.517491992	1.581525108	0.458384145	-0.14307576	-0.15049944	A	A	G	G	T	A	C	G	T	G	C	T	CTAATGGGAGCACATTGAAGGTACGTACTAAATGCCATGTACACTTGATAATGTCGCTGACTCTTAACTAGGCTATTGAGCTTCTTACGGA	TTGAAGGTACGTACT	TGTCGCTGACTCTTAACTAGGCT	6.008633989	4.280165444	7	6	2	8	25	3	2	0	0	3	5	3	71	25	73
397	CP003824.1	312900	312961	+	CNAG_01437-t26_1	CNAG_01437-t26_1	CNAG_01437-t26_1	3	GT	AG	38	-8.37242301	-4.075253135	2.873747219	0.673067245	4.297169875	2.521727243	C	T	A	G	T	A	A	G	T	A	G	T	TTGGGATAGATTCCTACCTAGTAAGTGTATCTTTGTATCATGCTTCTTCACATACGTCATTAGTAACCAATATCAATTTCAGAGTTCCAGAAGAAACACCTC	TACCTAGTAAGTGTA	GTAACCAATATCAATTTCAGAGT	0.931098696	5.927364722	3	0	0	14	11	2	2	0	0	15	14	6	87	38	70
398	CP003824.1	313576	313630	-	CNAG_01436-t26_1	CNAG_01436-t26_1	CNAG_01436-t26_1	1	GT	AG	28.5	-2.981389387	-2.925431643	0.204995296	0.650694195	0.055957744	0.14206775	G	T	G	G	T	A	A	G	T	G	G	T	ACCCTGCAATGAGAAGAGTGGTAAGTAGGAACTAATCTGTCCTGGCTGGTCAGCTAGCTAATTGACCGTTTATAGGGTGCACCATCATACTTCGT	AGAGTGGTAAGTAGG	AGCTAATTGACCGTTTATAGGGT	11.1953427	12.11815507	1	0	1	1	1	2	11	7	9	11	18	9	56	25	38
399	CP003824.1	313871	313944	-	CNAG_01436-t26_1	CNAG_01436-t26_1	CNAG_01436-t26_1	2	GT	AG	50	-4.19785135	-2.976031066	0.357812039	0.257098836	1.221820284	4.803109097	G	A	G	G	T	G	A	G	C	T	T	C	GGGGGAAAGTGACTTCAGAGGTGAGCTGCTGCGATTCAGTTTTTGCGATCTGCAAAGAAAGAACCTCCAACTGATTTGGGTTGGGTTATCCAAGTTCAACTATATCAACGGTCT	TCAGAGGTGAGCTGC	TTTGGGTTGGGTTATCCAAGTTC	5.199385241	11.32353542	14	4	6	18	25	11	3	0	3	7	14	7	122	48	84
400	CP003824.1	314155	314217	-	CNAG_01436-t26_1	CNAG_01436-t26_1	CNAG_01436-t26_1	3	GT	AG	34	-4.130535181	-2.363972167	0.142041765	0.050478352	1.766563014	20.29775782	G	C	T	G	T	T	A	G	T	A	T	C	ATCACCTCAACCTTGCCGCTGTTAGTCATTTGCCTTGGATATCCTGTGTTTTAATGAACGATCTGCTGATCGCACCCTGCCAGATCATCGACTCCTCAATCCT	GCCGCTGTTAGTCAT	TGCTGATCGCACCCTGCCAGATC	5.68785852	16.51393231	6	1	4	14	32	10	3	3	3	19	27	11	84	32	66
401	CP003824.1	314298	314360	-	CNAG_01436-t26_1	CNAG_01436-t26_1	CNAG_01436-t26_1	4	GT	AG	19	-4.038089035	-4.076095762	0.242586546	0.357738519	-0.038006727	-0.152301264	A	C	G	G	T	A	A	G	T	A	C	G	CCAGGTTTATGGCTTCTACGGTAAGTTTTGCTTGTATTCTCGATCAATTTCGCTTTCAGTGACTAACAAAGGAAAAATATTAGACGAATGTATGCAGAAGTAC	TCTACGGTAAGTTTT	TAACAAAGGAAAAATATTAGACG	5.667483626	5.848501976	6	2	6	13	13	6	3	0	3	2	2	1	86	18	62
402	CP003824.1	314764	314816	-	CNAG_01436-t26_1	CNAG_01436-t26_1	CNAG_01436-t26_1	6	GT	AG	49.5	-3.734118047	-1.46313558	1.762057317	0.799244187	2.270982466	2.032953889	C	A	T	G	T	G	T	G	T	A	T	C	CAGACCACTGGATACAGCATGTGTGTACCCTGTCCATCCAGTTCCTTTCTCTGCCCAACTCATCATTCCGCAGATCCGCCAGTGCAAGCACCT	CAGCATGTGTGTACC	CCCAACTCATCATTCCGCAGATC	9.383687562	27.67698193	2	8	6	16	28	31	2	10	5	15	20	28	110	50	44
403	CP003824.1	315115	315177	+	CNAG_01435-t26_1	CNAG_01435-t26_1	CNAG_01435-t26_1	1	GT	AG	308.5	-8.02270008	-5.559854701	1.285635995	0.060566059	2.462845379	3.314349956	A	T	C	G	T	A	A	G	C	T	C	C	CATGATCGACCTCATTCATCGTAAGCATAAACTCCCGCCCACCCACACAGAGACTTACATCAGCTAACACGCCTGTGTTCTAGTCCAAGCGGACAAAGGCGGT	TTCATCGTAAGCATA	CTAACACGCCTGTGTTCTAGTCC	0.464376578	2.172205302	4	1	0	10	12	8	5	2	1	15	23	13	574	307	387
404	CP003824.1	315292	315354	+	CNAG_01435-t26_1	CNAG_01435-t26_1	CNAG_01435-t26_1	2	GT	AG	246.5	-6.403811258	-6.007967799	0.283236968	0.063613995	0.395843459	2.361825505	A	T	G	G	T	A	C	A	T	C	C	A	TTTTGCCGAGCACAAGAATGGTACATTAACTGCCGATATCCCTCTCCCCTTTTGCTCTCGCTGACTGTTTGACTTTCCTTTAGCCAATTATGAAATGGAGAAT	AGAATGGTACATTAA	ACTGTTTGACTTTCCTTTAGCCA	1.169163339	1.596754581	2	2	4	7	12	9	10	5	6	22	18	7	610	243	444
405	CP003824.1	315588	315646	+	CNAG_01435-t26_1	CNAG_01435-t26_1	CNAG_01435-t26_1	3	GC	AG	101	-4.84149604	-4.108298563	0.216273478	0.32270538	0.733197477	3.269025376	G	A	G	G	C	A	A	G	T	G	A	C	ACCACGTTTCTTTGACTGAGGCAAGTTTGCTAAGCGCCTGTTCGGAGGGGAAAGAACATACAGCTGATTGATTTCATAGGACGACAACCCTGTTCTTCG	ACTGAGGCAAGTTTG	ACAGCTGATTGATTTCATAGGAC	3.368070305	5.77046911	21	4	10	26	58	28	8	2	7	10	27	14	352	98	259
406	CP003824.1	316090	316146	+	CNAG_01435-t26_1	CNAG_01435-t26_1	CNAG_01435-t26_1	4	GT	AG	105.5	-6.744062915	-5.097915152	0.777208118	0.575730564	1.646147762	2.947836123	C	C	A	G	T	G	A	G	C	C	T	A	CCCAAGAACTTGCCCCTCCAGTGAGCACATTCGTCTTTCGATTGCAAGCATACCCGTTGACTGAAAGAAACTTAAAGCTATGCCGGTTACTCTACAT	CCTCCAGTGAGCACA	TGACTGAAAGAAACTTAAAGCTA	1.078101084	3.206521682	5	1	2	4	17	4	5	0	2	7	29	10	332	105	201
407	CP003824.1	316467	316513	+	CNAG_01435-t26_1	CNAG_01435-t26_1	CNAG_01435-t26_1	5	GT	AG	54	-5.565689012	-3.620116362	0.100425792	0.502409185	1.94557265	6.577231896	A	C	C	G	T	G	A	G	T	A	G	T	CTCTAACTGTACCGATTACCGTGAGTCCCAAGATTAATCAAGTGAAAAAAGTTGATGAAGACATCAGAGTCAAGGTCTTTGAACGTC	ATTACCGTGAGTCCC	AAAGTTGATGAAGACATCAGAGT	2.807595812	8.324424057	3	0	5	29	26	12	4	2	3	25	30	7	174	52	177
408	CP003824.1	316651	316716	+	CNAG_01435-t26_1	CNAG_01435-t26_1	CNAG_01435-t26_1	6	GT	AG	101.5	-5.18461367	-4.979284592	0.430201827	0.537612223	0.205329079	0.516506596	G	A	G	G	T	G	A	T	T	G	G	T	AGAACTACCAGACCCCCGAGGTGATTTTTACTCTTCAATCCGCAAAAAAATGGGATTGAGACTGACGATAGTTCAATTCATACCAGGGTCTCCGTATACCCAAGGT	CCCGAGGTGATTTTT	GATAGTTCAATTCATACCAGGGT	2.720434923	3.32123828	5	3	8	16	18	5	7	4	4	17	21	5	302	98	211
409	CP003824.1	317390	317448	-	CNAG_07415-t26_1	CNAG_07415-t26_1	CNAG_07415-t26_1	1	GT	AG	42	-10.43757455	-3.856373496	0.625144789	0.53261564	6.581201054	13.8796815	A	A	A	G	T	A	C	G	T	A	G	T	CCTCAATCTACGACGCCAAAGTACGTCATCTTCTGTGACTTCTTCAAAAAAATCTCAACTTACATGGTGATTACCGTAGAGTTACACCCTTGCCCAAGC	GCCAAAGTACGTCAT	TTACATGGTGATTACCGTAGAGT	0	7.048759998	0	0	0	35	13	12	0	0	0	12	9	6	88	42	90
410	CP003824.1	317553	317620	-	CNAG_07415-t26_1	CNAG_07415-t26_1	CNAG_07415-t26_1	2	GT	AG	14	-3.512642512	-2.151199207	0.353603924	0.440627488	1.361443305	4.173848617	G	T	G	G	T	G	G	G	T	G	T	G	CGTCTTCACTCTCAAACGTGGTGGGTTTCTTGTTAACCGGCCATTACAAGTTTTCCAGTGGAAAATGTGCTGATTGATTGAGTTTTAGGTGAAATTTCAGCCAATTTT	AACGTGGTGGGTTTC	GCTGATTGATTGAGTTTTAGGTG	8.02996588	21.30399946	9	2	5	41	54	21	2	0	2	17	22	4	48	13	49
411	CP003824.1	317718	317767	-	CNAG_07415-t26_1	CNAG_07415-t26_1	CNAG_07415-t26_1	3	GT	AG	13	-3.122465551	-1.644836508	0.596366442	0.282038626	1.477629043	3.879557932	A	A	G	G	T	T	G	G	T	G	G	A	TCTTGTCCAAAAATGTAAAGGTTGGTCTGTTTCCTAACGTTAATAGACCCGTATCTAATAAAAGCCACAGGGAAGAGATGAAATTCATCT	GTAAAGGTTGGTCTG	GTATCTAATAAAAGCCACAGGGA	10.56530125	24.57615191	2	1	2	23	38	19	6	1	9	12	13	10	43	12	30
412	CP003824.1	317891	317945	-	CNAG_07415-t26_1	CNAG_07415-t26_1	CNAG_07415-t26_1	4	GT	AG	38	-6.681680192	-3.712726297	2.674220898	0.673770292	2.968953895	1.864671661	A	A	G	G	T	A	A	A	T	A	C	T	GAGTAACCACGTCGGCCAAGGTAAATTGCTTCTCTTGATCTGATTTTGAAAGGCCTCAACTCATACGAATATCAGACTGTCCCAACCACTCCTCC	GCCAAGGTAAATTGC	TCAACTCATACGAATATCAGACT	2.02020202	7.427823778	1	0	3	6	10	10	1	0	2	2	9	5	76	38	50
413	CP003824.1	318062	318113	-	CNAG_07415-t26_1	CNAG_07415-t26_1	CNAG_07415-t26_1	5	GT	AG	21.5	-5.620743648	-2.959324296	2.966771857	0.231376713	2.661419352	1.549077063	G	T	G	G	T	G	A	G	T	A	G	C	CTTTGCGGAGATGGGCTGTGGTGAGTCATTGAGTCGTCAAATATGATGTAATATCGTCTAACGCATTGACAGAGCGCCATGTGCGAGAGTAT	GCTGTGGTGAGTCAT	ATCGTCTAACGCATTGACAGAGC	4.74553421	11.39754493	2	3	0	6	15	9	1	2	0	7	4	4	56	19	22
414	CP003824.1	320425	320474	-	CNAG_07415-t26_1	CNAG_07415-t26_1	CNAG_07415-t26_1	6	GT	AG	14	-6.222784192	-3.495363932	1.658007257	0.294099244	2.72742026	2.805428532	T	C	G	G	T	G	G	G	T	T	T	T	CAGACGATGTGGATGATTCGGTGGGTCCCTAATATGCCTCAAACCCAATGCATGGCTAACAAGAGTCCAGTTTGAGGCCCCCGCACCCAT	GATTCGGTGGGTCCC	CATGGCTAACAAGAGTCCAGTTT	1.627140975	8.369816921	1	0	1	10	20	9	2	0	1	7	11	2	56	14	43
415	CP003824.1	323681	323736	-	CNAG_01432-t26_1	CNAG_01432-t26_1	CNAG_01432-t26_1	1	GT	AG	29	-4.715069181	-3.312542494	1.05433456	0.531579361	1.402526687	2.05735642	G	A	T	G	T	T	G	G	T	T	T	G	AGAGATAAGACTGTGAAGATGTTGGTTCGCCAGTAGGCATCGGATTGTCATTTTCAATGCTGACTGCTTTTCGTAGTTGGAGGAACTAAAACCCGA	GAAGATGTTGGTTCG	ATGCTGACTGCTTTTCGTAGTTG	8.647300696	11.80797875	2	0	1	29	16	4	2	4	2	6	19	6	100	24	49
416	CP003824.1	323859	323910	-	CNAG_01432-t26_1	CNAG_01432-t26_1	CNAG_01432-t26_1	2	GT	AG	13	-8.261969313	-5.240400794	1.246766444	0.911353974	3.021568519	3.388828209	A	A	A	G	T	A	A	G	A	T	T	G	GCAAGGACACAACGCTCAAAGTAAGAAAGTTTAATTCGGACATAGTAAAAATTTACTAATCCACCTTGGTAGTTGTGGAACCTCAAAACTTA	CTCAAAGTAAGAAAG	TTACTAATCCACCTTGGTAGTTG	0.212314225	2.882251501	0	0	0	1	9	1	1	0	0	3	5	1	78	13	39
417	CP003824.1	324282	324332	-	CNAG_01432-t26_1	CNAG_01432-t26_1	CNAG_01432-t26_1	3	GT	AG	22.5	-4.211658857	-2.71006624	0.983965688	0.5832175	1.501592618	2.273808652	A	A	G	G	T	G	G	G	A	T	C	A	CCCTACCAGTGATGAAGAAGGTGGGACAACCTGATAGCGTCACATCCTTCATCTGCTGACATCTTCGATAGTCAAGAAGCGCGCGGAGGAG	AAGAAGGTGGGACAA	TCTGCTGACATCTTCGATAGTCA	5.641882484	13.67904396	5	0	4	20	23	14	6	1	7	19	7	10	80	22	61
418	CP003824.1	324460	324514	-	CNAG_01432-t26_1	CNAG_01432-t26_1	CNAG_01432-t26_1	4	GT	AG	19	-5.537632692	-3.26746979	2.63375326	0.571448337	2.270162902	1.45899353	G	A	T	G	T	G	A	G	C	G	G	C	AGATTTGGAGTGGCGTTGATGTGAGCCGTCGGATAGTCATTGCAGGCATAAAATAAGGAACTGACAGAATTACAGGGCAAGCTTATTAGGACACT	GTTGATGTGAGCCGT	AGGAACTGACAGAATTACAGGGC	3.844797178	9.744286182	4	0	4	9	9	8	3	0	4	15	10	8	64	19	59
419	CP003824.1	325018	325068	-	CNAG_01432-t26_1	CNAG_01432-t26_1	CNAG_01432-t26_1	5	GT	AG	20.5	-3.863072653	-3.742441702	0.925614675	0.308554352	0.120630951	0.214145095	C	T	G	G	T	G	C	G	T	G	C	C	GTGCAGTGCTACATTGACTGGTGCGTGGGTTCTCTGCATCTATATGGTACTTAAACTGACAGCCACCGCAGGCCATTCATCGCCGATTCTT	TGACTGGTGCGTGGG	TAAACTGACAGCCACCGCAGGCC	6.972754549	6.985090132	8	3	1	5	8	4	3	0	1	4	6	7	47	19	31
420	CP003824.1	325800	325853	+	CNAG_01431-t26_1	CNAG_01431-t26_1	CNAG_01431-t26_1	1	GT	AG	36.5	-3.375491851	-1.477342986	0.359127022	0.42364396	1.898148865	5.919718133	G	C	T	G	T	G	C	G	T	T	C	C	CAAGAGGACCGGAGGATGCTGTGCGTACGCCTACCTCAGTGTAGTGACAAGCAGGGCTGACAACTATAACCTAGTCCAATATTGCCGACGAATA	GATGCTGTGCGTACG	GGCTGACAACTATAACCTAGTCC	9.676038247	26.62994869	10	2	5	7	12	14	12	6	4	8	15	9	86	48	55
421	CP003824.1	326513	326560	+	CNAG_01431-t26_1	CNAG_01431-t26_1	CNAG_01431-t26_1	2	GT	AG	10.5	-3.008892202	-1.613504301	1.386977534	0.464682635	1.395387901	1.652287313	A	T	G	G	T	G	A	G	T	G	C	T	CCTGGGAGAGCTTCGGGATGGTGAGTCCTGCTCCCTGACAATTAGTACAAAGGCCAACTTTTCCACAGGCTACAAATAACATACCGCT	GGGATGGTGAGTCCT	AAAGGCCAACTTTTCCACAGGCT	13.28320802	24.8862898	16	1	3	11	7	11	14	0	2	9	8	6	42	10	26
422	CP003824.1	327817	327870	-	CNAG_01430-t26_1	CNAG_01430-t26_1	CNAG_01430-t26_1	1	GT	AG	57	-4.739082901	-1.766988074	1.156398574	0.15578797	2.972094827	4.411741644	G	A	G	G	T	G	A	G	T	G	A	G	CGGGTTGATTAGAGGAAGAGGTGAGTGTATTTCTCTGAGAGACGTTGGTGCAATGGTATTCACGCGCCATCTAGGAGCCGGCACCGTTGTTACT	GAAGAGGTGAGTGTA	GGTATTCACGCGCCATCTAGGAG	4.307134769	22.71689435	3	6	1	21	46	18	3	4	1	21	24	11	98	56	56
423	CP003824.1	331562	331616	+	CNAG_01428-t26_1	CNAG_01428-t26_1	CNAG_01428-t26_1	6	GT	AG	391	-8.383731106	-7.313251441	0.964282907	0.266682933	1.070479665	1.853234613	T	C	A	G	T	G	A	G	T	A	A	A	ACTCTAGATTAATACATTCAGTGAGTGCACGCTTCCGCCCATGACCCGAAACATCCAACGCTGACCCATTTCTAGAAATGGCTGAGGAGGAGCAC	CATTCAGTGAGTGCA	CAACGCTGACCCATTTCTAGAAA	0.334095528	0.706400715	2	1	4	24	38	12	3	3	5	17	44	17	1781	389	1279
424	CP003824.1	331684	331774	+	CNAG_01428-t26_1	CNAG_01428-t26_1	CNAG_01428-t26_1	7	GT	AG	867	-7.129124513	-7.205851153	0.90859845	0.130192337	-0.07672664	-0.144784325	C	C	C	G	T	A	A	G	T	T	A	T	GGGGCTTCCAAGACCTTCCCGTAAGTCTCAAAAACAATTTTCAGCCAGGAACTCAGCTCTGGTCACACGATGCACTTGCTAACCGGATTCGTTTGATCATTTGCCCCACAGTATGCAGTGTTCCGCTCTCA	CTTCCCGTAAGTCTC	TTTGATCATTTGCCCCACAGTAT	0.854753112	0.692651182	8	8	6	28	40	22	30	16	10	31	75	46	3002	854	1977
425	CP003824.1	331905	331973	+	CNAG_01428-t26_1	CNAG_01428-t26_1	CNAG_01428-t26_1	8	GT	AG	1319.5	-7.382436361	-7.38033659	0.493953948	0.07564138	0.002099772	0.007278014	G	A	C	G	T	G	A	G	T	A	T	T	TCCACCTTGTCGCCATCGACGTGAGTCTCGTTGAGCGGGCATGGGCTCGCAGCGTAATCGGGCTTGGATGCTGACCGCAAACGAATTAGATTTTCACCGGCAAGAAGCT	ATCGACGTGAGTCTC	GCTGACCGCAAACGAATTAGATT	0.625400534	0.701995605	36	13	10	28	63	29	16	4	5	18	58	22	3245	1311	1836
426	CP003824.1	332212	332264	+	CNAG_01428-t26_1	CNAG_01428-t26_1	CNAG_01428-t26_1	9	GT	AG	2886.5	-7.31404206	-6.827899226	0.342980134	0.180853116	0.486142834	2.171613781	T	G	G	G	T	T	G	G	T	A	C	G	CACCATTATCTCCGCCATGGGTTGGTATTTCCTTCCATATTCCGCCAATATTGTGACTGACGAATGTGTCTAGACGAGGAACAGGCCATCTCC	CCATGGGTTGGTATT	TGACTGACGAATGTGTCTAGACG	0.656758286	0.89516884	28	6	14	48	111	60	38	39	15	61	104	72	5140	2864	2968
427	CP003824.1	330963	331013	-	CNAG_01429-t26_1	CNAG_01429-t26_1	CNAG_01429-t26_1	1	GT	AG	29	-3.024619813	-1.191703275	1.485626319	0.196032163	1.832916538	2.118582679	A	T	G	G	T	G	A	G	T	G	A	T	ACCTCTGAGCGGCCTGGATGGTGAGTATCTGTCAATTGTTCTGTCCTATGTGTTGACGTTAGTCATCTTAGGATACCTACAGGAGGGATTA	TGGATGGTGAGTATC	GTTGACGTTAGTCATCTTAGGAT	13.25273514	30.966317	19	1	10	18	29	19	10	1	5	14	28	10	67	28	33
428	CP003824.1	333736	333801	-	CNAG_01426-t26_1	CNAG_01426-t26_1	CNAG_01426-t26_1	1	GT	AG	42	-4.982497201	-5.021120242	1.138587365	0.983680335	-0.038623041	-0.04445986	A	C	C	G	T	A	G	G	T	G	G	A	ATCACGATCTTCAGGATACCGTAGGTCCAGTCTTTATTTTGATGCGTGCAATCCAAGTTGAAGACTGATTTGGTTCTCTGCAACAGGGAGAACTAAGGACGATGTG	GATACCGTAGGTCCA	GATTTGGTTCTCTGCAACAGGGA	3.91137418	3.432589196	1	5	2	5	13	4	5	1	3	6	10	5	137	39	140
429	CP003824.1	334144	334200	-	CNAG_01426-t26_1	CNAG_01426-t26_1	CNAG_01426-t26_1	2	GT	AG	29.5	-5.290340205	-3.628023122	1.045554003	0.388671122	1.662317084	2.581195787	C	A	A	G	T	A	A	G	T	G	T	A	TTCGAGTACAATAAGGCCAAGTAAGTAACTTATGTCTGTTAATTGCTCAACTATTCATTGTTATCTTCTTGAACTAGGTATCATCTCAAAGATGTTA	GGCCAAGTAAGTAAC	TTGTTATCTTCTTGAACTAGGTA	2.839038621	7.597878144	0	1	2	11	15	9	2	2	2	16	17	7	80	28	89
430	CP003824.1	334354	334412	-	CNAG_01426-t26_1	CNAG_01426-t26_1	CNAG_01426-t26_1	3	GT	AG	46	-7.145353729	-4.732583429	2.349418583	0.410684821	2.4127703	1.752186815	A	C	G	G	T	T	G	G	T	A	T	A	GGCATAAACGTCAAATTACGGTTGGTTTCCCTGGTGTGCGTCTTTACATTCTGCTTACGATCAAACACGATCCTTGCAGATATTATCTACGAGTGTCAA	ATTACGGTTGGTTTC	ATCAAACACGATCCTTGCAGATA	1.17164144	3.688163195	3	0	5	18	12	4	2	0	1	7	11	4	164	46	146
431	CP003824.1	334570	334638	-	CNAG_01426-t26_1	CNAG_01426-t26_1	CNAG_01426-t26_1	4	GT	AG	43.5	-5.706130147	-5.490131258	0.81339867	0.794277994	0.21599889	0.329077146	T	A	G	G	T	G	A	G	A	A	A	C	TGAATTGATCGGCAGCATAGGTGAGACTATCATGTTTGACATCTTTCCACGAGGCTCAGGCTGATCGGCCATTCGTAAATCACTCTTAGAACTCTTCTATGATAGAGGA	GCATAGGTGAGACTA	CATTCGTAAATCACTCTTAGAAC	2.028470701	2.37996047	3	1	6	16	3	3	2	0	2	5	5	1	169	43	111
432	CP003824.1	334965	335052	-	CNAG_01426-t26_1	CNAG_01426-t26_1	CNAG_01426-t26_1	5	GT	AG	189.5	-0.011138583	1.673499224	0.182652545	0.065857465	1.684637807	15.02800554	G	A	G	G	T	C	A	G	T	A	T	A	GAGTTGTGTATCACACTGAGGTCAGTGTTCTTACAGGTAAAACACTTCAGTATCTTCACTCGCTTACTCTGTTCGACGTCACGCTGACCAAACCATATGATACACAAGATATCTGCGGCTCGTCATAA	ACTGAGGTCAGTGTT	CAAACCATATGATACACAAGATA	72.2216528	88.60921792	43	21	23	69	137	73	205	84	117	199	285	162	110	53	80
433	CP003824.1	334887	334943	-	CNAG_01426-t26_2	CNAG_01426-t26_2	CNAG_01426-t26_2	5	GT	AG	153	2.332296306	5.441696476	0.207101747	0.44465774	3.10940017	10.97940814	A	A	C	G	T	G	A	T	T	A	C	A	TATCTGCGGCTCGTCATAACGTGATTTGGATCCCTGCCTTAACAACAGTCAACGAGTCATTCTCACTCTCTCTACAGACAATCGACACGCCTACTCA	CATAACGTGATTTGG	CATTCTCACTCTCTCTACAGACA	83.40269275	97.71156915	317	139	207	394	544	279	252	123	153	278	422	216	61	22	39
434	CP003824.1	334965	335036	-	CNAG_01426-t26_2	CNAG_01426-t26_2	CNAG_01426-t26_2	6	GT	AG	152	-2.52408462	-1.529071331	0.229238507	0.25808266	0.995013289	4.992634974	C	A	G	G	T	A	A	A	A	A	T	A	TGAGGTCAGTGTTCTTACAGGTAAAACACTTCAGTATCTTCACTCGCTTACTCTGTTCGACGTCACGCTGACCAAACCATATGATACACAAGATATCTGCGGCTCGTCATAA	TTACAGGTAAAACAC	CAAACCATATGATACACAAGATA	45.44905953	38.38269188	43	21	23	69	137	73	28	11	10	42	67	44	192	82	114
435	CP003824.1	337009	337061	+	CNAG_01424-t26_1	CNAG_01424-t26_1	CNAG_01424-t26_1	1	GT	AG	24.5	-2.922251315	-2.131852818	1.283557571	0.210758591	0.790398497	1.052481217	T	G	A	G	T	A	A	G	C	C	A	T	TATCTTGACTCCTACGATGAGTAAGCTCACCTCATCTCGCCATCTCCACCTTGGCTGAACACTAGGACCACAGCATCGACGCTGTATATCAAG	CGATGAGTAAGCTCA	GCTGAACACTAGGACCACAGCAT	13.74937783	18.55341786	3	6	3	5	7	5	6	7	4	6	9	7	49	18	52
436	CP003824.1	337204	337261	+	CNAG_01424-t26_1	CNAG_01424-t26_1	CNAG_01424-t26_1	2	GT	AG	28.5	-3.311940202	-2.299493653	0.795062398	0.627798455	1.012446549	1.731031871	A	C	T	G	T	T	G	C	G	G	G	T	CTGGACCCAGCTATAATACTGTTGCGTATCTTATCTGATCAGCAGAAGAAGGGCCACTAGCTGACGTGTACTTACCAGGGTCCGCCGATCAAGGTGTA	AATACTGTTGCGTAT	AGCTGACGTGTACTTACCAGGGT	9.709992418	17.36664895	10	3	7	6	8	7	2	0	4	2	8	6	37	28	49
437	CP003824.1	337371	337422	+	CNAG_01424-t26_1	CNAG_01424-t26_1	CNAG_01424-t26_1	3	GT	AG	19.5	-3.110083129	-4.030628086	0.861143911	0.650087711	-0.920544957	-1.477729791	A	C	C	G	T	A	C	G	T	T	G	T	ACTGCCCCCTCCTTTGGACCGTACGTCTCTTACCGTCTATACTTGCCTTCCAGTGTCTGATCCACGCAGCAGTGTCCAGCTTCAACGGGATT	TGGACCGTACGTCTC	GTGTCTGATCCACGCAGCAGTGT	11.15265907	9.368818989	5	3	2	0	2	2	5	4	2	3	3	3	49	16	30
438	CP003824.1	338029	338086	+	CNAG_01424-t26_1	CNAG_01424-t26_1	CNAG_01424-t26_1	5	GT	AG	26	-3.881169893	-1.932479474	0.623909782	0.756909706	1.948690419	3.44093351	A	A	G	G	T	G	A	T	T	A	T	T	TACCGTCGATGTTCACCAAGGTGATTATAAGTTTTTGAGACCGCTGTAGTGATACATTGGAGGCTGAACAACCTACAGATTTTGTGGAACTCGATCAG	ACCAAGGTGATTATA	GGAGGCTGAACAACCTACAGATT	6.562930247	21.55847846	9	1	4	13	5	7	6	1	3	13	10	8	78	25	46
439	CP003824.1	338146	338195	+	CNAG_01424-t26_1	CNAG_01424-t26_1	CNAG_01424-t26_1	6	GT	AG	28	-5.030194597	-3.622525815	1.499158908	1.26833319	1.407668782	1.241607546	A	A	G	G	T	A	T	A	T	A	A	T	TCGCGCTAACAGCAGTCAAGGTATATAATTGTCACATTTATCGTGGTATCGTAGCTTATTATTATGACAGAATGAGTTCACATTCGACAT	GTCAAGGTATATAAT	GTAGCTTATTATTATGACAGAAT	3.802751994	8.821227363	5	1	1	12	9	1	8	1	0	4	7	1	87	27	56
440	CP003824.1	338629	338681	+	CNAG_01424-t26_1	CNAG_01424-t26_1	CNAG_01424-t26_1	7	GT	AG	50	-4.839942134	-3.708744227	0.331579344	0.355337716	1.131197907	4.031348157	A	A	A	G	T	G	C	G	T	A	A	C	CGGATACGAGGAAGTCGAAAGTGCGTACTAATTTGAGTATTTCCAAAGTCCCAGTAATCGCTGATAAAAACAGAACTGGCGTCATGGCTAGAG	TCGAAAGTGCGTACT	GTAATCGCTGATAAAAACAGAAC	3.896684255	7.478649533	3	2	1	5	7	4	3	2	2	8	5	6	83	48	57
441	CP003824.1	338847	338902	+	CNAG_01424-t26_1	CNAG_01424-t26_1	CNAG_01424-t26_1	8	GT	AG	29.5	-5.798906999	-4.169739922	3.300636155	1.381201308	1.629167077	0.788658093	G	G	G	G	T	A	A	G	T	T	G	T	CAGGATGGTGGAGCAAGGGGGTAAGTGTAGTTCTTTGTGGCTTGAAGACCCTATCACTACTCACCTTCAATTATAGTGTTTCATCCTAAGAGTCAA	AAGGGGGTAAGTGTA	CTACTCACCTTCAATTATAGTGT	4.158040028	6.430646038	6	0	3	6	8	0	4	0	3	8	8	1	79	39	43
442	CP003824.1	340237	340296	+	CNAG_01424-t26_1	CNAG_01424-t26_1	CNAG_01424-t26_1	9	GT	AG	10	-6.075044887	-3.174466889	1.556093974	0.837732367	2.900577998	2.842782353	T	T	G	G	T	G	A	G	T	G	C	G	ATTTTGCAAAAGGAGATTTGGTGAGTATTATTAGGATATGTGCTAAAATGGATGAAATGGGGCATGCTGACTTGAGTCAGGCGCTATTTTTGCCCACAAG	GATTTGGTGAGTATT	GGCATGCTGACTTGAGTCAGGCG	1.789954338	10.65839285	0	0	2	6	4	3	1	0	1	6	4	4	36	10	36
443	CP003824.1	342242	342300	-	CNAG_01423-t26_1	CNAG_01423-t26_1	CNAG_01423-t26_1	1	GT	AG	34	-7.587669454	-4.359698228	2.09549759	0.258514951	3.227971226	2.648031618	T	T	T	G	T	G	A	G	C	T	A	T	ATGCCGGTAATGATGCCTTTGTGAGCCCTACCTGCTTTTGCACACATTGAGAATACTCATTGACGGTATCAATGCACAGTATACTCTTCAACTTTTACT	GCCTTTGTGAGCCCT	TTGACGGTATCAATGCACAGTAT	0.926773773	4.811982874	1	0	3	14	12	13	0	0	3	9	7	10	146	34	120
444	CP003824.1	342496	342559	-	CNAG_01423-t26_1	CNAG_01423-t26_1	CNAG_01423-t26_1	2	GT	AG	36.5	-5.062517471	-3.825773508	1.219220137	0.453304836	1.236743963	1.646805947	G	T	C	G	T	A	C	G	T	A	A	C	CCAACGCAGTCTACATGGTCGTACGTATCATAGTTAATACTCCGCCTTTGTATCGTTCATTTCCAATAATCATGCCTCTATTAGAACACCGCAACTCTCTTTGG	ATGGTCGTACGTATC	AATAATCATGCCTCTATTAGAAC	3.532702446	7.097230811	2	3	0	10	24	7	3	2	2	9	17	6	101	34	74
445	CP003824.1	342709	342772	-	CNAG_01423-t26_1	CNAG_01423-t26_1	CNAG_01423-t26_1	3	GT	AG	31	-7.098180024	-3.747668374	2.490035076	0.954062979	3.350511649	2.176313009	T	C	T	G	T	A	T	G	C	T	C	A	GGGTGGAAAGGGGCCCATCTGTATGCTTTCTTTTTTTTTTTTTTCAGTGGCCAATATAGGCACCACATAACTGATACCACGCAGTCATAGTCACACATACTCCC	CCATCTGTATGCTTT	ACATAACTGATACCACGCAGTCA	1.65974469	8.260925452	1	0	6	29	24	6	0	0	3	15	15	4	109	31	95
446	CP003824.1	342937	342986	-	CNAG_01423-t26_1	CNAG_01423-t26_1	CNAG_01423-t26_1	4	GT	AG	93	-5.55601693	-4.06611631	1.277194649	0.319361127	1.48990062	1.960159314	C	A	T	G	T	G	A	G	T	T	G	T	AGGGACTATGGCCATATCATGTGAGTGTATCCTATAGAAATGTGCGAACAGGATCTGACGCGCAACGAAGTGTGCAAGACCACATACTGG	TATCATGTGAGTGTA	GGATCTGACGCGCAACGAAGTGT	2.563572353	5.689751836	8	2	1	21	16	12	8	2	1	14	11	10	161	91	123
447	CP003824.1	343826	343880	-	CNAG_01423-t26_1	CNAG_01423-t26_1	CNAG_01423-t26_1	5	GT	AG	21	-5.713803675	-3.725290374	2.602508266	0.024994415	1.988513301	1.323356888	A	T	T	G	T	A	T	G	C	G	A	A	CTGAGTTGTTCATCAAAATTGTATGCCTTACTCTACTCGCAATGTGCAAAGTACTGATGCCACCACGGTTCAAAGGAAGAAATCTATGTCCAGAG	AAAATTGTATGCCTT	GATGCCACCACGGTTCAAAGGAA	4.128089105	8.049250693	3	0	5	14	15	10	5	0	4	21	12	10	79	21	80
448	CP003824.1	344141	344194	-	CNAG_01423-t26_1	CNAG_01423-t26_1	CNAG_01423-t26_1	6	GT	AG	46.5	-4.216418218	-4.492130886	0.533931203	0.927472058	-0.275712668	-0.446231468	T	C	G	G	T	G	A	G	A	G	C	T	AGGCATAACGTTATACCTCGGTGAGAACCCATCTTTCACAGGCACAGACGTCTTGACTGACTCAAGATTTGTAGGCTACGATAAGACCAACCGC	ACCTCGGTGAGAACC	GACTGACTCAAGATTTGTAGGCT	5.260922573	4.711683339	2	0	3	15	18	2	9	7	7	12	20	4	129	43	115
449	CP003824.1	344289	344341	-	CNAG_01423-t26_1	CNAG_01423-t26_1	CNAG_01423-t26_1	7	GT	AG	71	-7.016786773	-3.949456411	2.993689488	0.621485783	3.067330362	1.737608939	C	A	G	G	T	A	A	A	T	G	C	T	ACAGTCTGAACCCTTGGCAGGTAAATCTGTTTGTTTGATTAAATTGGTATACTTCTTAACCATTCTAATGTAGGCTGGTGCCATCAAGTCCAT	TGGCAGGTAAATCTG	TCTTAACCATTCTAATGTAGGCT	1.965683164	6.908358704	4	0	3	24	13	13	2	0	2	11	11	2	125	71	95
450	CP003824.1	344783	344862	+	CNAG_01422-t26_1	CNAG_01422-t26_1	CNAG_01422-t26_1	1	GT	AG	136.5	-4.397194674	-2.563846524	1.257884426	0.640188225	1.833348149	2.249823543	C	G	A	G	T	A	A	G	C	T	C	A	GTACGAGGACGCTGTGCCGAGTAAGCTCCTTCACAAACCATTGAACAGGGGAAAGTAGTGGCAACTAACTGTCAGCTATCTCTGTCGCCGCTGGCTCTAGTCAAAACATTACTTCGAACT	TGCCGAGTAAGCTCC	TCTGTCGCCGCTGGCTCTAGTCA	5.590101086	15.18324103	23	2	15	24	49	23	24	3	17	37	64	30	299	147	205
451	CP003824.1	344892	344955	+	CNAG_01422-t26_1	CNAG_01422-t26_1	CNAG_01422-t26_1	2	GT	AG	127.5	-5.357086895	-4.117851086	0.525035779	1.057131456	1.23923581	1.818484015	A	A	T	G	T	G	A	G	C	T	C	C	TACTTCGAACTGTCTTTAATGTGAGCTCACCCTTTCAATCAATATCTGCGGATTGAAGATTGGCCTCAGCTGATGCCGCGTTAGTCCATCTTTGAAGTCATTTT	TTTAATGTGAGCTCA	CTCAGCTGATGCCGCGTTAGTCC	2.461832916	6.177046393	8	3	9	8	33	9	4	2	7	8	27	10	315	125	217
452	CP003824.1	345091	345151	+	CNAG_01422-t26_1	CNAG_01422-t26_1	CNAG_01422-t26_1	3	GT	AG	30.5	-3.272975048	-2.045008688	0.906342314	0.598354234	1.22796636	1.95839836	A	A	G	G	T	G	A	A	G	G	T	G	CAGCTTTGTTGTTTTCAAAGGTGAAGTCCCGTTTTGGGAGACGATTATCACAATGCTAGCTGGTGACTGACGCCTGGTTAGGTGGCTTACTCTCTTACACC	TCAAAGGTGAAGTCC	GGTGACTGACGCCTGGTTAGGTG	10.19655819	20.02808683	18	1	26	32	51	21	12	2	16	19	34	20	135	29	113
453	CP003824.1	345208	345280	+	CNAG_01422-t26_1	CNAG_01422-t26_1	CNAG_01422-t26_1	4	GT	AG	18.5	-3.156191517	-2.269262963	0.428344971	0.307891899	0.886928554	2.912129848	T	G	G	G	T	A	T	G	T	T	T	T	CTATGGATCATCCCTCTTGGGTATGTGAAGCACTGTTTCTCTACAGGATTCTCGGGCCATATTATTCTAACTTGTTCACCTGTCAACTACTAGTTTCATCCTCATCACTGGCC	TCTTGGGTATGTGAA	GTTCACCTGTCAACTACTAGTTT	10.20817508	17.29425145	10	1	19	18	26	18	11	2	14	42	32	11	107	17	105
454	CP003824.1	345359	345432	+	CNAG_01422-t26_1	CNAG_01422-t26_1	CNAG_01422-t26_1	5	GT	AG	30	-3.175557472	-2.308828457	0.47064356	0.225640461	0.866729015	2.876241067	G	A	C	G	T	A	C	G	T	G	G	C	AGGCTTTCTAAATCGCAGACGTACGTGGGGAGCAGAGCTTTATTACGCACGTTCTTGGTAACAGGTGAAGCTGATGGTGATGGGGTTCCCTTAGGGCTTTTGCCATTTGTGCCG	GCAGACGTACGTGGG	TGGTGATGGGGTTCCCTTAGGGC	10.1613541	16.84532299	14	4	16	36	36	21	7	4	11	28	29	12	130	26	126
455	CP003824.1	345497	345549	+	CNAG_01422-t26_1	CNAG_01422-t26_1	CNAG_01422-t26_1	6	GT	AG	48	-4.388549588	-2.310888445	0.583443001	0.089016314	2.077661143	6.097336031	C	A	G	G	T	C	T	G	T	G	C	T	TGCCGATCGCCTTGATCCAGGTCTGTATCCACATTCATGATAATACATTTGCCAATAAGTTGACTCTACTTAGGCTTTGGTGACTACAGTCCC	ATCCAGGTCTGTATC	AATAAGTTGACTCTACTTAGGCT	4.718443295	17.04824417	6	4	9	38	46	19	5	2	8	19	35	14	181	45	163
456	CP003824.1	346159	346207	+	CNAG_01422-t26_1	CNAG_01422-t26_1	CNAG_01422-t26_1	7	GT	AG	108.5	-4.072944736	-2.608488288	0.306186393	0.281853054	1.464456448	6.095005654	T	G	G	G	T	A	T	G	T	G	G	A	ATGAGGAGGACGAGGAATGGGTATGTTCAAGCTTCCATACGCTTAGGGAGGTCACTGACAAGGTGATAGGGAAATTACGCACAACCAGA	GAATGGGTATGTTCA	GGTCACTGACAAGGTGATAGGGA	5.656954607	14.329709	30	7	16	28	54	22	21	4	6	20	38	16	337	103	215
457	CP003824.1	346452	346519	+	CNAG_01422-t26_1	CNAG_01422-t26_1	CNAG_01422-t26_1	8	GT	AG	130	-3.98236555	-3.312784975	0.486815141	0.299710665	0.669580574	2.028673582	C	G	A	G	T	A	A	G	G	T	T	C	GGGTGCTGGGCAATGTTCGAGTAAGGACCATCACTACTTTTTTTTTCTTCTTCTTTCGCCTCTCATGATCTGACTGTCATGTGTACAGTTCCTGTCACTTTAGTGGTC	GTTCGAGTAAGGACC	TCTGACTGTCATGTGTACAGTTC	6.123781129	9.471124364	18	10	11	12	38	14	17	12	10	16	43	16	357	119	190
458	CP003824.1	346846	346938	+	CNAG_01422-t26_1	CNAG_01422-t26_1	CNAG_01422-t26_1	9	GT	AG	44	-5.696457533	-2.901229253	1.294008238	0.238516543	2.795228279	3.679474451	T	C	C	G	T	G	A	G	T	C	C	T	CAGTGCTATTGGTTTCTTCCGTGAGTTTCGACTCCAGATATCAAGTTTGCTTCTGGGCTACGTTCAGATCACTGCGAGCGTATGATTTGCTGACAGCTAGATTGACGCTGCAGCCTCCGGCTCTGACGTTGGC	TCTTCCGTGAGTTTC	CAGCTAGATTGACGCTGCAGCCT	2.352281864	12.03093277	2	1	1	24	17	11	3	3	1	13	27	14	141	42	129
459	CP003824.1	347046	347124	+	CNAG_01422-t26_1	CNAG_01422-t26_1	CNAG_01422-t26_1	10	GT	AG	59.5	-4.349627179	-3.482566495	0.320280526	0.22305396	0.867060683	3.847809593	G	C	C	G	T	A	A	G	T	C	T	T	TATGCTGTTCTCACACCGCCGTAAGTCCTTGATGCCCTTCATATATGTCCCCACATAAATGGCCATTTGAACCATTTGTTGATAACTGACGGGTCGCAGCTTGACTCTCATCTATGTTG	ACCGCCGTAAGTCCT	TGATAACTGACGGGTCGCAGCTT	4.702289565	8.234829152	6	2	8	13	17	6	8	5	7	21	24	9	166	56	172
460	CP003824.1	348087	348362	+	CNAG_01421-t26_1	CNAG_01421-t26_1	CNAG_01421-t26_1	1	GT	AG	46	-0.345553887	1.746145167	0.245177216	0.231382154	2.091699053	10.74671995	G	A	G	G	T	G	A	G	T	C	G	A	CGACTACTTTGCCACGTGAGGTGAGTACCTGTTGTTTTCGCTTGTATGTGGCATGGAGGATTGGGGCTGGAGTGTTTGGATGCGGCCCCCGTTCCTGGAAGGCAGGCGTTCCATGGCCGGGCTCTGCTTGGGCCTCGACGGGTGATGTGTGCAGTCTGCGTTTGTTACTCGCTCGGACATTATCCTCTCTTCCATCTTCTATCTTTCTTCCTACCTTTTCTCTTTCCATCGCCCATACACCCACAGCTAACCATTCCTCCCCCGCCTCGTTCACAACCGCCAACCGCTTCTAACAGCGACAACACTCTTTACACCA	CGTGAGGTGAGTACC	CCGCCAACCGCTTCTAACAGCGA	44.06216359	77.0946505	5	2	1	1	4	1	73	50	72	67	105	130	59	28	46
461	CP003824.1	348984	349040	+	CNAG_01421-t26_1	CNAG_01421-t26_1	CNAG_01421-t26_1	2	GT	AG	61	-5.272225859	-2.3384274	1.431645338	0.190115547	2.93379846	3.518516066	A	A	T	G	T	G	A	G	T	C	T	T	TCTTATCAGCGAGCTTGAATGTGAGTTCTGAGTGCAGTTGGAAGGTGATTCATGTACAACCCTGACAAAATCGGCAGCTTTGGGCTCCAATGTCCCG	TTGAATGTGAGTTCT	AACCCTGACAAAATCGGCAGCTT	3.185050596	16.53371188	1	1	4	12	43	25	2	3	5	12	45	17	181	59	78
462	CP003824.1	349662	351785	+	CNAG_01421-t26_1	CNAG_01421-t26_1	CNAG_01421-t26_1	3	GT	AG	20.5	-3.149159505	-1.336702659	0.88176513	0.748174306	1.812456845	2.71467607	C	C	A	G	T	A	A	G	T	G	T	T	TATTGCCGTATCCATTACCAGTAAGTCTCCATTCAGATCAAGGTCTTTTCAAGTTTCAAGTTTTTTGCCCGTTTCAAGTTCAATTTTATCTTTGTCTCAAATTCTTTTTCGTTTTTCAATTTTATTTGATGGTTGGAGATGGCCGTGCGTATTTGCGTATGCTATGACTGTGAACGGAACTTTGGCAGCGCAGCGGGACCCAGTTCCGACTTTGGTTTGGCCAACAAAATCAAAGGGTAAAAGATGGTACAGAGAAATGAGAAGGCAAGAATTCGGTCAAACAGGAGAGGGAGATGGGAACAGCGGAGCGATAGCGGAGACGGACATCCAGACAGAGGCGGAGGATCTTGGGAGCACCGCCGCGAACGCTGTGGGGCAAACGGGGGTGACAGCAAATCA…	TTACCAGTAAGTCTC	CACGCAAGGTTCTTTCCTAGGTT	11.4531089	30.44607482	16	2	5	27	32	11	4	1	0	21	15	8	44	19	33
463	CP003824.1	351897	351957	+	CNAG_01421-t26_1	CNAG_01421-t26_1	CNAG_01421-t26_1	4	GT	AG	18.5	-4.673991371	-2.326267602	1.42713826	0.132118759	2.347723768	2.837190414	A	A	G	G	T	A	A	G	G	C	T	G	GCCTCTTACAACTTCTGAAGGTAAGGGAGAAGGGAGACGAGTCCATTTGACTTCATGTCCTGCTTGCTTACGCGTCTCTAGCTGTTGTTTCTAGCGAAGTT	CTGAAGGTAAGGGAG	GCTTGCTTACGCGTCTCTAGCTG	4.893204893	16.6016048	9	0	1	12	31	3	7	1	1	10	24	11	69	18	62
464	CP003824.1	353316	353364	+	CNAG_01421-t26_1	CNAG_01421-t26_1	CNAG_01421-t26_1	5	GT	AG	38	-7.488315213	-5.021917763	2.070970867	0.273393762	2.466397449	2.045022143	G	T	T	G	T	G	A	G	T	G	T	C	AATACCCCTGGTGGTTTGTTGTGAGTACAACGCATGCCATGTGCAAGTGGGTTTCGCTGACTTGAGTAGGTCGAGTCTTCCGACGCAAC	TTTGTTGTGAGTACA	GGTTTCGCTGACTTGAGTAGGTC	0.916414079	2.971701237	5	0	1	3	7	4	2	0	0	2	6	0	153	38	97
465	CP003824.1	353441	353491	+	CNAG_01421-t26_1	CNAG_01421-t26_1	CNAG_01421-t26_1	6	GT	AG	56	-7.591495858	-3.616782217	3.360835973	0.720488351	3.974713641	2.002912942	A	C	A	G	T	G	A	G	T	C	T	T	CAATGCCTTGGAGATTGACAGTGAGTTCTTATCGTAGGTATAGGATCTAACTAACCTTTTTTGCGATATAGCTTCCGAGATATCCACCTAT	TTGACAGTGAGTTCT	TAACCTTTTTTGCGATATAGCTT	1.486772487	8.017822117	2	1	0	8	10	4	2	3	0	19	23	11	223	54	125
466	CP003824.1	355572	355632	-	CNAG_01420-t26_1	CNAG_01420-t26_1	CNAG_01420-t26_1	1	GT	AG	21	-5.888411494	-2.801422654	2.529354935	1.197234944	3.08698884	1.910675152	A	T	G	G	T	A	C	G	C	T	A	T	ACGGGTCTTGAGGATGTATGGTACGCCGCTCTCCTTTGCATTTCTTTGCTTTACACATTGACTCAAATCCATCTTGTATAGTATCCCATGCCATAGAAACG	TGTATGGTACGCCGC	CTCAAATCCATCTTGTATAGTAT	3.041573684	14.28442388	5	0	1	10	11	5	2	0	1	2	7	0	51	21	36
467	CP003824.1	355846	355912	-	CNAG_01420-t26_1	CNAG_01420-t26_1	CNAG_01420-t26_1	2	GT	AG	18.5	-1.033239545	-1.228417216	0.183960173	0.765872612	-0.195177671	-0.429194446	T	T	T	G	T	G	G	G	T	C	C	G	GCCAGGGAAAATTGTGATTTGTGGGTCCGAAACTGAGAGGACACCACTTATTCTACACCATGGCTAATCTATCGATCGACCAACTAGCCGGTCTCCTTGTCCCACCT	TGATTTGTGGGTCCG	TCTATCGATCGACCAACTAGCCG	32.7857269	30.62496459	10	5	6	5	25	9	14	6	7	2	17	5	22	13	13
468	CP003824.1	356137	356367	-	CNAG_01420-t26_1	CNAG_01420-t26_1	CNAG_01420-t26_1	3	GT	AG	18	-3.03438667	-2.064206244	1.290373155	0.359773156	0.970180425	1.254415616	C	C	T	G	T	A	A	G	T	C	G	G	GAGCCAGCACAAGCTATCCTGTAAGTATTTCTTCGGTATCTGCTCAACTTATTTCCTTGCCGTGCTCCACCAGAGGCGCCATGTTGACGCAGGGTGCTCAGCTCATTCGAGCGTCGAGCAAGAGTGTCGGGCGTTATGTGAAGAGGATACCGTGACATGATACATATGGTCGTTATCACACCGCTAACTCTAGATCCTTCTGTGCTTCCATCTTCCCCTACTCCACCATGCCGAATTCACACCAAATACAGCGGCGTGAAACCCTTCGCTA	TATCCTGTAAGTATT	CGAATTCACACCAAATACAGCGG	12.70946853	19.39048323	7	8	3	14	12	7	1	0	0	3	2	0	31	14	32
469	CP003824.1	358026	358122	-	CNAG_01419-t26_1	CNAG_01419-t26_1	CNAG_01419-t26_1	1	GT	AG	39.5	-5.273884122	-3.368706927	0.878728732	0.769734956	1.905177195	2.824778463	A	A	G	G	T	A	T	G	T	C	G	C	AAGCTGGAGAGGAGTCTAAGGTATGTTATGTTTCTTTCAACTTCATTTGTGTCGAGGGATTTCAGAATCAGGAGCGCAGCTGACACATTGTGCCCTATTGCATATATAATTCTACAGCGCCGAAAACATGCAAAAAG	TCTAAGGTATGTTAT	TTGCATATATAATTCTACAGCGC	2.744460492	9.431374695	7	1	4	5	27	10	3	0	1	2	10	1	106	39	99
470	CP003824.1	358323	358419	-	CNAG_01419-t26_1	CNAG_01419-t26_1	CNAG_01419-t26_1	2	GT	AG	40	-2.804390677	-1.031192425	0.314615501	0.385053903	1.773198252	6.176611408	G	C	T	G	T	G	A	G	T	C	T	T	TTCCGGAGGAATGTGAGGCTGTGAGTCTATTTCAAATCTATTTTCAAATGATTAACTGTCGTGCAAACGTGATGGGGAGGCTGATATGTCCTTTTATCCTTTTGACCAATGTCGCAGCTTCGTCACACCTATCTTCG	GAGGCTGTGAGTCTA	CCTTTTGACCAATGTCGCAGCTT	13.89221249	33.01549725	23	11	19	46	42	39	3	1	4	11	18	14	108	33	87
471	CP003824.1	358584	358668	-	CNAG_01419-t26_1	CNAG_01419-t26_1	CNAG_01419-t26_1	3	GC	AG	21.5	-3.410953803	-1.989500629	0.250031281	0.558165665	1.421453174	4.025500718	C	A	G	G	C	A	A	G	T	A	A	A	CTTCATGCTTAACCGTGCAGGCAAGTCCACTTTATTGTTGTACAATCAGTACTTTATGCGCCTCATTGCTCTTGCAAATGAACAAAGCTGATGAATAATTATCAGAAAACACGCCAGATGATTTG	GTGCAGGCAAGTCCA	AGCTGATGAATAATTATCAGAAA	11.40253264	20.94337149	9	0	7	21	18	10	4	3	1	12	9	5	57	18	48
472	CP003824.1	359195	359250	-	CNAG_01419-t26_1	CNAG_01419-t26_1	CNAG_01419-t26_1	4	GT	AG	19	-5.269624216	-3.214907906	1.033809201	0.553613253	2.05471631	3.034742251	G	A	G	G	T	A	T	G	T	A	C	C	TGGGCCTTGACGTAGAAGAGGTATGTTTGACATTCTTCTCCCATGAAGCTTGATTAACTGATCTTAATTCAAATAGACCTTTGTTCTTGGTCTCCC	GAAGAGGTATGTTTG	ACTGATCTTAATTCAAATAGACC	2.827761227	9.986388321	1	1	1	6	12	6	1	1	0	1	9	4	52	18	37
473	CP003824.1	359564	359776	-	CNAG_01419-t26_1	CNAG_01419-t26_1	CNAG_01419-t26_1	6	GT	AG	14	-3.546297921	-2.851758729	0.595040942	0.883426432	0.694539192	1.129411162	A	T	G	G	T	T	A	G	T	A	C	A	CTTCTGTGCAGCATACCATGGTTAGTGTTGTTTCTTGTTTCGTTTGATTCTCTCCGGCAGGCCTGCGCTTTTCGACTGCCTGGCTCTTTGCTGTTACTTGGAAAGAGACCCAAAAGGACTCTTGAGCTCCTGTCCGGTTCAGTCTTCCTTTATTGGCTGGTACAAGCGCTCGTATAATAAATGGCTATTACAGCTGCTTTGGATTAATGCTAACAATTGATACACTCAAACAGACAAATACCTTCCCAGTCAG	ACCATGGTTAGTGTT	CAATTGATACACTCAAACAGACA	8.096325288	14.00044335	7	2	12	17	7	8	1	0	2	0	5	2	69	13	53
474	CP003824.1	359873	359954	-	CNAG_01419-t26_1	CNAG_01419-t26_1	CNAG_01419-t26_1	7	GC	AG	48.5	-3.662016827	-1.66398119	0.559635204	0.374278464	1.998035637	5.140229724	G	A	G	G	C	A	A	G	T	A	G	A	TGTTGAACAGTTCTGGAGAGGCAAGTATCATTTTTTGAAAATGCCGAAACGAGTCAAGTCGAGGCAAGCGAGATACAAGTAGCTGATCTGGCGGGCGAGCAGAGATCGAGCTGGTAGTGACC	GGAGAGGCAAGTATC	CTGATCTGGCGGGCGAGCAGAGA	7.554823665	24.36184802	7	3	7	13	31	15	6	4	9	18	22	11	122	45	69
475	CP003824.1	360390	360448	+	CNAG_07416-t26_1	CNAG_07416-t26_1	CNAG_07416-t26_1	2	GT	AG	96.5	-4.513116489	-3.813561118	0.194952802	0.69242098	0.699555371	1.68440723	G	A	G	G	T	A	T	G	T	G	C	C	AGAAATCCTCAACGACGGAGGTATGTCACGGTTAACTCTTTTCTTCTCACCCACTCACTTTCTTTTTGCACAAAACCAGGCCTCAGACAAGATGCCCGC	ACGGAGGTATGTCAC	TTCTTTTTGCACAAAACCAGGCC	4.181944166	7.006225158	5	3	5	13	4	12	9	4	8	17	9	11	160	93	131
476	CP003824.1	360696	360739	+	CNAG_07416-t26_1	CNAG_07416-t26_1	CNAG_07416-t26_1	3	GT	AG	90.5	-3.017204464	-1.554598946	0.227608886	0.368210441	1.462605518	5.852221179	T	A	A	G	T	G	A	G	T	A	C	G	AGACGGACAAGGGGCGATAAGTGAGTATTCAGTGCTATGCGGGCAGGTCTGACGGAGAATGAAGACGATTACAGGAGATAGGAG	CGATAAGTGAGTATT	AGGTCTGACGGAGAATGAAGACG	12.03880175	25.73102866	25	12	12	51	48	35	28	9	12	43	44	37	196	78	117
477	CP003824.1	360856	360923	+	CNAG_07416-t26_1	CNAG_07416-t26_1	CNAG_07416-t26_1	4	GT	AG	75	-3.076681552	-1.73187219	0.168733935	0.650238728	1.344809362	3.467349062	G	A	G	G	T	A	C	A	T	G	G	A	AGTTCTTTCCGCAGATGGAGGTACATATCATTTCTACGTTGTAACACAGTAAACCCAAAATTATTAACGCGACTTGACTAATGTACAGGGATTCTTCCTACATCCATC	ATGGAGGTACATATC	GCGACTTGACTAATGTACAGGGA	11.48711513	25.0363777	17	8	7	33	31	17	19	6	11	44	50	30	141	68	72
478	CP003824.1	361101	361167	-	CNAG_01418-t26_1	CNAG_01418-t26_1	CNAG_01418-t26_1	1	GT	AG	19.5	-4.630989822	-2.301495292	1.757310706	0.201225016	2.32949453	2.281103819	A	A	A	G	T	G	A	G	C	A	G	G	TGCAGGCTTCTACGCCTAAAGTGAGCATTTCCTCAAACCGGTCGACATGAAGTCGTGTCTCCATTTGTGCTAATGTGATTTTACCAGAGGACGGGAGAGATGCAATG	CCTAAAGTGAGCATT	TGCTAATGTGATTTTACCAGAGG	5.730641889	17.20496702	2	3	3	18	23	10	0	2	2	9	15	5	78	17	78
479	CP003824.1	361434	361489	-	CNAG_01418-t26_1	CNAG_01418-t26_1	CNAG_01418-t26_1	2	GT	AG	45	-9.57151936	-4.010925182	1.545761442	0.096089441	5.560594178	6.218732296	G	C	C	G	T	G	A	G	T	C	C	T	CCCTCGTAAAAGAATATGCCGTGAGTTTTTTGTGTCTCGTTCTATCGATTCGACTGCATGCTCATATTATACATAGCCTGACTCAAGAGGCAAATG	TATGCCGTGAGTTTT	CATGCTCATATTATACATAGCCT	0.124843945	5.788978547	0	0	0	5	9	3	1	0	0	3	8	3	133	45	101
480	CP003824.1	362641	362696	-	CNAG_01418-t26_1	CNAG_01418-t26_1	CNAG_01418-t26_1	3	GT	AG	34	-1.89666694	-0.847452534	0.182351507	0.191863717	1.049214406	6.865594641	C	T	G	G	T	A	C	G	T	G	T	C	GTGGCTCGTCCTCGGATCTGGTACGTCCCTTTTTTTACCCCCTTTGCAATGCCCTTCACAATCTGAGCGGAAACAGGTCCAGAGGACGAAACCCTT	GATCTGGTACGTCCC	CACAATCTGAGCGGAAACAGGTC	22.29911898	35.7315869	20	12	10	14	22	13	22	7	11	12	23	17	80	31	44
481	CP003824.1	362871	362933	-	CNAG_01418-t26_1	CNAG_01418-t26_1	CNAG_01418-t26_1	4	GT	AG	42	-3.759965096	-1.931213582	0.240996781	0.553441341	1.828751515	5.247349449	A	C	G	G	T	A	T	G	T	A	T	G	CTTCATGCTCATCGAAAACGGTATGTATTTCTCCCATCTGACCTTCTCACGGGCCTTCCTGATCGAATTATCGCATGGTGTAGATGGAAAGAACGCGGAAGTC	AAAACGGTATGTATT	CGAATTATCGCATGGTGTAGATG	6.866508477	21.19244392	14	3	6	11	23	10	6	3	5	16	13	8	126	50	67
482	CP003824.1	363862	363940	+	CNAG_01417-t26_1	CNAG_01417-t26_1	CNAG_01417-t26_1	1	GT	AG	47.5	-4.462593079	-2.353797488	1.800389463	0.550438946	2.108795591	1.940102395	C	T	T	G	T	G	C	G	T	C	C	A	CGGTTGTACCCCCAGCCCTTGTGCGTTATTCCCTAAACCGTTTCCGTTCCCGCTCCCACATGCACACGTATGCAACCGACTAACATATGTACATATTAGCCACTACTACTCAGCACCCA	GCCCTTGTGCGTTAT	CTAACATATGTACATATTAGCCA	6.170257147	17.18827561	8	0	10	6	20	16	9	1	12	5	17	9	146	47	81
483	CP003824.1	364249	364294	+	CNAG_01417-t26_1	CNAG_01417-t26_1	CNAG_01417-t26_1	2	GT	AG	29.5	-4.768950821	-1.453173295	1.043053679	0.379775919	3.315777526	5.173769105	G	C	C	G	T	C	A	G	T	T	C	A	AGAGGGTCTCAAGTATAGCCGTCAGTTGATCTCAATTCATACTAATAAAGCTGATAAAAAATTCAGTCAAGCTAGGCAGACAGAAT	ATAGCCGTCAGTTGA	AAAGCTGATAAAAAATTCAGTCA	4.311883262	26.91635946	5	1	8	11	32	7	4	2	9	12	37	12	149	78	105
484	CP003824.1	364330	364385	+	CNAG_01417-t26_1	CNAG_01417-t26_1	CNAG_01417-t26_1	3	GT	AG	40	-3.658327307	-1.138132836	0.701278556	0.61411864	2.520194471	4.682755224	A	C	C	G	T	T	T	G	T	C	C	C	AGAATGGGATCCAAGTGACCGTTTGTCTTTTTATGCGTTTTCCATTGGTTAAAAGCTGATATCCGTTCTTTCACAGCCCACAGCGCTTTGGAATGG	GTGACCGTTTGTCTT	TGATATCCGTTCTTTCACAGCCC	8.092243187	31.66579845	13	1	15	18	46	15	15	7	14	19	45	19	164	86	118
485	CP003824.1	364466	364531	+	CNAG_01417-t26_1	CNAG_01417-t26_1	CNAG_01417-t26_1	4	GT	AG	33.5	-3.42292337	-1.748324206	0.599210122	0.081647645	1.674599164	4.796204265	T	A	C	G	T	G	A	G	T	A	G	A	GAATGGGAAAAATACTTTACGTGAGTGATCTGCTTACCTCTTTAAGCATGTAATTGGTGCATGCTAAATAGCCTACGACTTTAAAGAGAAAAGACAGGGTGACTTC	CTTTACGTGAGTGAT	AATAGCCTACGACTTTAAAGAGA	8.837691838	22.89929105	18	3	12	16	42	9	14	3	7	12	24	6	123	52	90
486	CP003824.1	364797	364864	-	CNAG_01416-t26_1	CNAG_01416-t26_1	CNAG_01416-t26_1	2	GT	AG	29	-4.72785284	-5.262278302	0.191664496	0.796439186	-0.534425463	-1.129978335	T	C	A	G	T	A	A	G	T	G	A	T	GTCCATTGAGATGCCTTTCAGTAAGTGTCTCCTCTGACTTGTTTGAGAGAATCAAAGTATCGCCAGATGAGCTGATTGCTTATGACAGGATATGTCAAGGATGAAAAG	CTTTCAGTAAGTGTC	GAGCTGATTGCTTATGACAGGAT	3.826283663	4.236315448	4	1	4	7	7	6	4	1	3	2	1	5	122	28	82
487	CP003824.1	364943	365003	-	CNAG_01416-t26_1	CNAG_01416-t26_1	CNAG_01416-t26_1	3	GT	AG	33	-6.208142674	-3.841692364	2.798577413	0.358878985	2.366450311	1.45270975	A	A	G	G	T	G	A	T	T	T	G	C	GAAGGTCATTGAAGATCAAGGTGATTCTTGTACCCTTCGATGTGTATGCCCACGAGAAAAAAAACTAAAGCGAATCGTTAGTGCCCTTGGATGAGATTCCC	ATCAAGGTGATTCTT	AAACTAAAGCGAATCGTTAGTGC	2.748861418	6.593970922	2	0	5	8	11	11	4	0	4	9	9	5	113	33	75
488	CP003824.1	365457	365509	-	CNAG_01416-t26_1	CNAG_01416-t26_1	CNAG_01416-t26_1	4	GT	AG	88	-5.238433475	-4.237936264	0.48449887	0.536482469	1.000497211	2.397239944	T	C	G	G	T	G	A	G	C	A	G	C	ATCCTTTAAATATGTTATCGGTGAGCACAGCAGATCGTTTAATTTGAAAACTCCTTCTGATACCACATGATAGAGCACATGGAAGAGGACGAT	TTATCGGTGAGCACA	CTTCTGATACCACATGATAGAGC	2.627235039	5.309221492	4	3	3	13	26	5	5	1	3	9	9	3	162	111	85
489	CP003824.1	366016	366067	+	CNAG_01415-t26_1	CNAG_01415-t26_1	CNAG_01415-t26_1	1	GT	AG	22.5	-7.817152955	-4.314844442	3.511845128	0.913968693	3.502308513	1.671662519	A	G	A	G	T	G	A	G	C	A	T	A	AGCAATGACGAATTACTAGAGTGAGCATGCTCGTCCCTTTTAGTCTCTCAAAATATGTTGACATTATTCCAGATATACCCTTAGAGTTGCGT	ACTAGAGTGAGCATG	ATATGTTGACATTATTCCAGATA	2.222222222	5.277855211	0	1	0	1	10	1	0	2	0	2	8	1	49	21	43
490	CP003824.1	366086	366141	+	CNAG_01415-t26_1	CNAG_01415-t26_1	CNAG_01415-t26_1	2	GT	AG	12	-5.556800017	-1.485040289	3.512059491	0.266077461	4.071759728	2.002341277	T	G	C	G	T	G	A	G	T	C	T	A	AGATATACCCTTAGAGTTGCGTGAGTGACCAACGCTGTGGATATGCTCAAAAGAAGGCTGAATAACGATCTCAAAGCTATATACATGGCGAACTTG	AGTTGCGTGAGTGAC	GCTGAATAACGATCTCAAAGCTA	5.18327606	26.68887721	4	1	0	15	16	6	3	1	0	15	22	8	45	11	39
491	CP003824.1	366388	366442	+	CNAG_01415-t26_1	CNAG_01415-t26_1	CNAG_01415-t26_1	3	GT	AG	10.5	-7.390699991	-0.694858138	2.774101588	0.509987349	6.695841853	4.11174229	T	A	A	G	T	A	T	G	C	A	T	A	GCCATGGGACAAGAGGCTAAGTATGCGTAACCTGTTCAAAGATTGTCTCAGTGGGCTTATTCATGAGTCATTCAGATATTCCAATCCCAGCTTCC	GGCTAAGTATGCGTA	CTTATTCATGAGTCATTCAGATA	1.587301587	38.36087206	0	0	0	8	27	12	0	1	0	10	31	12	28	10	23
492	CP003824.1	366969	367031	+	CNAG_01415-t26_1	CNAG_01415-t26_1	CNAG_01415-t26_1	4	GT	AG	20	-6.146836179	-3.834490906	2.165890694	0.610902244	2.312345272	1.779730655	A	A	A	G	T	C	A	G	T	A	T	C	CGGTTCTAGATGATCTCAAAGTCAGTGAGCTTAGATGTGGGTTATCATTCTAATGATGCTAACGTGATCGCGACATGCTTCAGATCTGCCTCAAACGACTCAA	CTCAAAGTCAGTGAG	GTGATCGCGACATGCTTCAGATC	2.764486975	8.347297863	1	0	1	5	10	1	2	0	1	5	10	2	45	20	32
493	CP003824.1	367581	367619	+	CNAG_01415-t26_1	CNAG_01415-t26_1	CNAG_01415-t26_1	5	GT	AG	19	-7.582987606	-1.615841006	2.797038696	0.912145517	5.967146601	3.513038324	G	A	A	G	T	G	A	G	T	C	G	A	CGACGTGGCCCGTATCAGAAGTGAGTAAATGTTGTCAAAAACGTTGGCTGACTGGGTAGCGACGGGCATTAGAGTCCGT	TCAGAAGTGAGTAAA	AACGTTGGCTGACTGGGTAGCGA	1.449275362	26.14167406	2	0	0	12	37	6	2	0	0	14	39	5	44	19	43
494	CP003824.1	367967	368021	+	CNAG_01415-t26_1	CNAG_01415-t26_1	CNAG_01415-t26_1	6	GT	AG	11.5	-6.090069273	-3.682415739	3.015297689	0.728017922	2.407653534	1.344377575	C	C	A	G	T	A	A	G	T	G	G	A	TTCAAAGGCCCAATTGGCCAGTAAGTGAATCAACGACATTATTGTTCATGAATGACTTACGCTTTGTCTGCACAGGGATATACCTATCACAAAAT	TGGCCAGTAAGTGAA	CTTACGCTTTGTCTGCACAGGGA	2.941812676	7.958711105	0	1	0	9	7	0	3	0	0	7	10	2	32	11	38
495	CP003824.1	368366	368415	+	CNAG_01415-t26_1	CNAG_01415-t26_1	CNAG_01415-t26_1	8	GT	AG	14	-8.054872434	-4.826097599	1.48036402	1.264012483	3.228774834	2.872925243	A	A	C	G	T	A	G	G	T	T	T	T	AGGCTTTGGCTGTTGATAACGTAGGTAATCTAGTTTATATCAAGCTATCAGCAACTAATGTCATTAATAGTTTGAACCTAGTACTCCAAA	GATAACGTAGGTAAT	GCAACTAATGTCATTAATAGTTT	0.323624595	4.512867793	1	0	0	3	0	2	0	0	0	3	3	4	51	14	36
496	CP003824.1	368557	368596	+	CNAG_01415-t26_1	CNAG_01415-t26_1	CNAG_01415-t26_1	9	GT	AG	10.5	-2.124845517	1.291048941	0.497085962	0.905537006	3.415894458	5.727488102	A	A	G	G	T	G	A	G	T	A	T	C	ATGTCAACAAACTGGCCAAGGTGAGTTATGCATACGGGAAAATTGCTAACCAGCATTCAGATCATTGGTGCTACTGTCAA	GCCAAGGTGAGTTAT	AATTGCTAACCAGCATTCAGATC	18.89521784	69.97716356	7	2	7	72	45	36	12	3	6	82	47	33	40	8	41
497	CP003824.1	368783	368834	+	CNAG_01415-t26_1	CNAG_01415-t26_1	CNAG_01415-t26_1	10	GT	AG	20.5	-6.917303702	-3.828759623	2.576134873	0.613571271	3.088544079	2.020060383	G	A	G	G	T	A	T	G	T	T	C	T	TCTTCAACTTCACACCCGAGGTATGTTTTAATGGTACTGATTTGATGCGATGCTGACTTACACCAAATACAGTCTTGTGTCAAATTAAACAA	CCCGAGGTATGTTTT	CTGACTTACACCAAATACAGTCT	1.419068736	6.850477967	1	0	0	5	4	2	1	1	0	11	5	5	54	20	47
498	CP003824.1	369408	369462	+	CNAG_01415-t26_1	CNAG_01415-t26_1	CNAG_01415-t26_1	11	GC	AG	71	-4.466398441	-2.735276869	0.67199228	0.446436041	1.731121573	3.716534298	A	A	G	G	C	G	A	G	T	A	T	G	TCCATACCCTTGTGGATAAGGCGAGTCTTATTCCTTCAAAAATGATTTTGTTACGGACTGACGCTTATCCTCTAGATGAACCCCGTCTTACGGCA	GATAAGGCGAGTCTT	GACTGACGCTTATCCTCTAGATG	4.574411705	13.30024274	1	2	0	11	21	8	11	8	6	38	26	14	157	66	97
499	CP003824.1	370012	370067	+	CNAG_01415-t26_1	CNAG_01415-t26_1	CNAG_01415-t26_1	12	GT	AG	40	-3.988181643	-3.630950795	0.522604852	0.240491238	0.357230848	1.075541481	G	A	G	G	T	A	C	G	A	G	A	G	CAACGGATAAATTAATGGAGGTACGAATGTCATCCGAGATCCACTGCTGTGCAAATGACTGACAACAACCCCATAGGAGTGTGTCCGAGGATTCCA	ATGGAGGTACGAATG	GACTGACAACAACCCCATAGGAG	6.068776914	7.493761288	7	5	7	12	10	11	5	1	2	11	9	10	83	37	109
500	CP003824.1	370238	370291	+	CNAG_01415-t26_1	CNAG_01415-t26_1	CNAG_01415-t26_1	13	GT	AG	79	-2.713461226	-2.193258132	0.548426664	0.607154421	0.520203094	1.101255303	G	A	G	G	T	C	A	G	T	G	G	A	ATGAGAATATTGAGGATGAGGTCAGTGTTTCATTTCTCGCATAACGATTTTAGTTTTGACGTTTGAGATTCCAGGGACGGTACGCAAGAGTTTT	GATGAGGTCAGTGTT	TTTGACGTTTGAGATTCCAGGGA	13.61174809	18.46956305	14	13	16	33	22	34	14	17	13	17	23	22	122	64	111
501	CP003824.1	371407	371458	-	CNAG_01414-t26_1	CNAG_01414-t26_1	CNAG_01414-t26_1	1	GT	AG	228	-5.672376649	-4.017227197	0.116083223	0.026595631	1.655149452	24.07239314	C	A	G	G	T	A	C	G	T	G	A	C	AGGGGAGCAATATCCTCCAGGTACGTCACGTCCGACAGTCTAGTCAGCGCGATACTCATATCTACTCTGTAGGACATCTCGACCCTCTCTCT	CTCCAGGTACGTCAC	TACTCATATCTACTCTGTAGGAC	1.912363646	5.808781297	12	2	5	22	61	29	9	6	9	23	52	27	537	224	332
502	CP003824.1	371650	371684	-	CNAG_01414-t26_1	CNAG_01414-t26_1	CNAG_01414-t26_1	2	GT	AG	402.5	-4.051526881	-0.637181728	0.275955801	0.182453567	3.414345153	17.87632349	A	G	C	G	T	A	A	G	T	C	C	C	CTGCACCAGGAGCGGAAAGCGTAAGTCACACCCACCGCACACCGCTGACAGCCAGCCCTCCTGTCCCGCCAGTTC	GAAAGCGTAAGTCAC	CGCACACCGCTGACAGCCAGCCC	5.777557218	39.15920291	50	28	21	169	464	268	39	25	18	156	352	208	699	376	401
503	CP003824.1	372902	372963	+	CNAG_01413-t26_1	CNAG_01413-t26_1	CNAG_01413-t26_1	1	GT	AG	112.5	-4.603518115	-4.90502323	0.508591719	0.152744274	-0.301505115	-0.983407617	C	C	G	G	T	A	T	G	T	T	G	A	TATGGTTTCCTCTCCTTCCGGTATGTTTGACGTACTCTTAATTCAGCAGATTCGATTTGCTAACATTTGCTGTTATACGTAGTGACAAGGCCGATGCTGAGC	CTTCCGGTATGTTTG	ACATTTGCTGTTATACGTAGTGA	4.080260944	3.22772544	2	2	1	6	10	3	23	11	13	12	40	16	381	106	206
504	CP003824.1	373514	373579	+	CNAG_01413-t26_1	CNAG_01413-t26_1	CNAG_01413-t26_1	2	GT	AG	186	-6.788120697	-3.872071746	0.774025435	0.270803936	2.916048952	6.159215385	A	T	G	G	T	G	A	G	T	C	A	A	CAGCTGGATACCCCCCCATGGTGAGTTTCATGCCAATCCATCTTCTCTTTTATTTGCATCTGAACTGAATTTCTCTTTGTGCGTAGCAACCTCAACTCGGCTATCC	CCCATGGTGAGTTTC	GAATTTCTCTTTGTGCGTAGCAA	0.965381407	6.439705023	4	1	1	21	45	10	8	1	2	19	44	18	372	185	193
505	CP003824.1	373809	373882	+	CNAG_01413-t26_1	CNAG_01413-t26_1	CNAG_01413-t26_1	3	GT	AG	124.5	-5.631886237	-4.896361299	0.605474992	0.075192394	0.735524938	2.088038121	A	C	G	G	T	A	T	G	T	C	T	C	AGGCTGGGGTGGTTACTACGGTATGTCTGTCATTCATTTTGTATGCTGAGTCATAGCTAACGAAATTGATTTCTGTGTTGTTGTACAAATGCAGCTCAACAGCAAGACGCTCAA	ACTACGGTATGTCTG	GTGTTGTTGTACAAATGCAGCTC	2.151914208	3.344734823	3	1	1	1	8	2	12	2	9	19	25	10	327	123	179
506	CP003824.1	374508	374555	+	CNAG_01412-t26_1	CNAG_01412-t26_1	CNAG_01412-t26_1	1	GT	AG	13	-9.149207133	-3.883627818	1.029323976	1.062231674	5.265579315	6.165930317	A	C	T	G	T	G	A	G	T	A	C	T	CTCCAAAGCCTACAATTACTGTGAGTCTCAAGCTTCTTCGGCGTCTTATCCTCCTAACGCCAAAACAGACTCTGGCATAAATCCTGCA	ATTACTGTGAGTCTC	TCCTCCTAACGCCAAAACAGACT	0	7.091377091	0	0	0	2	5	1	0	0	0	4	4	1	53	13	33
507	CP003824.1	374858	374905	+	CNAG_01412-t26_1	CNAG_01412-t26_1	CNAG_01412-t26_1	2	GT	AG	42	-7.178800914	-2.702338131	2.226563221	0.378967591	4.476462783	3.432886312	G	A	A	G	T	G	C	G	T	A	C	T	CAGTCGTCATGCCTACCGAAGTGCGTATGGTCCATTAGATCGTATGATGTTAGCTGACAAGATGACAGACTGAAGTGCCGCCTTCAAC	ACCGAAGTGCGTATG	GTTAGCTGACAAGATGACAGACT	1.086776174	13.46741631	1	0	0	9	12	2	3	0	2	17	17	11	96	42	81
508	CP003824.1	376148	376241	+	CNAG_01412-t26_1	CNAG_01412-t26_1	CNAG_01412-t26_1	3	GT	AG	62	-5.69702683	-3.255085717	0.715232757	0.648442769	2.441941113	4.381062904	A	C	T	G	T	A	C	G	T	G	A	G	AATGGGGACACAACTCTACTGTACGTGTGTTTTCGTTTGTCCATTTTTCGAGCAGCTTTCTACTCGTAGTTCATGACAGTTGACTGATTTTACCTTTTTTTTTCCTGTTTGCAGGAGGCGTCTCAGGAAGCAGC	TCTACTGTACGTGTG	TTTTTTTTTCCTGTTTGCAGGAG	2.003335073	10.10084123	0	1	1	8	14	6	5	3	2	5	15	12	181	60	104
509	CP003824.1	376854	376980	+	CNAG_01412-t26_1	CNAG_01412-t26_1	CNAG_01412-t26_1	4	GT	AG	21.5	-5.861204227	-2.560646787	1.442239314	0.138249803	3.30055744	3.945703091	C	T	T	G	T	A	A	G	T	C	A	A	GATTGTCTTCTGAGCAACTTGTAAGTGTTAATATCTCCATTTGCCATCCCGTCATACCTTTTATTTTGTCTTTGTCTTTGTTGGCCTTTCAGTGCAGGGTAAGACTTACTTTTCGACCATGAGCTGATGTATGGATTGTGAAAAAAGCAACAACTTCATCTCAAGCC	CAACTTGTAAGTGTT	TGTATGGATTGTGAAAAAAGCAA	2.422512759	15.22879487	0	1	4	8	13	14	1	0	2	11	16	9	100	21	86
510	CP003824.1	377130	377204	+	CNAG_01412-t26_1	CNAG_01412-t26_1	CNAG_01412-t26_1	5	GT	AG	94.5	-6.317317663	-3.47172714	1.171489543	0.46165926	2.845590523	3.914241153	C	A	A	G	T	A	A	G	T	A	T	C	ATTGACGGCACGATCACCAAGTAAGTCACATATACCTGTTTCCATCTTGTCCAGTGAAGTGATTCCGAACCTAACTAATCACCTTTTCATCGCAGATCTGACGCCTTGGGCCACG	CACCAAGTAAGTCAC	TAATCACCTTTTCATCGCAGATC	1.469483546	8.441411648	1	1	2	9	15	3	1	4	1	13	15	9	192	92	119
511	CP003824.1	377445	377505	+	CNAG_01412-t26_1	CNAG_01412-t26_1	CNAG_01412-t26_1	6	GT	AG	36.5	-4.439172285	-3.286443197	0.626715504	0.309838587	1.152729087	2.855844777	T	C	G	G	T	G	A	G	T	T	G	A	TTAATGGCGAGTCTTCATCGGTGAGTATGTTCAATATGTAGGACTTGAAACTATTGGCTGACCTTTGTTATTTCATAATAGTGAGGTGATCATGCGTAAAC	TCATCGGTGAGTATG	CCTTTGTTATTTCATAATAGTGA	4.589214177	9.364175492	2	0	3	6	14	5	7	3	12	9	21	15	149	35	104
512	CP003824.1	377747	377821	+	CNAG_01412-t26_1	CNAG_01412-t26_1	CNAG_01412-t26_1	7	GT	AG	45.5	-6.107149024	-3.694875807	1.588448714	0.55992561	2.412273217	2.480741369	C	T	T	G	T	A	A	G	T	A	A	C	AGGGTAGCTATATCCAGCTTGTAAGTTTTTGGCAGTGTTCATTTGCTGCGACCGCCGTCGAAAAAGTGTACTGATGATACGGACTTGGTGTCTAGAACGATCTCGTTAACGAAGT	CAGCTTGTAAGTTTT	GATACGGACTTGGTGTCTAGAAC	1.887615964	7.404332485	1	1	0	2	9	3	6	2	1	9	22	11	173	44	130
513	CP003824.1	382916	382976	-	CNAG_07418-t26_1	CNAG_07418-t26_1	CNAG_07418-t26_1	1	GT	AG	30	-5.24566721	-4.300882936	0.505105614	0.52253017	0.944784274	2.251679845	C	A	G	G	T	A	A	G	C	C	T	A	TTCACTCCCGCTCGATACAGGTAAGCACCCCTTTTTGGACATCTTGTTAGGAACTCTCCTGCTGATTAGCTCTTACGCCAGCTATTGACTTATGGACACTC	ATACAGGTAAGCACC	CTGATTAGCTCTTACGCCAGCTA	2.56734846	4.979094901	2	1	1	10	9	4	3	1	1	7	3	2	91	29	58
514	CP003824.1	383132	383208	-	CNAG_07418-t26_1	CNAG_07418-t26_1	CNAG_07418-t26_1	2	GT	AG	10.5	-3.583141063	-3.55016457	0.545505894	0.828148173	0.032976493	0.057596839	A	A	A	G	T	A	G	G	T	T	A	T	ATTGCGTCCTACCCTGGAAAGTAGGTCTCATCTCTCTTCTTGACTCCCGCCCAATTAGCCATTGCTCATCGCCATCGCCCATCTCTTTAACATCTAGTATCGACTCTCTTCCCAAAT	TGGAAAGTAGGTCTC	CCCATCTCTTTAACATCTAGTAT	7.782946861	8.869105095	4	1	5	11	4	9	6	0	4	1	5	5	54	10	40
515	CP003824.1	383310	383386	-	CNAG_07418-t26_1	CNAG_07418-t26_1	CNAG_07418-t26_1	3	GT	AG	13.5	-4.615212358	-1.741991545	0.262931929	0.602006249	2.873220813	7.575594596	A	C	T	G	T	G	A	G	T	G	A	C	TTGATATCGATCCTGGCACTGTGAGTTGCACCGATTGACCGGCTCGCAAGGAACGTCCCACTTGACGAATCTCTGATCCGAATTCCTGCGCTCGTAGGACGCCGTCTTGTTCTGTCT	GGCACTGTGAGTTGC	CCGAATTCCTGCGCTCGTAGGAC	3.797640528	23.51285156	3	0	2	20	20	7	2	1	3	20	13	10	76	13	53
516	CP003824.1	383464	383532	-	CNAG_07418-t26_1	CNAG_07418-t26_1	CNAG_07418-t26_1	4	GT	AG	25	-4.425044188	-4.294245296	0.344686266	0.387485749	0.130798893	0.436843452	A	G	G	G	T	G	A	G	C	A	C	C	AATCTGGGAGAAGTACAAGGGTGAGCAACGCATTCGGCCATGCATAAAGAAATTCTTAGGGCCGCTGACCATTGAACGGATCATTGCAGACCCGTCCGATCCCAAGTTG	ACAAGGGTGAGCAAC	CATTGAACGGATCATTGCAGACC	4.410811786	4.863155098	5	1	3	2	5	4	1	1	2	1	2	2	80	24	42
517	CP003824.1	383624	383676	-	CNAG_07418-t26_1	CNAG_07418-t26_1	CNAG_07418-t26_1	5	GT	AG	38	-6.921963896	-3.484991205	2.790805236	0.413902501	3.436972691	2.110000962	G	C	C	G	T	A	T	G	T	G	C	T	AATACAAGCACATCGAGGCCGTATGTCTGCTCTGTCCGCCATGTCTCAGCTGCTGATGCGTATGACTGCTTAGGCTGTGGACGCGTTTTACAA	GAGGCCGTATGTCTG	TGATGCGTATGACTGCTTAGGCT	2.12274815	8.295365742	0	0	3	2	8	3	1	0	2	5	8	3	80	38	41
518	CP003824.1	383726	383772	-	CNAG_07418-t26_1	CNAG_07418-t26_1	CNAG_07418-t26_1	6	GT	AG	37.5	-7.573174002	-3.038256151	1.904399692	0.586461412	4.534917852	3.941829828	A	T	C	G	T	A	C	G	T	A	T	C	AGAGCAATCACAGGCACATCGTACGTCCACCACACCGCCCACACCACCACCCACTCACACACCACAGATCCGCCGAAGCTGCAAAGT	CACATCGTACGTCCA	CACCCACTCACACACCACAGATC	0.691358025	11.19588422	0	0	1	4	7	1	1	0	0	4	12	6	67	42	37
519	CP003824.1	383832	383884	-	CNAG_07418-t26_1	CNAG_07418-t26_1	CNAG_07418-t26_1	7	GC	AG	19	-4.055000062	-1.464657842	1.072283206	0.660373133	2.59034222	3.5627231	A	T	G	G	C	A	A	G	T	C	C	C	ATTTCTCCACCACAACCATGGCAAGTATCGTCTCGGTATCCCATAGCCACAGCCCACAGCTCACACTCCACAGCCCCTCTCCACCAAGGACTC	ACCATGGCAAGTATC	CCACAGCTCACACTCCACAGCCC	6.34198208	27.11598746	3	1	3	8	20	9	1	0	1	2	13	3	31	20	17
520	CP003824.1	384490	384544	+	CNAG_01408-t26_1	CNAG_01408-t26_1	CNAG_01408-t26_1	1	GT	AG	11	-4.816954692	-5.093653339	3.259514044	2.61710752	-0.276698647	-0.114650362	A	T	G	G	T	G	G	G	T	C	C	G	GAAAAGCATCGGTCTTGATGGTGGGTTCTGCTGGAGTCCTCTTTCCTGGCCGCATGCGCTGACAGAATATCCCAGCCGAGCTTGGGATCGAGCCC	TTGATGGTGGGTTCT	GCGCTGACAGAATATCCCAGCCG	7.647058824	5.772005772	2	0	2	0	1	2	9	0	2	0	1	3	37	19	18
521	CP003824.1	384904	384946	+	CNAG_01408-t26_1	CNAG_01408-t26_1	CNAG_01408-t26_1	2	GT	AG	11	-3.404652462	-2.876634134	0.183826553	0.962581427	0.528018328	0.933240715	A	A	G	G	T	A	A	G	T	A	C	T	CTTCTGATGATGGTTTCAAGGTAAGTCCAATTGCACAGCCGACACCCTCGCTTACACGAGTAGACTATGAAGTACAAGGCAAG	TTCAAGGTAAGTCCA	ACCCTCGCTTACACGAGTAGACT	8.453025331	12.97268908	4	1	2	1	5	3	3	1	2	2	7	4	36	10	25
522	CP003824.1	386567	386628	+	CNAG_01408-t26_1	CNAG_01408-t26_1	CNAG_01408-t26_1	4	GT	AG	45.5	-7.57793064	-3.407444383	3.182298961	0.421379917	4.170486257	2.250256431	A	C	C	G	T	G	A	G	G	G	C	A	GCAGAGTTTTTGGGTGGACCGTGAGGAATTTATTGCGACCTATCCAAGTGGAGCAGTCGGGACTGATGTTTTGACTTTGCAGGCATGCCATCAACGACATCA	TGGACCGTGAGGAAT	CTGATGTTTTGACTTTGCAGGCA	1.361368291	8.730471807	0	1	1	6	6	2	0	2	0	6	5	7	107	44	63
523	CP003824.1	386710	386777	+	CNAG_01408-t26_1	CNAG_01408-t26_1	CNAG_01408-t26_1	5	GT	AG	37	-3.761842932	-2.829590723	0.280757949	0.155644569	0.932252209	5.030017631	C	C	G	G	T	A	A	G	T	G	C	A	AACCTCGTCGATGCCTTCCGGTAAGTTTTGAAGTCCCTTTGAAAACAAAGCATTTTGCGCGGCAACTCATTTTTTATCTTTCATCTAGGCAGCTCTGCCAGAAACTCT	CTTCCGGTAAGTTTT	ATTTTTTATCTTTCATCTAGGCA	8.302790595	13.42710595	9	5	6	8	8	10	1	1	0	5	9	3	77	33	46
524	CP003824.1	388057	388124	+	CNAG_01408-t26_1	CNAG_01408-t26_1	CNAG_01408-t26_1	6	GT	AG	34	-4.791489153	-2.806386902	0.854621468	0.683750183	1.985102251	3.141482513	C	T	G	G	T	A	A	G	T	G	A	A	TTGGTGGTGGCAATTGGCTGGTAAGTCTTGAACTCTCTGGCGCAAGCTAGAATGGGCTGTACTGATAATGAGTGATGGGAATCGGCAGGAAAATGCCAATGCAAATGG	TGGCTGGTAAGTCTT	TGAGTGATGGGAATCGGCAGGAA	3.78832384	13.06319854	0	0	1	5	7	3	9	2	2	7	21	8	66	33	72
525	CP003824.1	388671	388728	+	CNAG_01408-t26_1	CNAG_01408-t26_1	CNAG_01408-t26_1	7	GT	AG	18.5	-4.021785017	-3.502480406	1.517415174	0.291242122	0.519304611	0.582133871	C	T	G	G	T	G	A	G	T	T	A	T	AGGAGCCGATGATGAGACTGGTGAGTTTTGGTTGTTGCGTGGATGCTAAAAGGCCGCGGCTGATCCTCACGATGCCAGTATTCTCATGGATCAAAGAA	AGACTGGTGAGTTTT	GCTGATCCTCACGATGCCAGTAT	8.163738352	8.453262189	3	1	1	13	6	4	8	4	2	9	7	5	75	16	78
526	CP003824.1	389569	389644	+	CNAG_01406-t26_1	CNAG_01406-t26_1	CNAG_01406-t26_1	1	GT	AG	26.5	-3.53039155	-4.120440857	1.1381756	0.911149204	-0.590049308	-0.700978062	C	A	C	G	T	G	A	G	T	C	C	C	TCGACAGGACTGACGCGCACGTGAGTACTCTTCTGGATGGTTAGCTTTACATGTGGGCGAAAAAAAAAAAAAGAAAAACTGACTTTTGCATAAAAGCCCCTGTTTTGCCTTCGATG	GCGCACGTGAGTACT	AACTGACTTTTGCATAAAAGCCC	10.10352642	6.231888163	4	4	1	7	2	4	5	5	2	3	5	1	64	22	35
527	CP003824.1	389717	389798	+	CNAG_01406-t26_1	CNAG_01406-t26_1	CNAG_01406-t26_1	2	GT	AG	30.5	-3.220216856	-2.737240962	0.634435508	0.589118409	0.482975894	0.966229514	A	T	G	G	T	A	C	G	T	A	G	A	AGACTGCACGTGATGAAATGGTACGTTACAATCCGTATTATGTGCCATGATTGTACGCTTTGGTTAGCTGATTTCGATTTATTTTGTATTGGGACCCCACAGAGAACGCTTATCGATGCGGC	GAAATGGTACGTTAC	TTTGTATTGGGACCCCACAGAGA	10.0714185	13.45765346	8	5	4	14	11	6	6	4	2	10	11	9	74	26	41
528	CP003824.1	392215	392267	+	CNAG_01405-t26_1	CNAG_01405-t26_1	CNAG_01405-t26_1	1	GT	AG	45.5	-4.318185843	-3.635784275	0.655960052	0.712886565	0.682401568	1.220072459	A	G	G	G	T	G	A	G	T	G	A	C	TGACATATGTCGAGTCAAGGGTGAGTTGGGTCTTTCGGCTCTGCGAGGGACGAGGGCTGACTTGATATGGTAGGACGGACCATCATTTACAGA	TCAAGGGTGAGTTGG	GGGCTGACTTGATATGGTAGGAC	5.020606851	7.862949616	4	5	5	7	21	8	7	2	2	5	24	10	136	42	97
529	CP003824.1	392640	392691	+	CNAG_01405-t26_1	CNAG_01405-t26_1	CNAG_01405-t26_1	2	GT	AG	38	-4.982730101	-3.6268091	0.490566852	0.147435962	1.355921001	4.584782394	T	A	T	G	T	G	C	G	T	A	G	C	GTGTGGGTGTTGGAATCTATGTGCGTTTATTGAAAGATTGCGGCAGGATAGACGACTGACTTTTCGGTGTAGAGCCCAAGACGAACAGATGG	ATCTATGTGCGTTTA	CGACTGACTTTTCGGTGTAGAGC	3.105464811	7.616639254	7	1	2	13	19	10	3	1	2	9	11	4	109	37	85
530	CP003824.1	393030	393077	+	CNAG_01405-t26_1	CNAG_01405-t26_1	CNAG_01405-t26_1	3	GT	AG	38	-6.733308456	-4.788675735	2.508378738	0.856282642	1.944632721	1.270777068	A	G	A	G	T	A	A	G	T	C	G	G	TTATATATGAATATCTCAGAGTAAGTCAAAGATTAGTCGGAAAGAGTTATAGACTAACAACTTTGTAGCGGCTCCATATCAGCTGACG	CTCAGAGTAAGTCAA	ATAGACTAACAACTTTGTAGCGG	1.687631027	3.832992103	4	0	1	5	12	1	5	0	1	4	12	3	128	38	59
531	CP003824.1	394175	394223	+	CNAG_01404-t26_1	CNAG_01404-t26_1	CNAG_01404-t26_1	1	GT	AG	42.5	-6.036061178	-5.351193397	1.71616996	0.243396696	0.684867781	0.684356839	A	A	T	G	T	A	A	G	C	G	T	C	TTTTTTTCTTTTTTCAAAATGTAAGCAAGCAGATAAATCGAAACAGCACCTGCTCACCGTAATGCGCAGGTCCAAGCCTTCCGTCCTTG	CAAAATGTAAGCAAG	CTGCTCACCGTAATGCGCAGGTC	2.232127577	2.395042904	7	1	0	4	10	2	9	0	1	5	25	7	150	42	109
532	CP003824.1	394291	394341	+	CNAG_01404-t26_1	CNAG_01404-t26_1	CNAG_01404-t26_1	2	GC	AG	141	-6.490640798	-5.017691616	0.80137991	0.638714998	1.472949183	2.48954103	A	A	G	G	C	A	T	G	T	G	A	G	CCATCGCCGTCATCGACAAGGCATGTCTCTGTGTGCGCCGCTGTGGCACAAAAGCTGACTTTTGTTTGTAGGAGGGTCACCCCACATGTAT	GACAAGGCATGTCTC	AAGCTGACTTTTGTTTGTAGGAG	1.174349543	3.19951554	4	1	1	12	22	4	5	3	1	20	41	13	286	139	179
533	CP003824.1	395122	395176	+	CNAG_01404-t26_1	CNAG_01404-t26_1	CNAG_01404-t26_1	3	GT	AG	63	-6.936927621	-6.58133111	2.922156036	1.543051479	0.355596511	0.186383183	T	T	G	G	T	C	A	G	T	C	T	C	GTAGGGAGTTTGACAACTTGGTCAGTTTTTCCCTCCCCCTAGTCATGCACGATGATATCACTAACAGGTTTGTAGCTCCTCAAACACTTTGCCAA	AACTTGGTCAGTTTT	TATCACTAACAGGTTTGTAGCTC	1.695413152	1.349996273	4	0	1	6	22	0	6	0	3	3	12	1	164	63	92
534	CP003824.1	396246	396313	-	CNAG_01403-t26_1	CNAG_01403-t26_1	CNAG_01403-t26_1	1	GT	AG	30	-6.079620811	-5.030059915	2.732672786	1.111285882	1.049560896	0.616236374	A	A	G	G	T	G	A	G	T	G	T	T	GGCAGATGAGGCATCTCAAGGTGAGTCTCGACTTTTAGTTTTGTTGCATGCTAGTTTTCAAAGTGTCATGCTAATGCTGTGATGTCAGGTTTACTTTGAGGATAAGAA	CTCAAGGTGAGTCTC	TGCTAATGCTGTGATGTCAGGTT	2.784579192	3.530925014	5	0	1	1	10	0	7	0	3	2	14	2	125	30	51
535	CP003824.1	396528	396581	-	CNAG_01403-t26_1	CNAG_01403-t26_1	CNAG_01403-t26_1	2	GT	AG	153	-5.520020575	-5.223720234	0.275648132	0.223535337	0.296300342	1.446084923	C	G	C	G	T	G	G	G	T	G	G	C	TCTTCTCGGTTTGACAACGCGTGGGTCCCCTCTTCTTTCCTTGCTTTCCTACCCTTAACGCTGACACTCATCAGGGCCGACCAAACTCATGTGA	CAACGCGTGGGTCCC	TTAACGCTGACACTCATCAGGGC	2.403645853	2.61479379	4	2	4	9	13	8	11	6	10	10	20	14	387	149	361
536	CP003824.1	396691	396780	-	CNAG_01403-t26_1	CNAG_01403-t26_1	CNAG_01403-t26_1	3	GT	AG	75.5	-3.082162369	-2.817430798	0.877543173	0.059158455	0.26473157	0.521330649	C	C	G	G	T	G	C	G	T	G	A	G	CTTCACTTCTCACGAACCCGGTGCGTCCTGCATGCCTTATCCCACTTTTCCTTGTTGAAGATCCCCGGTCTAACGCAAATTCATTGGAATGGAATGAATGAATGATGTAGGAGATCACAACATCTGTTTA	AACCCGGTGCGTCCT	GGAATGAATGAATGATGTAGGAG	11.62167704	12.4821752	30	14	22	48	72	46	11	15	13	12	37	18	245	61	213
537	CP003824.1	396860	396912	-	CNAG_01403-t26_1	CNAG_01403-t26_1	CNAG_01403-t26_1	4	GT	AG	62	-4.523921958	-3.054184852	0.37302615	0.238038691	1.469737105	5.752833752	G	A	G	G	T	C	A	G	T	G	A	A	GTATTCACGTGACTGTCGAGGTCAGTCTTTGGGGTTTGAAGACGAGCTGTTGCTGAGATTAGGTGCAATGTAGGAATTGGCAACTTCTCACAT	GTCGAGGTCAGTCTT	TGAGATTAGGTGCAATGTAGGAA	4.209024291	10.79783499	19	3	9	13	63	22	5	1	7	21	39	20	211	60	191
538	CP003824.1	396996	397077	-	CNAG_01403-t26_1	CNAG_01403-t26_1	CNAG_01403-t26_1	5	GT	AG	53.5	-4.298944445	-3.822121777	0.257251098	0.059310734	0.476822668	3.128339904	A	A	G	G	T	A	T	G	T	G	C	C	CAGTCAAACCATCGTGGAAGGTATGTCCGGCTGGCCCTTCAATTCTGCAAGCTATCAAATCCGATTTTAGGGCTGACATTGTGTATCTGTCTGGTATAACAGGCCACTACAAGGCGTTTTTG	TGGAAGGTATGTCCG	GTATCTGTCTGGTATAACAGGCC	4.831570373	6.586453814	13	2	4	16	22	12	6	3	8	20	11	10	156	51	141
539	CP003824.1	397154	397255	-	CNAG_01403-t26_1	CNAG_01403-t26_1	CNAG_01403-t26_1	6	GT	AG	58	-5.186925554	-3.694553471	0.368613484	0.303579483	1.492372083	5.412970411	G	A	C	G	T	C	A	G	T	G	C	C	CATTGCTTTCCGTCGCCGACGTCAGTCAATCGTATCTCATCTGCCCCGTAGCTGGAACATTGTTTGGCTAAACACGGTGGGAACTGGATAAAAATGGGATGCTAATTCATTTATACTTATAGGCCTTGCACTTTTATTTTGA	GCCGACGTCAGTCAA	TAATTCATTTATACTTATAGGCC	2.685324984	7.533098035	2	1	2	24	29	6	7	3	8	25	31	25	203	56	200
540	CP003824.1	398319	398374	-	CNAG_01402-t26_1	CNAG_01402-t26_1	CNAG_01402-t26_1	1	GT	AG	189.5	-6.2375167	-5.854921519	0.704637338	0.664581116	0.38259518	0.684158318	A	C	T	G	T	A	A	G	C	C	C	T	GCAGTTTGATGGCGTCCACTGTAAGCTATTTGCTCTGACCAGCTCGTTCGAACGTCTTATTAATCAACTTTCACAGCCTGAATTCTTCAACGTCAG	TCCACTGTAAGCTAT	TTATTAATCAACTTTCACAGCCT	1.390610017	1.789889527	5	2	5	4	19	5	5	1	4	2	9	4	391	188	208
541	CP003824.1	398459	398508	-	CNAG_01402-t26_1	CNAG_01402-t26_1	CNAG_01402-t26_1	2	GT	AG	143.5	-5.363022697	-4.431991319	0.484131509	0.156590411	0.931031378	3.16924395	A	A	G	G	T	G	A	G	T	T	C	G	AGTCAGGCAGTTTAATGAAGGTGAGTTACCGACTATTGTTCCAAACCCAAAAGCTAACACTGTCGGAAAGTCGAGCGGCGTTGAGGTGAA	ATGAAGGTGAGTTAC	AAGCTAACACTGTCGGAAAGTCG	2.436144494	4.482306993	10	5	10	15	30	18	7	0	6	16	19	9	377	141	230
542	CP003824.1	398791	398841	-	CNAG_01402-t26_1	CNAG_01402-t26_1	CNAG_01402-t26_1	3	GT	AG	85	-5.765100553	-3.909163205	0.563636552	0.368340007	1.855937347	4.774216265	A	G	G	G	T	G	A	G	T	A	A	A	AGCACAGTGTGACTGGAAGGGTGAGTTGATATTAGTAGTGACAACAATCACTAATTGATCTTCCATATCAGAAATACGATATCGATGTTGG	GGAAGGGTGAGTTGA	TAATTGATCTTCCATATCAGAAA	1.861099643	6.337390519	10	2	6	37	42	26	3	0	2	15	15	11	240	84	222
543	CP003824.1	399103	399157	-	CNAG_01402-t26_1	CNAG_01402-t26_1	CNAG_01402-t26_1	4	GT	AG	136	-4.082158771	-4.030212488	0.246426834	0.477495602	0.051946283	0.167444343	G	T	C	G	T	G	C	G	T	G	C	T	TTACTCACACCATCCCTGTCGTGCGTAAACTTCTGGTTTATTTCAATGATAGTTTGGCTAAGACAACCTAATAAGGCTGAGGGCTACGTTATTGG	CCTGTCGTGCGTAAA	GGCTAAGACAACCTAATAAGGCT	5.598274808	5.935315532	26	6	5	35	28	9	18	8	14	23	21	15	307	129	182
544	CP003824.1	399282	399339	-	CNAG_01402-t26_1	CNAG_01402-t26_1	CNAG_01402-t26_1	5	GT	AG	176.5	-5.246795881	-4.684070277	0.734039679	0.368857929	0.562725604	1.186443622	A	T	T	G	T	G	A	G	T	G	T	A	TCTTTCAATGTGCAAGGATTGTGAGTGAAGGGTTTAAACTGGTAATCAGAGCCAACAGGCTAATTTGACGCATTAAAGGTACATTGCTGTCCAGGCTG	AGGATTGTGAGTGAA	GCTAATTTGACGCATTAAAGGTA	2.738106181	3.809975299	19	2	10	22	34	12	12	3	10	22	21	8	454	174	276
545	CP003824.1	399420	399483	-	CNAG_01402-t26_1	CNAG_01402-t26_1	CNAG_01402-t26_1	6	GT	AG	146	-7.397725278	-5.630910962	3.612188328	0.388128667	1.766814316	0.842341994	T	T	G	G	T	A	T	G	T	A	C	C	AAGACCATTATGTACTCTTGGTATGTCTCCTTTGTATTTCCAATGTTCCGGTCTTAGTCGGGACTAACAACACTTCTTGTCCAGACCGAACCGCCTCTTAATCC	CTCTTGGTATGTCTC	TAACAACACTTCTTGTCCAGACC	1.725015173	2.016736867	24	0	5	14	37	8	12	0	6	9	9	5	485	146	339
546	CP003824.1	399611	399660	-	CNAG_01402-t26_1	CNAG_01402-t26_1	CNAG_01402-t26_1	7	GT	AG	100.5	-4.019350292	-4.162494765	0.190553323	0.242315491	-0.143144473	-0.804286659	C	A	A	G	T	T	G	G	T	G	A	C	GAAGCTGTGGCCAACTCCAAGTTGGTGAAATCTTGTGTCTCTTTAAAGATCGTGCTAATGTGAGGCGTAGGACTTACTCACTCCATTATC	CTCCAAGTTGGTGAA	CGTGCTAATGTGAGGCGTAGGAC	5.815233492	5.322478316	16	2	9	19	40	17	48	9	29	41	54	19	447	95	340
547	CP003824.1	399868	399928	-	CNAG_01402-t26_1	CNAG_01402-t26_1	CNAG_01402-t26_1	8	GT	AG	122.5	-4.593584712	-4.314502466	0.524375675	0.189816402	0.279082246	0.866787347	G	G	G	G	T	A	C	G	T	C	T	T	ACTGGTTACACGAAGATGGGGTACGTTCTTAATGGTTATCTACACGTATATGCTAGCACAGCTAATATCGATGCATTCTAGCTTTGCCGGTAATTCGGAAC	GATGGGGTACGTTCT	CTAATATCGATGCATTCTAGCTT	4.107071159	4.798830622	29	8	14	33	45	21	10	5	4	20	19	7	431	116	326
548	CP003824.1	402397	402457	-	CNAG_01400-t26_1	CNAG_01400-t26_1	CNAG_01400-t26_1	1	GT	AG	163	-6.820254124	-5.658367423	0.484139855	0.657925649	1.161886701	2.463642325	A	T	G	G	T	A	C	G	T	C	C	T	CGGAGTGTCAATCACCGATGGTACGTTTTTTGCCTGTTACCCATTCCTTTAGGGCTTTATACTGATACGTAGTGACTGTAGCCTGTGTCGATTGGGAAATG	CCGATGGTACGTTTT	CTGATACGTAGTGACTGTAGCCT	0.886564169	2.107431066	2	3	2	17	17	11	2	1	1	8	4	1	312	161	187
549	CP003824.1	403003	403052	-	CNAG_01400-t26_1	CNAG_01400-t26_1	CNAG_01400-t26_1	2	GT	AG	85	-7.359886385	-5.417681632	2.939489367	0.585630252	1.942204753	1.12235796	T	A	G	G	T	A	T	G	T	C	C	C	GAGCTCCTTGACACTATTAGGTATGTGTGCAACCTTTTGTTTTCTATTCGGATCTAACACTATCCGTCAGCCCTCAATTTATTGCCGACC	TATTAGGTATGTGTG	GATCTAACACTATCCGTCAGCCC	1.29731325	2.38511511	7	0	3	10	21	6	5	0	2	10	21	4	245	85	164
550	CP003824.1	403215	403303	-	CNAG_01400-t26_1	CNAG_01400-t26_1	CNAG_01400-t26_1	3	GT	AG	63.5	-5.206004638	-5.635606133	0.604084864	0.77119552	-0.429601495	-0.759569429	C	T	T	G	T	G	A	G	T	T	G	A	GTCGTTATGAGGGTCTACTTGTGAGTTGACGGTTTTTTGACGATCTGCAAGAACCATCTTTGTATTCCGGCAAATGTTTTAGCGGGAGCTAATATGTGCCTTTCAACAGTGAAAAGCCCAGAACGACTG	CTACTTGTGAGTTGA	TAATATGTGCCTTTCAACAGTGA	2.741013136	2.12187531	3	1	4	10	20	4	4	4	4	7	14	2	196	61	154
551	CP003824.1	403561	403615	-	CNAG_01400-t26_1	CNAG_01400-t26_1	CNAG_01400-t26_1	4	GT	AG	199.5	-6.59653875	-5.889161574	0.988400639	0.12698111	0.707377176	1.229486941	G	G	C	G	T	A	A	G	T	T	A	T	ACGATAACAAGGTCACCGGCGTAAGTCACCCATTCCTCAATCCTCCCACCTGCTGACCCATCTTTTTACCACCAGTATGACCCTCTCATCCCTCC	ACCGGCGTAAGTCAC	ACCCATCTTTTTACCACCAGTAT	1.148524957	1.655592502	3	2	6	9	19	10	5	0	1	11	12	6	320	218	196
552	CP003824.1	404132	404180	+	CNAG_01399-t26_1	CNAG_01399-t26_1	CNAG_01399-t26_1	1	GT	AG	81	-4.894058292	-3.545941295	0.704074119	0.673066022	1.348116997	2.397259288	A	C	A	G	T	C	A	G	T	C	C	A	GAAGCTCTATCCCGATAACAGTCAGTTCCCCACATTCGCCATCTTTCGCTTACTGACTCCCACTCGAAGCCAATCCTTCCTCAAATGCC	ATAACAGTCAGTTCC	TTACTGACTCCCACTCGAAGCCA	3.461939259	8.312185929	5	2	6	14	26	10	3	2	3	13	13	2	163	79	77
553	CP003824.1	404870	404929	+	CNAG_01399-t26_1	CNAG_01399-t26_1	CNAG_01399-t26_1	2	GT	AG	32	-5.606797035	-2.551591348	1.935895679	0.192891029	3.055205687	2.720031492	A	A	A	G	T	A	T	G	T	T	C	T	CTCGCTTGATGATTTTCAAAGTATGTTTCTTTTTCTTTGGAAACATACATATGGATGCTATCTGATACATTCTCATCTAGTCTCCTCCTGCGCCCCATTC	TTCAAAGTATGTTTC	TCTGATACATTCTCATCTAGTCT	3.062227074	14.58754748	1	1	2	8	21	13	0	3	2	12	28	15	114	30	78
554	CP003824.1	406095	406155	-	CNAG_01398-t26_1	CNAG_01398-t26_1	CNAG_01398-t26_1	2	GT	AG	17	-8.090977263	-4.353113498	2.056644533	0.947014714	3.737863765	2.859356984	G	A	A	G	T	G	A	G	T	A	T	G	AGTTCTCTCAAATCTGTGAAGTGAGTTTCCATCTCTTTCACTGCCATTGTAGACATCTTCCCACTGACTATTCTTAAAAAGATGACCGACGTCTTTGAAGG	TGTGAAGTGAGTTTC	CACTGACTATTCTTAAAAAGATG	0.534759358	5.147235062	2	0	0	8	6	4	1	0	0	2	2	2	92	17	50
555	CP003824.1	407322	407382	-	CNAG_01398-t26_1	CNAG_01398-t26_1	CNAG_01398-t26_1	3	GT	AG	23	-6.871609914	-3.334495362	1.72347058	0.466285831	3.537114552	3.431358045	A	A	C	G	T	G	G	G	T	A	G	T	TGTACCAGTTTTGGAGAAACGTGGGTTCCTGGAAAAGATCGGTTGGTTCGAGCTGCTGATGTCAGAATGTCGAAAATATAGAGTTGAAAGAGGCTGAGACC	AGAAACGTGGGTTCC	TCAGAATGTCGAAAATATAGAGT	1.069023569	9.701565819	2	0	1	7	20	8	0	0	1	7	22	3	71	23	54
556	CP003824.1	408504	408554	-	CNAG_01398-t26_1	CNAG_01398-t26_1	CNAG_01398-t26_1	5	GT	AG	15	-3.758546567	-3.272161154	0.100194274	0.441676638	0.486385413	1.860116683	A	A	G	G	T	T	A	G	T	A	A	C	CCATTACATGCGAGACAAAGGTTAGTTATGGCTACAAGAGACAATGCAGCAACTGGCTAAATCCTCCGCAGAACGTGGTGTCGTCTGGGAA	ACAAAGGTTAGTTAT	ACTGGCTAAATCCTCCGCAGAAC	6.71957672	9.507193144	6	1	3	3	19	5	2	1	1	2	7	4	59	14	26
557	CP003824.1	408760	408813	-	CNAG_01398-t26_1	CNAG_01398-t26_1	CNAG_01398-t26_1	6	GT	AG	15	-3.370545212	-2.65164379	1.207394981	0.829029555	0.718901422	0.850172286	A	A	A	G	T	A	A	G	T	G	C	G	TCTATACAAGTCCTATCAAAGTAAGTACAGCTCAGCCGCATTCAACAGAGGCATTTACCATCAATATTACACAGGCGTTGTCGAACCAAAAATT	ATCAAAGTAAGTACA	TTACCATCAATATTACACAGGCG	10.37918172	14.58998904	4	2	2	19	10	11	3	4	3	15	12	7	55	12	46
558	CP003824.1	409069	409123	-	CNAG_01398-t26_1	CNAG_01398-t26_1	CNAG_01398-t26_1	7	GT	AG	21.5	-4.965818346	-2.856364489	1.335233016	0.75778754	2.109453857	2.379812009	C	A	G	G	T	C	A	G	C	G	T	C	AGTTGAAGCTTGTACACCAGGTCAGCCAGATCCAGAAAGTGGGGTTGTAACGGGCGTTCTGACCGATATCTACAGGTCCGACATCAGGTTGCTAT	CACCAGGTCAGCCAG	GTTCTGACCGATATCTACAGGTC	3.784777937	12.83913804	1	0	1	3	8	5	3	3	0	10	14	8	59	20	45
559	CP003824.1	410052	410112	+	CNAG_01397-t26_1	CNAG_01397-t26_1	CNAG_01397-t26_1	1	GT	AG	87.5	-4.597985179	-3.748720877	0.817286928	0.518890752	0.849264302	1.519448814	C	T	G	G	T	T	C	G	T	G	C	T	TGGAACAACTTATCTTTCTGGTTCGTTGGGTGTATGCTATACATCGACGTGGCGAAAAGCTGACTTGGTCGCTGTTAATAGGCTTGGCTATCGGTGGCACT	TTTCTGGTTCGTTGG	GACTTGGTCGCTGTTAATAGGCT	4.279328669	7.142835765	13	4	5	15	34	21	12	5	2	9	31	14	210	83	165
560	CP003824.1	410260	410313	+	CNAG_01397-t26_1	CNAG_01397-t26_1	CNAG_01397-t26_1	2	GT	AG	89	-8.247420545	-5.578454793	2.210730739	0.532279876	2.668965752	2.032969965	T	G	G	G	T	G	A	G	T	C	T	A	CAATTCGCTTGGTGTTTTGGGTGAGTTAATCTTGCATTTTCCTCTTTTGAGATTGCCGCTAATGTCCAACAAAGCTATCTTCTACAATATTTCC	TTTTGGGTGAGTTAA	GCCGCTAATGTCCAACAAAGCTA	0.512850781	2.128419611	2	0	2	10	5	4	2	0	1	9	10	4	272	89	184
561	CP003824.1	410425	410483	+	CNAG_01397-t26_1	CNAG_01397-t26_1	CNAG_01397-t26_1	3	GT	AG	39	-5.498132618	-3.833914259	0.55740337	0.25884135	1.664218359	4.690282058	C	T	G	G	T	A	C	G	T	C	C	G	AGCGATTTACAAGTCAACTGGTACGTCCCTGCCTGTCCCCGTTTATGCATTCCTCAGTGCTCAACTTATCTTCCTTTAGCCGGCTTACGACCCGCTCTT	CAACTGGTACGTCCC	CTCAACTTATCTTCCTTTAGCCG	2.196277611	6.58527872	2	1	3	17	22	9	3	1	3	11	23	6	180	38	110
562	CP003824.1	411299	411514	+	CNAG_01396-t26_1	CNAG_01396-t26_1	CNAG_01396-t26_1	1	GT	AG	31	-3.950001599	-3.336705298	0.16102712	0.50543989	0.613296301	2.002486196	G	C	G	G	T	G	A	G	T	A	A	T	GAAACAGGCGATTGGGAGCGGTGAGTTATATATATCCTGAATATCGCAATTTTTTTCTTGTGACATTCCCTGCATCACACTCTTTCGAACAAGCCGCGCATTTCGTACATGCAAAAGCCCAGGTTACAATTAGAAAAAAAGAGAGTTCAAAATTAGGCAGGGATAGGCGCCTCTTATGCGATAACGTTTATTGTGAACGCAAGGCTGACAAGGTCGCTGACCATCTTTTGCACTAGAATACAAAAGCTACTGAGAG	GGAGCGGTGAGTTAT	CTGACCATCTTTTGCACTAGAAT	6.019585253	9.391720566	9	3	5	23	15	4	3	1	5	11	10	10	106	29	75
563	CP003824.1	411586	411824	+	CNAG_01396-t26_1	CNAG_01396-t26_1	CNAG_01396-t26_1	2	GT	AG	36.5	-3.604825386	-2.347849301	0.778219867	0.368586986	1.256976085	2.528349929	A	A	G	G	T	G	A	G	A	A	A	A	TCTTAAGGACCTTGCAGAAGGTGAGAATGAGGGGTGGAAAAGGCAAAGATTGGAAGCTGATCTGCCTTCCCATGGAATCATTTCCCTCCTTTTCAACATCACTTTTTGTCTCAAAATCTCCATCAATTGCATCATACCATGATTATGTCTCATTGCGACGTATTCTGCCCCAATATTGCATACAAAACGGAAACGCAACTGCCAATATACCATGTCCCTGCTGGAACCCCCCGCATGGCCTGCGGTGTGTAATAAGCAGAAAAAGCTCGGGCTCAGGAT	CAGAAGGTGAGAATG	CTGCGGTGTGTAATAAGCAGAAA	8.063348319	18.05515989	7	1	4	18	22	14	13	2	11	24	25	17	85	35	71
564	CP003824.1	411894	412029	+	CNAG_01396-t26_1	CNAG_01396-t26_1	CNAG_01396-t26_1	3	GT	AG	92	-3.974268448	-3.500843355	0.697383718	0.286251328	0.473425094	1.087750359	C	T	G	G	T	G	A	G	T	G	T	A	AATCAGTGAGAGCGCAGCTGGTGAGTTTATTCCTTCCTCCTCTCCCCTTTCCGTTTTCTTCCTATTCTACATCACCATTGCACCTTCCATTTTAGATTCAGGGTTTATCAGACCTTTTTCGTGCATCATTGACTAACGGCTTGTCATTCGACACAGGTATGGTAAGCGATAACGTC	CAGCTGGTGAGTTTA	CGGCTTGTCATTCGACACAGGTA	6.344158873	8.165559888	6	2	4	8	15	5	11	6	15	18	26	7	147	98	89
565	CP003824.1	412715	412820	-	CNAG_01395-t26_1	CNAG_01395-t26_1	CNAG_01395-t26_1	1	GT	AG	238.5	-6.986045798	-6.157892964	0.926795379	0.539897456	0.828152834	1.3373323	G	A	G	G	T	G	C	G	T	G	A	T	CTGCGTACTTTGGTAACGAGGTGCGTCATTTTTCCCATCGATCAAACAAGTAGCCTACCATAGGTTGCTCTCGCCGTTCTAAAAAAGACGAAAAAAGGCTAATGTCAGACCCTGCGGTGAATTTAGGATGGCTCCGTTACAATCCG	AACGAGGTGCGTCAT	AGACCCTGCGGTGAATTTAGGAT	0.884645962	1.741498215	8	2	2	13	11	8	6	1	1	3	0	1	437	237	333
566	CP003824.1	412908	412990	-	CNAG_01395-t26_1	CNAG_01395-t26_1	CNAG_01395-t26_1	2	GT	AG	156.5	-6.593575786	-5.722736826	1.494137858	0.260821872	0.87083896	0.994465281	G	A	G	G	T	A	T	G	T	C	T	G	TGATGCGAAAGCCTGAAGAGGTATGTGCTCCTCTTTCTCGTTTGCTGGACATCAATTGACGAGAATTTTTTTTTCTCTTATGCCTTGTTCTTTCTTACTTTAGCTGTTGCATGAAATTAAAAT	GAAGAGGTATGTGCT	CTTGTTCTTTCTTACTTTAGCTG	1.331672209	2.008889614	11	6	2	12	20	7	1	1	0	6	2	0	407	153	326
567	CP003824.1	413207	413336	-	CNAG_01395-t26_1	CNAG_01395-t26_1	CNAG_01395-t26_1	3	GT	AG	72.5	-6.737033373	-5.262703636	0.256986331	0.205449704	1.474329736	7.761366287	A	C	T	G	T	T	C	G	T	T	G	G	CTGAAGTCCTCGGTACAACTGTTCGTACATTTCTCTTGTCCCTCTAGGACAAATCAAACTAACGCCATGTCGCTTTTCTCCTCCGATGTTTACCCATTCGTTTCCGATGAACGCCCCCCTCTATTCAATCAACTGCCCCTCCCGTAAAAGTGGACTAAAGGAATTCCTAT	ACAACTGTTCGTACA	AACTGCCCCTCCCGTAAAAGTGG	0.90169607	2.72052992	2	0	2	7	10	8	4	1	2	5	6	0	291	72	199
568	CP003824.1	413470	413563	-	CNAG_01395-t26_1	CNAG_01395-t26_1	CNAG_01395-t26_1	4	GT	AG	92.5	-6.47141638	-4.359235472	1.42861195	0.278065532	2.112180908	2.513638802	T	G	A	G	T	G	A	G	C	G	G	T	ACCATTGATGGTGCCGATGAGTGAGCTACTTTTCAATTGTCTTAAAGTGAAGTGGTCGTGCAGGATGGAAGACCAATTGGACATGTCAACATTGATGTGCTGACTTGTGTACAGGGTTGACAACGCGCTCAACT	CGATGAGTGAGCTAC	ATGTGCTGACTTGTGTACAGGGT	1.394968415	4.667368099	3	1	1	5	18	7	6	2	0	7	8	3	197	91	151
569	CP003824.1	413761	413818	-	CNAG_01395-t26_1	CNAG_01395-t26_1	CNAG_01395-t26_1	5	GT	AG	129	-4.23906237	-4.093563726	0.384354163	0.485889689	0.145498644	0.406778059	A	A	G	G	T	A	A	G	T	G	T	C	ACATCGCACTTGAGCACAAGGTAAGTCATTTCCGTGCCTATTCAGCAACTGCAGTTATTTGACTGCGCACAACAACAGGTCATTGGTATTGGATCAGG	CACAAGGTAAGTCAT	TTGACTGCGCACAACAACAGGTC	5.108014337	5.678322187	15	8	7	13	22	5	17	9	7	4	17	5	312	122	171
570	CP003824.1	413960	414014	-	CNAG_01395-t26_1	CNAG_01395-t26_1	CNAG_01395-t26_1	6	GT	AG	226	-5.249662706	-4.11876014	0.620253288	0.166703138	1.130902566	3.049802343	A	C	C	G	T	G	A	A	G	T	T	T	GCGTCGTCGCTGGCAACACCGTGAAGCATCTTCCTGAGCAATAGTCCCTTTTTGTACTAAAAGTGTGTCCTCTAGTTTATCCCGCCTACTCAGCC	AACACCGTGAAGCAT	ACTAAAAGTGTGTCCTCTAGTTT	2.696665728	5.448512179	16	10	4	17	38	11	13	8	7	11	37	11	575	220	318
571	CP003824.1	415551	415609	+	CNAG_07419-t26_1	CNAG_07419-t26_1	CNAG_07419-t26_1	1	GT	AG	21	-4.992324035	-3.154372563	0.347968027	0.084414884	1.837951471	8.89073668	G	A	T	G	T	A	A	G	T	G	C	A	TTGAAAGGCTTCTTGACGATGTAAGTCATTCCCTTTTGCATTGTATAGGGCTATAGACTAAAATGCGCGTGACTATTAGGCACAACTCTCAAAACAGCA	GACGATGTAAGTCAT	AAAATGCGCGTGACTATTAGGCA	2.95154132	9.998132586	4	1	1	1	4	4	0	1	0	3	12	6	59	28	23
572	CP003824.1	416135	416181	+	CNAG_07419-t26_1	CNAG_07419-t26_1	CNAG_07419-t26_1	2	GT	AG	21	-6.283879967	-3.53584197	1.991664349	0.820875398	2.748037997	2.209520373	C	A	G	G	T	A	A	G	T	A	A	A	CTGACACGATTAAACCACAGGTAAGTGTTTCGGGTGGATTGAGGCGGTAAAAGCTGACCCCTGAAAGAAAGGTAGCCAGCTAGCCGT	CCACAGGTAAGTGTT	TAAAAGCTGACCCCTGAAAGAAA	17.08265396	19.857206	0	0	1	3	7	2	1	0	1	2	7	2	29	18	26
573	CP003824.1	416934	417090	+	CNAG_07093-t26_1	CNAG_07093-t26_1	CNAG_07093-t26_1	1	GT	AG	17	-2.573817836	-0.136733585	0.644874248	0.341944899	2.437084251	5.783004108	G	A	G	G	T	A	A	G	T	G	T	T	CTGATATCAATCTAGACGAGGTAAGTGTATTAAGAGATTCTTTTCTCCCCATGTCAACTTTCACTCCACCCGTTGCGTTCCCCTCTATCCTATATACCCATATATAATCATAATTATAACTCCCAATCCTGTTGAGGTGCCATGTTGCTGACAAGCCGAGTGATTTGACCTCATCAGGTTTCGGCAACAGAAGAAGA	GACGAGGTAAGTGTA	GAGTGATTTGACCTCATCAGGTT	20.11677911	54.71241128	9	0	3	10	20	15	13	6	6	17	18	4	55	13	45
574	CP003824.1	417196	417284	+	CNAG_07093-t26_1	CNAG_07093-t26_1	CNAG_07093-t26_1	2	GT	AG	23	-4.211102566	-1.138499178	0.590916033	0.396966277	3.072603388	7.475913401	T	C	C	G	T	G	C	G	T	T	T	G	CCACATTGGATGAGCTTTCCGTGCGTCTCACACCTCATTTTTTTCTTCATTGTTCCTTTTGAGGAACGTCTCCTCTCATAAAGTACTTACATTGGCAACTTGTCGGCAGTTGCATGTGCTCATTCAACC	CTTTCCGTGCGTCTC	CATTGGCAACTTGTCGGCAGTTG	5.234120688	33.17756088	4	1	0	10	16	4	3	2	3	16	15	12	51	23	46
575	CP003824.1	417381	417479	+	CNAG_07093-t26_1	CNAG_07093-t26_1	CNAG_07093-t26_1	3	GT	AG	27	-5.099572076	-3.298834986	0.867517303	1.070571753	1.80073709	2.263505746	A	A	G	G	T	A	T	G	T	T	T	A	TGATTGATGTAAATTTCAAGGTATGTGTAAACGTCTTGTCCGATGCTCGAACATCTAAAAGGGGGCCTATCTAAGCGAAAAGTATGGTTCGGCTGATGCAACGCCCTTTCTCTGTATAGTTACTGTCAAGGCCTGCGGC	TTCAAGGTATGTGTA	AACGCCCTTTCTCTGTATAGTTA	3.024522239	11.6802344	5	0	1	12	4	4	2	2	1	11	3	3	84	26	72
576	CP003824.1	417517	417598	+	CNAG_07093-t26_1	CNAG_07093-t26_1	CNAG_07093-t26_1	4	GT	AG	22.5	-4.74376503	-1.972392943	0.86340178	0.188734244	2.771372087	5.431337666	C	A	T	G	T	A	A	G	C	C	C	G	GGCCACGAAGGAGGATACATGTAAGCGTCAGCTTTTCATGGACCTGACATGAACCATTCCCATTCAATTAGGTAGCCTAATGACCTTTTTTTTTTTCTGTAGCCGAAGTGAAGAAACTCCGT	ATACATGTAAGCGTC	ACCTTTTTTTTTTTCTGTAGCCG	4.631560485	21.428231	5	3	2	15	17	10	0	0	1	10	14	7	86	21	65
577	CP003824.1	417640	417739	+	CNAG_07093-t26_1	CNAG_07093-t26_1	CNAG_07093-t26_1	5	GC	AG	27.5	-4.259340815	-1.135891276	0.849067421	0.140429621	3.12344954	6.286265552	G	A	C	G	C	A	A	G	T	G	A	A	CCCAGCTAGCCAGAAAAGACGCAAGTCCATTCTTTCTCATCAGACGGACATGCTGGCGAGGCTGTCGTCATAAATGCTCATGATCATTGACTGATCAAACCCCGTCTTCATTTATCGCAGGAAGAAATCGCGACAATAAG	AAAGACGCAAGTCCA	CCCGTCTTCATTTATCGCAGGAA	5.409922291	31.26662406	2	1	2	19	30	9	4	4	4	13	29	20	91	25	73
578	CP003824.1	417816	417895	+	CNAG_07093-t26_1	CNAG_07093-t26_1	CNAG_07093-t26_1	6	GT	AG	19.5	-5.315806124	-3.597085989	1.708921468	0.685541623	1.718720135	1.61674531	A	A	T	G	T	A	A	G	C	C	C	T	AAGGGGATCAGATTATAAATGTAAGCGTCTAGAACAACCTCTATTACGTTTCGTGCTCATTGGCTTTTTGACATTGTTGTCTTTGCTTGCTTCTCCCCAGCCTCTCCGAGTCAAAGTCCG	ATAAATGTAAGCGTC	CTTTGCTTGCTTCTCCCCAGCCT	3.992746883	7.975897976	0	2	1	0	6	4	1	1	1	4	6	4	68	18	46
579	CP003824.1	417975	418138	+	CNAG_07093-t26_1	CNAG_07093-t26_1	CNAG_07093-t26_1	7	GT	AG	23.5	-1.408991274	0.938875641	0.264249622	1.207444058	2.347866916	3.290092415	A	C	G	G	T	A	C	G	T	A	C	G	ATACAGCCCAACCAAAAACGGTACGTTATCCAAGGTTACTTCATGTTCTGTCGTGCATCACCCGGCTTTAGCCTCTGGAAAGCCATTCATGCTTTTCATCGCTAGCACCTTTATTGTAACCTATGTCATAGAAATATGGGGGTCATAAGCTCATCATCATCAATAATGTCGGTCCTCTTCGCAGACGTAGGGTTATGCAAGAGG	AAAACGGTACGTTAT	AATGTCGGTCCTCTTCGCAGACG	28.70520696	65.0198541	16	7	15	32	39	25	15	6	10	24	20	15	50	17	28
580	CP003824.1	418692	418770	-	CNAG_07420-t26_1	CNAG_07420-t26_1	CNAG_07420-t26_1	1	GT	AG	17	-4.02301805	-2.806791494	1.032416624	0.734822712	1.216226556	1.662351362	G	A	C	G	T	A	T	G	T	G	G	G	GGACTTATACAACGTCCGACGTATGTGTTTCCCATTCCCTAGGCTGAATATATATCTGCTCATTGACTGACATTGTTTCTTATCATCTCTTATAAACAGGGGGAGTATTCATTCAACGT	TCCGACGTATGTGTT	TTATCATCTCTTATAAACAGGGG	6.449644078	15.16104298	3	2	2	12	10	3	0	0	4	3	8	3	53	16	25
581	CP003824.1	418998	419080	-	CNAG_07420-t26_1	CNAG_07420-t26_1	CNAG_07420-t26_1	2	GT	AG	21	-2.250946676	-1.988160109	0.848036864	0.717640751	0.262786567	0.409708955	G	A	G	G	T	A	A	G	T	C	G	T	AAGTAAACGTAAGAGAAGAGGTAAGTCTTCGCCCTTTGTAATCGTGTCTTTTCTTGGAATATTTTGTTTGTTTTCGGGTGGTTAATATCAAACAAATTCAAAGCGTTGAACCTCCAAACCCGG	GAAGAGGTAAGTCTT	AATATCAAACAAATTCAAAGCGT	18.29949551	23.01471049	16	3	12	6	18	12	17	1	6	3	13	5	51	19	34
582	CP003824.1	419228	419304	-	CNAG_07420-t26_1	CNAG_07420-t26_1	CNAG_07420-t26_1	3	GT	AG	19	-2.524852305	-2.944745293	1.382985665	0.982459621	-0.419892988	-0.428709583	G	T	C	G	T	G	G	G	T	A	C	A	TGAACGTCTTGTTGAATGTCGTGGGTCCATCTTTCTATCCTTGGCTAGAGCGACTGCAGCGGAGGAGGGAACAGTAACTGACCATCCTCATGAGTAGACATAGAACATGTACTGGAA	AATGTCGTGGGTCCA	CTGACCATCCTCATGAGTAGACA	17.1751296	12.52293045	16	1	6	6	9	3	11	1	9	7	8	0	39	18	29
583	CP003824.1	419750	419796	+	CNAG_01392-t26_1	CNAG_01392-t26_1	CNAG_01392-t26_1	1	GT	AG	14.5	-2.659971086	-1.05153551	0.852571964	0.179785082	1.608435577	3.197317262	C	G	C	G	T	C	A	G	T	G	G	C	CCCGACACACTTTGTCTCGCGTCAGTCTTCCCTTTCTTTGCGAGCCCTCGGAGCTGACCACTCGCAGGGCTCATCTCCAAAGACCTT	TCTCGCGTCAGTCTT	TCGGAGCTGACCACTCGCAGGGC	14.46634406	34.20484506	5	4	11	15	22	13	1	1	2	10	14	7	38	12	28
584	CP003824.1	420193	420251	+	CNAG_01392-t26_1	CNAG_01392-t26_1	CNAG_01392-t26_1	2	GT	AG	28	-4.710876858	-3.776492869	0.239953999	0.779997044	0.93438399	1.983159312	G	A	C	G	T	A	A	G	T	C	G	A	AGATGAAGATGACGAGAGACGTAAGTCTCTTTCCGCTTTCCTTTTAATGTGAAGTCTGACCGGCCACTCGTCTTAATAGCGATGGTGCCCTTGGAAATT	AGAGACGTAAGTCTC	CCGGCCACTCGTCTTAATAGCGA	3.611444578	7.255959344	3	1	2	3	6	2	3	1	3	7	6	2	95	27	57
585	CP003824.1	421985	422031	-	CNAG_01391-t26_1	CNAG_01391-t26_1	CNAG_01391-t26_1	2	GT	AG	32.5	-5.083039391	-3.039698016	0.658214755	0.712287337	2.043341375	3.649211953	A	G	C	G	T	G	A	G	T	T	C	A	TGTTGAATCCCAAGGCTAGCGTGAGTTGTACCAGGGGCATCGTGAACGAAGCTTACCTCCCGGTTAGTCATCTGCCGCGCCAGTAGC	GCTAGCGTGAGTTGT	GAAGCTTACCTCCCGGTTAGTCA	3.346582496	11.39988495	3	1	2	7	9	6	3	2	2	9	15	11	138	31	88
586	CP003824.1	422687	422736	-	CNAG_01391-t26_1	CNAG_01391-t26_1	CNAG_01391-t26_1	3	GT	AG	175	-6.845511168	-3.991932762	1.361460673	0.385390628	2.853578406	3.493071177	A	C	G	G	T	A	T	G	T	A	T	G	GACAAGAAGAGTATGATACGGTATGTCAACTTTATATCATCTCTCACATAGCGATGCTGATCTCGTTCAGATGGAAGCAAAGAGACATCC	GATACGGTATGTCAA	GCGATGCTGATCTCGTTCAGATG	1.998529689	6.009846363	7	1	5	11	22	16	2	0	1	5	14	14	307	188	201
587	CP003824.1	422796	422832	-	CNAG_01391-t26_1	CNAG_01391-t26_1	CNAG_01391-t26_1	4	GT	AG	165.5	-3.8088788	-0.879666515	0.36021754	0.087727961	2.929212285	13.68467746	G	A	G	G	T	A	A	G	C	C	T	C	CCAAGTGGGATATGCTCGAGGTAAGCCGTCTTTGACCATCTCCGGCTGACCGCACAGCTCTCCGACGACTCGGACAT	CTCGAGGTAAGCCGT	ATCTCCGGCTGACCGCACAGCTC	7.151001681	35.45162604	28	14	11	68	101	72	18	9	9	58	81	58	260	153	185
588	CP003824.1	423191	423276	+	CNAG_01390-t26_1	CNAG_01390-t26_1	CNAG_01390-t26_1	1	GT	AG	317	-7.010444446	-5.179960789	0.614187366	0.78231718	1.830483656	3.187676699	A	A	G	G	T	G	C	G	T	G	G	C	ACCCCGACTTCCCCAAGAAGGTGCGTGGACTTTATTTATTTCTCCTCTCTTTTCCGTCACTTGCTCACTCTACCGCTTGTCAACAAAAAAAAAAAAACACACACAGGGCATCACCTTCCTTGACAT	AAGAAGGTGCGTGGA	AAAAAAAAAAACACACACAGGGC	0.807356333	3.100812603	2	1	2	22	30	3	10	5	2	20	24	11	480	536	315
589	CP003824.1	423591	423664	+	CNAG_01390-t26_1	CNAG_01390-t26_1	CNAG_01390-t26_1	2	GT	AG	78	-8.50105031	-6.736998363	1.924685426	1.14929586	1.764051947	1.362985445	T	G	A	G	T	A	T	G	C	T	G	A	CAAAAAGTCGTCGTCATTGAGTATGCCACTTTTCATCCACCTGAAATAGATATAATGTTATCCACGCAGGAGCTGACCAAATATTTCTTGTCAGTGACTTGATTGCGACAGGTG	CATTGAGTATGCCAC	GACCAAATATTTCTTGTCAGTGA	0.398736007	1.423103468	2	0	2	6	1	2	0	0	1	8	3	3	280	78	177
590	CP003824.1	425625	425689	-	CNAG_01389-t26_1	CNAG_01389-t26_1	CNAG_01389-t26_1	2	GT	AG	10	-6.528156441	-4.266334397	1.098991562	0.721208924	2.261822043	2.980277095	C	G	G	G	T	A	A	G	T	C	T	T	AATTCGAAAGGAGAAAGCGGGTAAGTAGAGTTACTGCAAATGATGTCGATCGACAAAGTCACTCATTGTAAACACATATACATAGCTTTAGAAGAGCTGGTGGCT	AAGCGGGTAAGTAGA	TTGTAAACACATATACATAGCTT	1.045920195	5.238806573	2	0	1	2	10	3	0	0	0	2	4	1	46	10	49
591	CP003824.1	425873	425926	-	CNAG_01389-t26_1	CNAG_01389-t26_1	CNAG_01389-t26_1	3	GT	AG	10.5	-5.312647843	-3.667717709	0.991374068	0.214379236	1.644930134	2.808966867	C	A	G	G	T	G	A	G	T	C	G	G	TGTTGGAGGGATCCCAGCAGGTGAGTCTGTTTTGATCATAAATCATGGATACATCATTAGCTGACCCGCAATAGCGGATATTCCGGCAACCTTG	CAGCAGGTGAGTCTG	CATTAGCTGACCCGCAATAGCGG	2.616541353	7.260887261	1	0	1	4	8	3	0	1	0	4	2	4	37	10	28
592	CP003824.1	426417	426464	-	CNAG_01389-t26_1	CNAG_01389-t26_1	CNAG_01389-t26_1	4	GT	AG	67	-7.194372379	-4.629348499	2.863209932	0.436724279	2.56502388	1.53392713	G	A	T	G	T	A	C	G	T	A	A	A	GCAGAGTCATGGGCAGCGATGTACGTCACACCCTGTTACATGCTGACAACGCTGACTTTCTCTCGCAGAAACTTCCAAGCCGACCTTC	AGCGATGTACGTCAC	ACGCTGACTTTCTCTCGCAGAAA	1.484581536	3.942832018	2	0	3	4	5	6	1	0	2	0	4	5	125	67	74
593	CP003824.1	429036	429127	+	CNAG_01388-t26_1	CNAG_01388-t26_1	CNAG_01388-t26_1	1	GT	AG	31.5	-5.458653089	-2.511318121	0.742391868	0.309429221	2.947334968	6.347083192	A	A	G	G	T	A	A	G	G	T	T	T	AGATCAAGACGAAGAACAAGGTAAGGTTTTGTTTTACAGAATCCCCATCTGGGTGCAAATACTTTTTGGGGTATGGAAATGTCTCGGGACTGATTATTTTTTGTGTAAAAAGTTTCTAGGGCCACCCGGCGG	AACAAGGTAAGGTTT	ATTATTTTTTGTGTAAAAAGTTT	2.304181981	14.99122807	4	0	1	8	13	6	1	1	0	10	9	4	62	31	34
594	CP003824.1	429951	430067	+	CNAG_01387-t26_1	CNAG_01387-t26_1	CNAG_01387-t26_1	1	GT	AG	85.5	-3.253367609	-2.013330527	0.370394851	0.384378648	1.240037082	4.023640128	C	C	G	G	T	G	A	G	T	T	T	C	GGGAGTTGCTGGTATTGCCGGTGAGTTGGTCAAGTCAATGAGACATGGGGAATTTTTTTTTTTCCCTTGCAAGCCGAAACCAAAAAGTCGGGTACGGTGGAGAAGAATAACGCTGAAGAAACAAATGTTTACATTAGTTCTACTCAATGTCCTGGCT	TTGCCGGTGAGTTGG	GAAACAAATGTTTACATTAGTTC	9.613409364	20.06601584	13	2	17	54	61	20	27	15	22	47	76	43	253	77	149
595	CP003824.1	430136	430195	+	CNAG_01387-t26_1	CNAG_01387-t26_1	CNAG_01387-t26_1	2	GT	AG	144.5	-5.082995752	-2.611058947	0.824045861	0.473695144	2.471936805	4.504521386	A	T	G	G	T	A	C	G	T	T	T	C	AAAGACGATTTTCGAACATGGTACGTCAATCCTACGTATCAGCGGAAACGGCGTGATGTAGAGCTTATATTGGACGGTAGTTCCCACTCATCCTTGCGGC	AACATGGTACGTCAA	GAGCTTATATTGGACGGTAGTTC	3.121059092	14.3712134	2	2	8	32	61	38	8	7	11	32	53	37	316	140	193
596	CP003824.1	430302	430425	+	CNAG_01387-t26_1	CNAG_01387-t26_1	CNAG_01387-t26_1	3	GT	AG	41	-4.211701852	-1.770951103	0.708324848	0.739598475	2.44075075	4.128119057	A	C	A	G	T	A	C	G	T	T	C	C	CTGGAAACCAGACCAATACAGTACGTGCATCTTGTCCATTCATCTTCTTTTGCGGCGGGGGAGGAGGGCTCAACAGTGTAACCCCCCCGCCGCCAGAACTCACTCGGTATTGCCGGCGCGGCTGATCCTAATTCTAAATAACAGTCCCCATCATTGGTATGATT	AATACAGTACGTGCA	ATCCTAATTCTAAATAACAGTCC	5.396486445	23.47143923	3	5	7	44	51	30	6	1	6	32	23	16	146	38	104
597	CP003824.1	430625	430698	+	CNAG_01387-t26_1	CNAG_01387-t26_1	CNAG_01387-t26_1	4	GT	AG	37.5	-1.676552194	-0.881053136	0.275864113	0.132777914	0.795499058	4.5004787	C	A	G	G	T	A	G	G	G	T	G	T	CCCACTGTGAACCAGCTCAGGTAGGGTTTAGCTGCTGCATATCAGCGAGAAAAGAAAAAAAAGAAAACATGCTAAGCACAATGGGAACTGGTAGTGTTATCGGATTGGTGAGCT	GCTCAGGTAGGGTTT	AGCACAATGGGAACTGGTAGTGT	24.14423303	35.19644182	23	11	22	39	61	25	33	10	26	38	82	33	101	27	85
598	CP003824.1	430785	430841	+	CNAG_01387-t26_1	CNAG_01387-t26_1	CNAG_01387-t26_1	5	GT	AG	53	-6.443871486	-2.648894703	0.942993833	0.183211025	3.794976783	6.842504615	A	G	A	G	T	G	A	G	T	T	G	A	ACAGGCCGCGAGATTGCAGAGTGAGTGACTGCATTACATGACGAGATGGTGCGACCAGCTAATACTCCTCATCTTAGTGATCATCATGTTCAGTTCG	TGCAGAGTGAGTGAC	GCTAATACTCCTCATCTTAGTGA	1.228243082	14.03853425	3	1	0	18	31	14	1	1	1	17	21	12	153	52	98
599	CP003824.1	430857	430920	+	CNAG_01387-t26_1	CNAG_01387-t26_1	CNAG_01387-t26_1	6	GT	AG	53	-3.760028262	-1.095608147	0.703634988	0.17508582	2.664420115	6.364593927	T	C	A	G	T	T	C	G	T	T	G	A	CTTAGTGATCATCATGTTCAGTTCGTAGCCTATTTCAGCTTACTCAAGACGCCTCCCCCCTTGCCCAGACTGACCTTTTCGCAGTGATTTCCGCGTCCTCGGCG	TGTTCAGTTCGTAGC	CCAGACTGACCTTTTCGCAGTGA	7.29044206	32.01890793	14	9	6	52	77	38	4	3	4	42	41	25	149	47	98
600	CP003824.1	431634	431702	-	CNAG_01386-t26_1	CNAG_01386-t26_1	CNAG_01386-t26_1	2	GT	AG	18	-1.189364434	-0.155611497	0.169547143	0.868041921	1.033752936	2.024447591	C	A	G	G	T	A	A	G	C	A	G	A	ACAGGATGGCTCCCGGACAGGTAAGCGGCTCGGCACGGTAGACTAAAAAGTGCTTATCCTTTCCGACTCGGACTGATTTGCATGCACAGAGAATGGACTGTTATTGTGC	GGACAGGTAAGCGGC	GGACTGATTTGCATGCACAGAGA	31.74603175	47.80576031	12	4	8	31	35	11	11	6	8	17	29	13	23	12	20
601	CP003824.1	433354	433409	+	CNAG_01385-t26_1	CNAG_01385-t26_1	CNAG_01385-t26_1	1	GT	AG	21	-7.831975822	-3.325083948	2.417049993	0.809993645	4.506891874	3.062249332	A	T	T	G	T	G	C	G	C	A	G	C	CCACAGAACCGTGGAGCATTGTGCGCTCATCTTTTTTTCTTTCCTTGCCTATTGTACTACCGCTAACTCGTCGCAGAGCCTCTTCCTCATCTTCTT	AGCATTGTGCGCTCA	CTACCGCTAACTCGTCGCAGAGC	0.917431193	9.766573296	0	0	0	3	4	9	3	0	0	4	9	10	53	21	41
602	CP003824.1	433870	433925	+	CNAG_01385-t26_1	CNAG_01385-t26_1	CNAG_01385-t26_1	2	GT	AG	26.5	-6.331801795	-2.800004652	0.704238304	0.47008813	3.531797142	7.224647411	A	A	G	G	T	G	A	A	T	C	A	T	TATTCAGCTCGAAATGGAAGGTGAATCTCCAGATGCGCCGTTTAAAGAGGAGGAATGATGCGCTAACACATTGCAGCATTCAATGACATTCTGTTA	TGGAAGGTGAATCTC	GATGCGCTAACACATTGCAGCAT	1.208940157	12.78720012	1	0	0	11	17	7	0	1	1	11	14	3	68	26	49
603	CP003824.1	434529	434599	+	CNAG_01385-t26_1	CNAG_01385-t26_1	CNAG_01385-t26_1	4	GT	AG	15	-5.933056224	-2.485403563	2.165565071	0.037943864	3.447652661	2.757060148	C	G	T	G	T	C	A	G	T	T	T	A	CATCCCAAAGCTGGTACCGTGTCAGTGTGGACCTCTCTTTTTTTTTTCTTTTCTTGTTGTCCTTGACGACTTGAGCTGACATCAGGAGCAGTTACTCGCACGGTTTCCTGT	TACCGTGTCAGTGTG	TGAGCTGACATCAGGAGCAGTTA	2.589715131	19.1205469	1	0	1	6	10	0	1	0	1	9	13	7	52	15	16
604	CP003824.1	437341	437388	+	CNAG_01384-t26_1	CNAG_01384-t26_1	CNAG_01384-t26_1	4	GT	AG	11	-2.696147042	-1.623475817	0.608284009	0.509815008	1.072671225	2.340907705	T	G	A	G	T	G	A	G	C	T	C	T	ATACTCCAACGCATCTATGAGTGAGCTCTCTGGTTCTGATCTCAATACTCTTGCTAACTTTTGGATAGTCTTCTTTGTTCCTTATGTA	CTATGAGTGAGCTCT	TCTTGCTAACTTTTGGATAGTCT	13.6686413	24.76190476	5	0	4	7	15	1	8	2	5	12	18	3	32	11	24
605	CP003824.1	437435	437489	+	CNAG_01384-t26_1	CNAG_01384-t26_1	CNAG_01384-t26_1	5	GT	AG	11	-0.885562619	0.053121083	0.42206289	0.640874864	0.938683702	2.118725702	T	T	T	G	T	A	A	G	C	G	C	T	GAAGTACCTAGCAATCTTTTGTAAGCCAATGTGGGGAAAGTTTCTTGGCCGGAACTGAAATCCGCTTTACACCAGGCTCAAGAGACTCCGCCCTT	TCTTTTGTAAGCCAA	TGAAATCCGCTTTACACCAGGCT	35.24841172	50.95572637	13	3	11	29	24	9	9	5	17	30	19	9	28	7	20
606	CP003824.1	437533	437582	+	CNAG_01384-t26_1	CNAG_01384-t26_1	CNAG_01384-t26_1	6	GT	AG	11	-1.711899106	-0.641053338	0.958748762	0.067634984	1.070845767	1.929766487	A	T	G	G	T	C	A	G	T	G	T	C	GGTGCATCCCATTCACAATGGTCAGTCCTTGTACCCTAATGCTGACCTGTCTATTGATATCGTTTCATAGGTCTGTTGGGCCATCTTCCA	ACAATGGTCAGTCCT	CTATTGATATCGTTTCATAGGTC	24.65028162	41.23441284	5	5	10	15	22	6	3	5	9	24	18	2	27	9	28
607	CP003824.1	437611	437662	+	CNAG_01384-t26_1	CNAG_01384-t26_1	CNAG_01384-t26_1	7	GT	AG	12.5	-3.090272788	-1.82676179	0.679027855	0.535209812	1.263510998	2.531196221	C	A	A	G	T	A	T	G	T	T	G	G	GGCCATCTTCCAGACCACAAGTATGTTTTTCTGCTTGTCGCGCTGTTGCAAATTTCTTACCGCATACTGCAGTGGGTCTCGTTACGAATTAT	CCACAAGTATGTTTT	TTTCTTACCGCATACTGCAGTGG	10.87560386	22.31389284	1	2	6	21	12	2	3	2	6	13	7	3	30	13	40
608	CP003824.1	437757	437819	+	CNAG_01384-t26_1	CNAG_01384-t26_1	CNAG_01384-t26_1	8	GT	AG	10.5	-3.578717459	-5.022694326	0.530797361	3.174898583	-1.443976867	-0.776970971	C	T	T	G	T	A	A	G	T	G	A	C	CCAGGTCTCAACTTTTACTTGTAAGTCTTTTTTTCAACTGTTATTTCATGAGGGAGTAAACAGACACTAACTGATTTCACAAGGACCGGTTGGTATAAGCGCG	TTACTTGTAAGTCTT	ACACTAACTGATTTCACAAGGAC	7.780860286	7.83625731	3	0	4	9	1	0	5	1	5	11	3	0	39	10	44
609	CP003824.1	438376	438433	+	CNAG_01384-t26_1	CNAG_01384-t26_1	CNAG_01384-t26_1	12	GT	AG	14.5	-5.204794324	-3.583090317	1.509698967	0.887626032	1.621704007	1.603874218	C	A	G	G	T	G	A	A	T	T	G	G	GCGGCAGTGCCTCTTTACAGGTGAATACCACTCATAGGAGAAGTTTTATTGGTTGGCTAATGATATGGTTTGCTATAGTGGATCGTATGTCTACTCCT	TTACAGGTGAATACC	AATGATATGGTTTGCTATAGTGG	3.297070824	8.375682289	0	0	4	3	8	2	1	1	3	1	10	2	66	14	58
610	CP003824.1	438440	438503	+	CNAG_01384-t26_1	CNAG_01384-t26_1	CNAG_01384-t26_1	13	GT	AG	13.5	-3.840012887	-1.809776948	0.632144244	0.198059514	2.030235939	5.308319394	A	T	C	G	T	A	T	G	T	A	C	T	ATGGTTTGCTATAGTGGATCGTATGTCTACTCCTCAATGATGGTTTATGCAAAAAAAAAAAAATTACTAAAACAAATCCCCCAGACTCTTCACTCCCACTATCA	TGGATCGTATGTCTA	TACTAAAACAAATCCCCCAGACT	6.688417346	22.17971014	6	1	6	13	19	6	5	0	3	7	12	4	60	13	52
611	CP003824.1	438578	438625	+	CNAG_01384-t26_1	CNAG_01384-t26_1	CNAG_01384-t26_1	14	GT	AG	15	-6.770964107	-3.011174882	1.43866605	0.38350838	3.759789225	4.373781476	C	G	C	G	T	A	C	G	T	C	C	T	GCTTCTTCTAAGTGTTCCGCGTACGTCTCTATATTGCCGCAGGTGAAAATAAGCTGACGATCTCGAAGCCTATGTATTGATGTTCATC	TTCCGCGTACGTCTC	ATAAGCTGACGATCTCGAAGCCT	1.042476042	11.09975586	1	0	1	6	8	2	0	0	1	3	8	2	58	15	43
612	CP003824.1	438711	438761	+	CNAG_01384-t26_1	CNAG_01384-t26_1	CNAG_01384-t26_1	15	GT	AG	13	-5.527243616	-1.362132642	2.375583514	0.229072951	4.165110975	3.022784001	A	T	G	G	T	G	A	G	A	G	T	C	GGGTTCTTCCTCATGGGATGGTGAGATCATGCTCTAGTGTGAATCGAAGAGATGAACTGATTGGGTCCCAGGTCAATTATTGGTGCGATTG	GGGATGGTGAGATCA	ATGAACTGATTGGGTCCCAGGTC	3.84331116	28.00633853	1	0	4	13	18	3	1	0	2	10	16	6	40	13	30
613	CP003824.1	441427	441485	-	CNAG_07421-t26_1	CNAG_07421-t26_1	CNAG_07421-t26_1	2	GT	AG	11	-2.990141964	0.121997907	0.880009969	0.954641463	3.112139871	4.151663416	A	A	G	G	T	A	T	G	C	G	A	A	TCCTAGAAAAGCCAAGAAAGGTATGCTTTGACTTTGAAGTCCTATATCACAAATTCTGTTGACGATTTATACCCACCAGGAAAGGTTGTTCGCTTGGCT	AGAAAGGTATGCTTT	TGACGATTTATACCCACCAGGAA	15.40796115	52.72727273	4	2	5	9	13	8	1	0	2	5	7	4	21	15	15
614	CP003824.1	442304	442359	-	CNAG_01383-t26_1	CNAG_01383-t26_1	CNAG_01383-t26_1	1	GT	AG	26	-0.062504252	2.152881734	0.682776274	1.082904847	2.215385986	2.997355551	C	T	G	G	T	A	A	G	T	G	T	C	TCCTCTGCTGGATGTAGCTGGTAAGTTATTGTCACATAGTAAAAGCTTCATCTAACTGGCACGCATGTTCTGTAAGGTCTCGATCTGGCGCGCGAC	TAGCTGGTAAGTTAT	TGGCACGCATGTTCTGTAAGGTC	48.92669644	79.99492257	36	34	28	41	76	29	5	1	4	5	11	5	33	11	18
615	CP003824.1	442738	442785	+	CNAG_01382-t26_1	CNAG_01382-t26_1	CNAG_01382-t26_1	1	GT	AG	26	-3.756435636	-2.597172675	0.880142788	0.444182133	1.159262961	2.036670756	A	C	G	G	T	A	T	G	T	G	C	C	TCCTACTACCAAAGCGGACGGTATGTCCTTTCTTTCTTCATGTCTCTAAGATCTGACCCCTCTAGTAGGCCCACTGTCAGGAATGACT	CGGACGGTATGTCCT	AGATCTGACCCCTCTAGTAGGCC	10.44887167	18.45840981	2	6	1	6	6	5	3	0	5	9	5	2	65	23	39
616	CP003824.1	443163	443221	+	CNAG_01382-t26_1	CNAG_01382-t26_1	CNAG_01382-t26_1	3	GT	AG	29	-3.973168763	-1.225934744	0.526312282	0.788666357	2.747234019	5.018531108	C	G	C	G	T	G	A	G	C	A	G	C	GCAGAAGGCAGCTGTCACGCGTGAGCATATGCCATGATATGTCATTCAACCACCGAAACTAACCTCTTCATCCCTGAAGAGCTCTCGGCACAGACACGG	TCACGCGTGAGCATA	TAACCTCTTCATCCCTGAAGAGC	6.103600861	33.49907248	8	1	2	4	18	14	2	4	2	6	14	13	65	32	49
617	CP003824.1	443315	443367	+	CNAG_01382-t26_1	CNAG_01382-t26_1	CNAG_01382-t26_1	4	GT	AG	24	-4.322200626	-2.859942561	0.730941193	0.49116319	1.462258064	2.87600201	T	C	G	G	T	A	T	G	T	G	A	G	TCATATGGGCTCATCAGTCGGTATGTATCCCCCTGCTTTTGTTACTGTGACACCGTGATTTAACGTTATGTAGGAGAGGTGTAGTAGCGTACG	CAGTCGGTATGTATC	CGTGATTTAACGTTATGTAGGAG	5.041666667	13.1357896	2	1	6	3	11	6	2	2	2	1	8	5	62	36	46
618	CP003824.1	443451	443498	+	CNAG_01382-t26_1	CNAG_01382-t26_1	CNAG_01382-t26_1	5	GT	AG	39	-7.623827354	-2.946772283	1.772121168	0.55780336	4.677055071	4.360391875	T	C	A	G	T	G	A	G	T	A	C	G	CGCAGTTGAACGGGTGTTCAGTGAGTTCCCATCCACCTCGTCTATAGTCCATTACTCATGACTTGCAGACGTTTTATCACATCCGGAT	TGTTCAGTGAGTTCC	CCATTACTCATGACTTGCAGACG	0.642049825	11.78810189	1	0	1	4	7	7	1	0	0	6	7	8	85	40	65
619	CP003824.1	443965	444026	+	CNAG_01382-t26_1	CNAG_01382-t26_1	CNAG_01382-t26_1	6	GT	AG	10.5	-4.297298421	-1.273936146	0.353381334	0.518017275	3.023362276	8.35089209	A	G	A	G	T	G	A	G	A	T	G	A	ACGCATGCTTTGAGTGCAGAGTGAGAGCTTTTTTGCCATTGTCTGACTAACAATACGGTATTGACTGATTATCGACGGCAAGTGAATTTAACAACACGTACT	TGCAGAGTGAGAGCT	GACTGATTATCGACGGCAAGTGA	4.707829677	29.57292617	3	1	0	15	19	10	2	0	3	24	23	10	41	10	40
620	CP003824.1	444553	444608	-	CNAG_01381-t26_1	CNAG_01381-t26_1	CNAG_01381-t26_1	1	GT	AG	83.5	-5.587231993	-3.669546535	0.200490844	0.497700958	1.917685458	6.190347667	G	A	A	G	T	G	A	G	T	T	G	G	GTGACTTCACAAGGCAGGAAGTGAGTATCTTCATTTTTCTCAAGCAACACTCCAGCACTGATGATGCGCATCTCAGTGGTCGGAAGCGTTGCAAAT	CAGGAAGTGAGTATC	ACTGATGATGCGCATCTCAGTGG	2.012639311	7.480605153	6	2	4	28	20	10	4	2	0	9	9	3	213	114	97
621	CP003824.1	445289	445337	-	CNAG_01381-t26_1	CNAG_01381-t26_1	CNAG_01381-t26_1	2	GT	AG	93	-5.104588569	-4.589496505	0.366620603	0.186312912	0.515092064	2.169421472	T	C	G	G	T	A	T	G	T	G	G	T	CTCAGCTCGCTTCGCTTTCGGTATGTCTCTCCTACTATACCCCCTGCGCAGACTATTCATGCCTCATAGGGTCAAATGCCGTCCTCGCA	CTTTCGGTATGTCTC	AGACTATTCATGCCTCATAGGGT	2.843967968	3.972741906	5	2	6	4	15	4	6	4	3	4	10	4	256	90	136
622	CP003824.1	445837	445892	+	CNAG_01380-t26_1	CNAG_01380-t26_1	CNAG_01380-t26_1	1	GT	AG	36.5	-4.124359495	-0.385293639	0.374739087	0.267320498	3.739065855	14.06918332	C	T	C	G	T	A	G	G	C	C	A	A	CCGGAAAGATCAGCTTGCTCGTAGGCAAACATCTAGTAGACATAAATTGCCAGAAAAATTCTAACATATTGTAAAGCAAGCGAGCTGAGATCGGAC	TTGCTCGTAGGCAAA	AATTCTAACATATTGTAAAGCAA	5.470907046	43.39088872	9	2	7	25	52	21	3	2	9	24	37	14	121	42	104
623	CP003824.1	445988	446054	+	CNAG_01380-t26_1	CNAG_01380-t26_1	CNAG_01380-t26_1	2	GT	AG	34.5	-4.498368403	-1.348084786	0.807556242	0.389839627	3.150283617	6.084841986	C	A	C	G	T	A	A	G	T	C	T	C	CCGAGGAGACTCTAGATCACGTAAGTCCGGTCGGATAGATATCATTTGTCTTAAAGTAGATCTGATGCGGTTGATGTATTTGTTCAGCTCTTTGCCATGGAGCATAT	GATCACGTAAGTCCG	CGGTTGATGTATTTGTTCAGCTC	4.574530451	28.38316722	3	2	7	20	38	14	4	3	3	12	20	14	136	32	121
624	CP003824.1	446077	446132	+	CNAG_01380-t26_1	CNAG_01380-t26_1	CNAG_01380-t26_1	3	GT	AG	36	-3.224308926	-1.77958586	0.524664418	0.562393327	1.444723066	3.253465447	T	G	G	G	T	A	A	G	C	G	T	A	CTTTGCCATGGAGCATATGGGTAAGCTTGTCTGCTTGTCCTTTTCCTTTCCTATCGACCTAACATAGCGTCGCCAGGTAATTACGTGATTGATCGT	ATATGGGTAAGCTTG	ACCTAACATAGCGTCGCCAGGTA	9.934697393	23.28522303	9	6	9	10	25	13	15	4	11	10	20	11	135	31	119
625	CP003824.1	446190	446247	+	CNAG_01380-t26_1	CNAG_01380-t26_1	CNAG_01380-t26_1	4	GT	AG	27.5	-2.441468771	1.060133592	0.389385888	0.678186321	3.501602362	7.755478679	T	C	T	G	T	A	A	G	C	A	T	G	CTTTGAAACAATGCCGATCTGTAAGCCCCCACAGCCGCTGTATGCCCAACCAAGCCTCGCGTAATAAACGAAGCACAGATGTGCGCATCGGTATGCAT	CGATCTGTAAGCCCC	GCGTAATAAACGAAGCACAGATG	16.76193756	67.57472554	31	7	27	52	73	39	18	8	11	16	27	4	153	30	123
626	CP003824.1	446286	446341	+	CNAG_01380-t26_1	CNAG_01380-t26_1	CNAG_01380-t26_1	5	GT	AG	15.5	-6.765555021	-2.898413368	2.688985625	0.30390895	3.867141654	2.475175868	G	G	T	G	T	G	A	G	C	A	A	C	ATCTTCTGTTTGTTTCAGGTGTGAGCCTTGTCCAGCACGCAATACAAATACCTGGCACTGCTAATTACTCCTCTAGAACAGCTACATGTCATATAC	TCAGGTGTGAGCCTT	ACTGCTAATTACTCCTCTAGAAC	6.787056827	17.40314168	10	0	2	5	9	2	5	0	1	3	5	1	145	39	133
627	CP003824.1	446400	446457	+	CNAG_01380-t26_1	CNAG_01380-t26_1	CNAG_01380-t26_1	6	GT	AG	14	-5.540002532	-3.155866307	1.049744391	0.533042624	2.384136224	3.507476489	A	A	C	G	T	A	A	G	A	A	G	G	GCGAGAAAAGTCCATCAAACGTAAGATTGTGTCGTAATCTCACATGCGGTTTATCTACATATACTGAATACTAAGCAGAGGGGCAGACGTATGATCAG	TCAAACGTAAGATTG	ATATACTGAATACTAAGCAGAGG	2.385421577	10.29630436	7	1	2	4	7	2	8	1	1	5	4	2	185	42	159
628	CP003824.1	446574	446621	+	CNAG_01380-t26_1	CNAG_01380-t26_1	CNAG_01380-t26_1	7	GT	AG	26.5	-8.233536032	-1.074398092	2.204553424	0.18488076	7.15913794	5.605042028	C	C	A	G	T	A	A	G	C	A	C	A	AAGATTTGAGCCAGTACCCAGTAAGCTGTTTCGTGCTCAGCGTGGACGGTGGTAACAATTGTCCCCAGACATTCAACTCGTTCTTTTC	TACCCAGTAAGCTGT	GTGGTAACAATTGTCCCCAGACA	0.712601719	33.36099978	3	0	1	19	25	9	2	0	1	16	29	6	241	85	178
629	CP003824.1	446762	446825	+	CNAG_01380-t26_1	CNAG_01380-t26_1	CNAG_01380-t26_1	8	GT	AG	40	-5.733848123	-2.887028973	0.234911978	0.395773186	2.84681915	10.71363807	C	T	G	G	T	A	T	G	T	G	A	T	GACCAGGCCAAGAAGTTCTGGTATGTAGCAAGAGTCTAAAAAGTAGCCTTGCTAGGCTAACTTATAATCGATAACCTGGTAAAGGATCAAGGGGCAGCAATTCA	GTTCTGGTATGTAGC	TAATCGATAACCTGGTAAAGGAT	2.24798744	12.74691358	7	2	6	8	6	5	1	3	2	5	8	7	259	128	190
630	CP003824.1	447011	447064	+	CNAG_01380-t26_1	CNAG_01380-t26_1	CNAG_01380-t26_1	9	GT	AG	21	-6.803286834	-2.560464917	2.718811587	0.426211061	4.242821917	2.670327136	A	T	G	G	T	G	C	G	T	G	A	G	TGCTATCAAAGATATCGATGGTGCGTTTTCAACTTGGTCACTTGCGGAAAAAGATTAATGGCGAATTATTGTAGGAGAACTGTACAGTAAGTCG	TCGATGGTGCGTTTT	TTAATGGCGAATTATTGTAGGAG	1.742674915	14.63844797	9	0	2	4	12	1	2	0	2	4	8	5	160	48	103
631	CP003824.1	447077	447131	+	CNAG_01380-t26_1	CNAG_01380-t26_1	CNAG_01380-t26_1	10	GT	AG	27.5	-3.757275338	-0.866173792	0.841759304	0.356897539	2.891101546	5.476938043	A	C	A	G	T	A	A	G	T	C	T	G	TATTGTAGGAGAACTGTACAGTAAGTCGGCTACAATTTAGGCAAGTTTGCGTGACATGACCCTATAAAAAATTAGCTGTGAACCCTCAGGCTATC	TGTACAGTAAGTCGG	ATGACCCTATAAAAAATTAGCTG	7.442687238	35.51692752	13	5	6	12	22	10	10	4	2	11	9	13	143	36	102
632	CP003824.1	447159	447219	+	CNAG_01380-t26_1	CNAG_01380-t26_1	CNAG_01380-t26_1	11	GT	AG	20	-7.764196887	-5.161940284	0.780547844	3.60777063	2.602256603	1.221063602	A	A	G	G	T	G	T	G	T	A	T	C	CCCTCAGGCTATCAATGAAGGTGTGTTCTGATGGTCTTGCGCGCTTGACTCTTAGAAGATTTGTTAATCTCAAAGATTTAGATCTCAATGTCTTCACTTTG	ATGAAGGTGTGTTCT	TGTTAATCTCAAAGATTTAGATC	0.378848344	7.936507937	0	0	0	5	2	0	1	0	1	3	5	0	98	20	79
633	CP003824.1	447322	447386	+	CNAG_01380-t26_1	CNAG_01380-t26_1	CNAG_01380-t26_1	12	GT	AG	24	-7.54697709	-2.834666559	1.540901453	1.428119005	4.71231053	3.884930253	G	C	G	G	T	G	C	G	T	C	A	A	TGCGTTCGTGGCTATAGGCGGTGCGTTCCCATCCACATCTGTCGTTATCCTCAGTATCCATATTGAAACATGATTTGCGCTGTAGCAATGCTTGTCGGCTCCATC	TAGGCGGTGCGTTCC	AAACATGATTTGCGCTGTAGCAA	0.657002071	14.6048218	2	0	0	10	10	0	1	0	1	8	7	2	99	27	104
634	CP003824.1	447795	447846	-	CNAG_01379-t26_1	CNAG_01379-t26_1	CNAG_01379-t26_1	2	GT	AG	54	-6.044704956	-4.68843092	0.387748105	0.408544685	1.356274036	4.17063542	G	A	G	G	T	A	A	G	T	C	G	G	AATGTTGGAGAACTCGAGAGGTAAGTCCGGCTGCATGGGCTTCCGACCATCTGCTGATTTAGTTCCTGACAGCGGCGAGGGAAAGGATAGTA	CGAGAGGTAAGTCCG	GCTGATTTAGTTCCTGACAGCGG	1.783735807	4.067567795	2	1	2	13	11	8	1	1	1	15	8	8	134	53	102
635	CP003824.1	447948	448023	-	CNAG_01379-t26_1	CNAG_01379-t26_1	CNAG_01379-t26_1	3	GT	AG	31.5	-4.895985105	-3.582450076	0.816183943	0.569075502	1.313535029	2.286567345	A	A	G	G	T	A	A	A	T	C	A	A	TGGAGAGGTCCCAAAAGAAGGTAAATTTGTGTCGGTTGCCCTCTACAAACAGCAGAACTCCCGAGGTAGAGAGATCATTGCTGAACAACGACTTAGCAACTCTCAAGCAAAATCAA	AAGAAGGTAAATTTG	ATTGCTGAACAACGACTTAGCAA	3.462268334	8.310467531	8	1	4	25	38	12	3	0	3	16	24	6	107	31	86
636	CP003824.1	448607	448664	+	CNAG_01378-t26_1	CNAG_01378-t26_1	CNAG_01378-t26_1	1	GT	AG	34.5	-4.483919033	-3.967633329	1.191824395	0.151778161	0.516285704	0.744294896	T	C	T	G	T	A	A	G	T	G	C	G	GCATTCGAGGTGTATATTCTGTAAGTTTGAGGTTTTCTGTACTGTATATTTTCTAAGCTAAGTAATCGTGGAAACCAGGCGTCGTCAGCTTCCATGTT	TATTCTGTAAGTTTG	TAAGTAATCGTGGAAACCAGGCG	5.172901438	5.986126249	3	4	3	9	16	6	4	3	0	3	7	4	110	31	64
637	CP003824.1	448906	448967	+	CNAG_01378-t26_1	CNAG_01378-t26_1	CNAG_01378-t26_1	2	GT	AG	29	-5.189137159	-4.672006115	0.393424284	0.654732013	0.517131044	1.17261901	A	T	T	G	T	G	C	G	T	A	T	C	GTCTGGGTCCCAACTGGATTGTGCGTACCTTTCATTGAAGGCCACTGTTATATGTTATAGTTCACTGCTAACAAGGGGATAGATCGTGCGGTCTCTGGCTTG	TGGATTGTGCGTACC	CACTGCTAACAAGGGGATAGATC	2.646119807	3.984961622	1	2	0	5	7	6	4	0	4	2	7	5	113	28	84
638	CP003824.1	449222	449271	+	CNAG_01378-t26_1	CNAG_01378-t26_1	CNAG_01378-t26_1	3	GT	AG	58.5	-6.467038173	-4.379138931	0.294344999	0.087171399	2.087899242	11.78033181	C	C	T	G	T	A	A	G	T	G	G	T	CCCTGGTTGATGCTATTCCTGTAAGTCGAGGTTCTAGTAGAGCCGATGATGGTAATTAACAGCATTGCAGGGTCTGTGTGCAGTTGACCC	ATTCCTGTAAGTCGA	GGTAATTAACAGCATTGCAGGGT	1.085637246	4.565699013	2	1	3	12	19	5	2	0	1	3	10	8	190	58	145
639	CP003824.1	449316	449365	+	CNAG_01378-t26_1	CNAG_01378-t26_1	CNAG_01378-t26_1	4	GT	AG	44	-7.433340513	-2.300253558	2.042447262	0.402390261	5.133086955	4.270900072	T	T	A	G	T	G	A	G	T	T	C	C	AGTCATCTACCCCACCTTTAGTGAGTATCCTCATTGTATACGAAGTACACGTCTCTAAAAACTTGCATAGTCCAACCATTGTTCAATAAG	CCTTTAGTGAGTATC	GTCTCTAAAAACTTGCATAGTCC	0.838487258	17.09609697	1	0	2	23	42	21	2	0	1	22	32	17	134	44	105
640	CP003824.1	449508	449565	+	CNAG_01378-t26_1	CNAG_01378-t26_1	CNAG_01378-t26_1	5	GT	AG	61	-7.273500005	-4.706665305	2.612672724	0.313222495	2.5668347	1.689564435	C	G	C	G	T	A	A	G	C	T	T	A	CGGAGCTCGCATTCCAACGCGTAAGCAGAAGAATTGACCAGTCCTCAGTTTAGCTGATGCGTAAATATTCTGGCTTAGTTACTTCTACGGTCTTCCTT	CAACGCGTAAGCAGA	GCGTAAATATTCTGGCTTAGTTA	1.204730378	3.705788039	2	0	2	3	3	4	1	0	3	7	10	3	113	61	106
641	CP003824.1	449658	449709	+	CNAG_01378-t26_1	CNAG_01378-t26_1	CNAG_01378-t26_1	6	GT	AG	94	-6.680196061	-3.623099124	3.644760504	0.487340277	3.057096937	1.439968227	T	C	G	G	T	A	A	G	T	G	C	C	CGAGGTTGTTGCCGTGCTCGGTAAGTCCTCAACCGAGTGTTGTAAATATCATTATTGACAATTTTCCCCAAGGCCACGAGCTTGGTCATTGG	TGCTCGGTAAGTCCT	TATTGACAATTTTCCCCAAGGCC	2.695570982	7.700402533	6	0	9	18	21	18	7	0	5	11	11	13	189	94	140
642	CP003824.1	449737	449788	+	CNAG_01378-t26_1	CNAG_01378-t26_1	CNAG_01378-t26_1	7	GT	AG	96	-8.662709283	-4.900258274	2.005623199	0.82258274	3.762451008	3.006222019	A	T	T	G	T	A	A	G	G	C	T	C	GCTTGGTCATTGGTACTATTGTAAGGGTTTCTTTTTCAATCTGCCTTTCAACGGTTTCTTACAGTTTCACAGCTCATCCCACGAAACTCCTT	ACTATTGTAAGGGTT	GGTTTCTTACAGTTTCACAGCTC	0.357471004	3.51063875	2	0	0	8	6	8	1	0	1	7	5	8	205	96	144
643	CP003824.1	450032	450080	+	CNAG_01378-t26_1	CNAG_01378-t26_1	CNAG_01378-t26_1	8	GT	AG	126	-7.44471626	-5.07343178	0.800080428	0.524746202	2.37128448	4.292577372	C	T	G	G	T	G	A	G	A	A	C	G	GAAGTACGAGTATCAGGCTGGTGAGATTCTCAGGGTTGCTAGGTTGATGGGAAGCTGACTCTTTTGTAGACGAGTTCGCGGTCAACCTT	AGGCTGGTGAGATTC	GGAAGCTGACTCTTTTGTAGACG	0.776052559	4.027651466	1	1	0	5	7	3	2	1	1	8	12	5	209	125	181
644	CP003824.1	450968	451021	+	CNAG_01377-t26_1	CNAG_01377-t26_1	CNAG_01377-t26_1	1	GT	AG	65	-6.16448194	-4.390166223	1.535961504	1.359551037	1.774315718	1.49822326	A	A	G	G	T	G	C	G	C	T	G	A	GCACCCAAGTGGACTGTAAGGTGCGCTTTACACTGGCGTGCATGAGTATCGATCATCCACTAACCACCTCCCAGTGATGTGACGCGCTCCCTCC	TGTAAGGTGCGCTTT	ATCCACTAACCACCTCCCAGTGA	2.030554744	6.561129692	5	0	2	0	13	4	10	1	4	2	15	8	264	134	132
645	CP003824.1	451349	451395	+	CNAG_01377-t26_1	CNAG_01377-t26_1	CNAG_01377-t26_1	2	GT	AG	47.5	-5.186574909	-2.775450711	1.071139225	0.2834314	2.411124198	3.769111004	C	A	T	G	T	A	T	G	T	G	C	A	ACTTGGGGCTGGACACACATGTATGTATTATCAGATCGATAGGGTCAGTACTAACCGTCATACTCAGGCAAGGACATCCCTTACCTG	ACACATGTATGTATT	GTACTAACCGTCATACTCAGGCA	4.020629049	13.97144454	8	0	4	11	23	9	7	1	3	13	24	7	168	47	90
646	CP003824.1	452245	452290	+	CNAG_01377-t26_1	CNAG_01377-t26_1	CNAG_01377-t26_1	3	GT	AG	23	-7.093162742	-3.322332239	2.148415898	0.289961648	3.770830504	3.012724366	T	G	A	G	T	G	A	G	T	A	T	T	ATCGAGGATTTTGACTTTGAGTGAGTTCTGTTCAACCGCTTTTGAGACAATACTGACGCGATACAGATTCTATAACCGGACAAATT	CTTTGAGTGAGTTCT	ACAATACTGACGCGATACAGATT	1.366333768	9.1502085	4	0	1	19	14	7	5	0	0	17	19	10	118	23	117
647	CP003824.1	452862	452909	+	CNAG_01377-t26_1	CNAG_01377-t26_1	CNAG_01377-t26_1	4	GT	AG	17	-6.133064447	-2.921108219	2.138753035	0.561953741	3.211956228	2.515783733	A	T	G	G	T	A	A	G	C	A	A	T	TGGTATATCCGAAGAAAATGGTAAGCCTTTCTTAGTCCTCCACAGGATTGACGCTCAATTCTTGACAGAATCCTCGACTTTCGTTCTC	AAAATGGTAAGCCTT	TGACGCTCAATTCTTGACAGAAT	2.29331227	12.03261822	4	0	0	12	13	5	7	0	2	23	17	6	100	17	59
648	CP003824.1	453231	453276	+	CNAG_01377-t26_1	CNAG_01377-t26_1	CNAG_01377-t26_1	5	GT	AG	47	-6.987376826	-2.351562607	2.504475921	0.122521865	4.635814219	3.202216691	C	G	G	G	T	G	A	G	T	T	C	G	GAGTCAAATATTCTATTCGGGTGAGTGAAACATTAAGTGGATAAGATCTTGCTGAAACAAGTTTAGTCGATGGTGGTACAAATACA	ATTCGGGTGAGTGAA	TCTTGCTGAAACAAGTTTAGTCG	1.381914676	16.38135228	2	0	4	26	24	15	5	0	2	24	28	23	174	47	135
649	CP003824.1	453341	453386	+	CNAG_01377-t26_1	CNAG_01377-t26_1	CNAG_01377-t26_1	6	GT	AG	44	-7.511908189	-3.94587867	2.512541919	0.421333995	3.566029519	2.424433019	A	A	A	G	T	G	T	G	T	T	G	C	CCTTGTATCATTCGTCAAAAGTGTGTCTTACATCAAGCTCAGTGTGACTTAACTGACTCGAAACAGTGCCATCAAAAGACGGCTCC	TCAAAAGTGTGTCTT	ACTTAACTGACTCGAAACAGTGC	1.684567786	6.381123901	6	0	0	7	9	9	6	0	1	8	10	8	170	44	135
650	CP003824.1	453601	453651	+	CNAG_01377-t26_1	CNAG_01377-t26_1	CNAG_01377-t26_1	7	GT	AG	58.5	-7.007122069	-4.672190486	0.251601876	0.5046955	2.334931583	7.171447976	T	T	G	G	T	G	G	G	T	G	A	A	AAGGATGTGTCTATCGCTTGGTGGGTCCCTTTTATCGCCAAATATAGAAAAAGCGGCTAATTAGCATTTAGGAACCGCAAACAAGACATGA	CGCTTGGTGGGTCCC	AGCGGCTAATTAGCATTTAGGAA	0.733054281	3.886398229	0	1	1	11	9	5	3	0	1	7	12	2	213	58	154
651	CP003824.1	453758	453805	+	CNAG_01377-t26_1	CNAG_01377-t26_1	CNAG_01377-t26_1	8	GT	AG	37	-6.339990313	-4.203997639	1.086077852	0.998132755	2.135992674	2.508115297	C	A	A	G	T	A	C	G	C	G	A	A	AATTTGTGGCTCTCCAGCAAGTACGCCGGTCTCCTTGCTTGTTTGCAATGTCGCTAACCTTGAGATAGGAAGAAATGGAGTTCCGATC	CAGCAAGTACGCCGG	TGTCGCTAACCTTGAGATAGGAA	1.400854949	5.994976427	2	1	1	3	16	4	0	1	0	4	15	3	116	36	77
652	CP003824.1	453987	454035	+	CNAG_01377-t26_1	CNAG_01377-t26_1	CNAG_01377-t26_1	9	GT	AG	18	-5.854614181	-3.998034417	1.818315826	0.527746274	1.856579764	1.69840972	A	G	G	G	T	G	A	G	T	C	T	G	CGAGTTCAGTGGCATCGAGGGTGAGTCCAACACTATTTGTAGCGATTGTATGTCACTCACGATTTGTAGCTGGGGATTTGGATCCAAAC	TCGAGGGTGAGTCCA	ATGTCACTCACGATTTGTAGCTG	2.530429212	6.048103335	0	1	0	9	6	3	1	1	2	3	11	2	111	17	62
653	CP003824.1	454111	454156	+	CNAG_01377-t26_1	CNAG_01377-t26_1	CNAG_01377-t26_1	10	GT	AG	31	-7.141748987	-4.339589123	3.657389097	0.253447698	2.802159864	1.323860106	T	G	T	G	T	G	A	G	T	T	G	G	CTACAAGAAATTAAGATTGTGTGAGTATTCTCTACTGGTTGATGGAGAAAAAACTGACCAATGTAGTGGTGGACCTTGGATGCATC	GATTGTGTGAGTATT	GAAAAAACTGACCAATGTAGTGG	2.47416223	5.402399221	0	2	1	3	6	3	0	2	0	5	5	2	107	29	51
654	CP003824.1	454217	454278	+	CNAG_01377-t26_1	CNAG_01377-t26_1	CNAG_01377-t26_1	11	GT	AG	49.5	-5.863079817	-3.956088863	0.794054857	0.613942255	1.906990953	3.290772774	T	T	A	G	T	A	C	G	T	A	C	A	GAAAGATTTTAGAACCATTAGTACGTGGCTCAAACCAGTTGCTCTACCATTTTTTTTATTGCTGATCATCTATAACCGGCAGACATCTTCGTCCCACCTGAA	CCATTAGTACGTGGC	TGATCATCTATAACCGGCAGACA	2.51827026	6.326063341	2	1	1	5	17	2	2	2	1	8	23	5	152	48	90
655	CP003824.1	455476	455572	+	CNAG_01376-t26_1	CNAG_01376-t26_1	CNAG_01376-t26_1	1	GT	AG	81.5	-4.089161242	-2.022319752	0.152597493	0.138022018	2.066841491	17.39852843	G	A	G	G	T	G	A	G	C	T	C	C	ATCGCCGCAGGTTCGACGAGGTGAGCAGATCCAGAGTGGCGGGCGAGATGCGAAGTACTTGTCGATGCGACGGCGGACGACGTGCACGAGAGAGATGGGAAGCTGATGCGGCTGCAGTCCAATCTTATGTCCTCCAA	GACGAGGTGAGCAGA	GGAAGCTGATGCGGCTGCAGTCC	5.539058164	19.75888424	18	13	11	25	54	42	10	1	4	10	19	14	212	125	139
656	CP003824.1	457455	457536	+	CNAG_01376-t26_1	CNAG_01376-t26_1	CNAG_01376-t26_1	2	GT	AG	53.5	-3.432874901	-1.502679702	0.989059359	0.19144992	1.930195199	3.318578182	A	A	G	G	T	A	A	G	T	G	A	G	TAACCTTGCGACGATCAAAGGTAAGTTCTGTCTCTTTTAAACTCTCTCGAGGGGGGCTTACGCTAAGTTTCATCTGGTGTTCTTTTTACCGCTTGTGCCCAGGAGGTATACTCACCATTGCG	TCAAAGGTAAGTTCT	TTTTTACCGCTTGTGCCCAGGAG	55.54756529	69.14564537	3	3	1	12	17	13	9	6	7	31	28	22	78	23	78
657	CP003824.1	457709	457762	+	CNAG_01376-t26_1	CNAG_01376-t26_1	CNAG_01376-t26_1	3	GT	AG	73	-8.394226836	-3.753372329	1.838298322	0.350172366	4.640854507	4.295392978	A	G	A	G	T	A	A	G	T	C	G	A	GATGACGATGAGAGTCGAGAGTAAGTTGTATTCATTGATGTTTTTTGGTGACATGATACTGATTGGTATCACAGCGAGCCTATGACGGAGAAAG	TCGAGAGTAAGTTGT	GATACTGATTGGTATCACAGCGA	0.398540002	7.112669381	1	0	2	12	12	17	2	0	1	20	14	27	271	73	231
658	CP003824.1	457985	458045	+	CNAG_01376-t26_1	CNAG_01376-t26_1	CNAG_01376-t26_1	4	GT	AG	103.5	-6.13299703	-3.920734352	1.226980323	0.647957215	2.212262678	2.761498515	G	A	A	G	T	A	A	G	T	G	G	C	AAGAAAAAGGACAAGAAGAAGTAAGTGTCTCCCTTGATGAGTTGTCGATTGACTTGCAAGTGTTGACGATGTCAAACTTAGGGCGCAAAAGCAAAAAGCTG	GAAGAAGTAAGTGTC	GTTGACGATGTCAAACTTAGGGC	1.798549005	6.497904118	6	0	7	23	10	14	5	1	3	13	8	23	236	103	219
659	CP003824.1	457455	457539	+	CNAG_01376-t26_2	CNAG_01376-t26_2	CNAG_01376-t26_2	2	GT	AG	65.5	-0.876177983	-1.008913137	0.211427428	0.067710323	-0.132735154	-1.035580153	A	A	G	G	T	A	A	G	T	G	T	A	TAACCTTGCGACGATCAAAGGTAAGTTCTGTCTCTTTTAAACTCTCTCGAGGGGGGCTTACGCTAAGTTTCATCTGGTGTTCTTTTTACCGCTTGTGCCCAGGAGGTATACTCACCATTGCGGAT	TCAAAGGTAAGTTCT	TTACCGCTTGTGCCCAGGAGGTA	58.67488213	50.87764088	3	3	1	12	17	13	89	30	88	112	93	79	97	26	83
660	CP003824.1	460176	460238	-	CNAG_01375-t26_1	CNAG_01375-t26_1	CNAG_01375-t26_1	1	GT	AG	28.5	-3.615974784	-1.359977611	0.758198195	0.890354311	2.255997173	3.341337758	C	T	G	G	T	G	A	G	C	C	G	G	GCAGGAAGGTCTTTTCCCTGGTGAGCATCCTGCACTTTGCGACCCCTCATAGATTGAATGCTTACTGGGACATATCATCGTAGCGGCATATGTTGTGTCGCCT	TCCCTGGTGAGCATC	ACTGGGACATATCATCGTAGCGG	8.026054764	29.00800388	5	3	5	7	18	15	3	2	4	5	17	10	58	48	31
661	CP003824.1	460361	460409	-	CNAG_01375-t26_1	CNAG_01375-t26_1	CNAG_01375-t26_1	2	GT	AG	10	-5.049543872	-1.160151199	2.784071413	2.111780555	3.889392673	1.92784742	T	G	A	G	T	A	A	G	T	T	T	A	GTGATGATTGCAGCATATGAGTAAGTTCTGACTTTCTAGGGAAAATGTCGTACATTAATGTATGGCTAGTTACGATGCCGGCGAAGATA	ATATGAGTAAGTTCT	GTACATTAATGTATGGCTAGTTA	5.531609195	36.15901616	0	2	2	9	4	8	0	1	0	6	1	4	15	13	15
662	CP003824.1	460648	460698	-	CNAG_01375-t26_1	CNAG_01375-t26_1	CNAG_01375-t26_1	3	GT	AG	22	-3.813119728	-2.261034841	0.614955548	0.090966297	1.552084887	4.324462574	A	G	G	G	T	A	A	G	A	G	A	T	GATTGAGCAGCTGGACGAGGGTAAGAGGCATAATGACTGGTTCTGTTTAGAGTACTTATGCCTCATTATAGGATGGTGGTCCGGTACGAAT	ACGAGGGTAAGAGGC	GTACTTATGCCTCATTATAGGAT	6.828370855	17.17171717	6	1	0	6	8	3	2	6	2	6	8	5	47	37	24
663	CP003824.1	460757	460816	-	CNAG_01375-t26_1	CNAG_01375-t26_1	CNAG_01375-t26_1	4	GT	AG	15	-6.624381636	-3.041666382	2.662777715	0.611750736	3.582715254	2.271270961	G	A	C	G	T	G	A	G	T	A	A	T	TGGCACAGGCTGCTGAGGACGTGAGTTTTAAAGTTAAAAGACCAGTAGAGAGAAACAATTGTCGCTAACTAATCCTTTAGAATGAACTTTCTCTGAGGGA	GAGGACGTGAGTTTT	GTCGCTAACTAATCCTTTAGAAT	1.9467878	11.10707254	0	0	1	5	7	2	0	1	1	4	6	0	38	33	22
664	CP003824.1	460829	460880	-	CNAG_01375-t26_1	CNAG_01375-t26_1	CNAG_01375-t26_1	5	GT	AG	16.5	-8.068202821	-3.425599236	1.699314401	1.259877063	4.642603585	3.801260808	G	A	T	G	T	A	A	G	T	G	C	T	AGGTCTTGTACGACTATGATGTAAGTTTCGAGCTCTACGTGTAAACATCCAGCTGACAGCGTTTTGGCACAGGCTGCTGAGGACGTGAGTTT	TATGATGTAAGTTTC	CTGACAGCGTTTTGGCACAGGCT	0.432900433	9.84295205	0	0	0	5	6	0	1	0	0	2	6	1	38	29	24
665	CP003824.1	461529	461581	-	CNAG_01375-t26_1	CNAG_01375-t26_1	CNAG_01375-t26_1	7	GT	AG	28.5	-5.475197976	-4.31992669	0.901075571	0.846228265	1.155271286	1.618740831	C	T	G	G	T	A	A	G	T	C	G	T	GGAAAAGGAGGGTATCGCTGGTAAGTTCCTCCCCTCATATTTGGATACAATCGAGCTCAGTCTTGTATAATAGCGTCCAATGTTAAAGCGGTA	TCGCTGGTAAGTTCC	AGCTCAGTCTTGTATAATAGCGT	2.378352807	6.468775533	3	3	4	3	6	3	0	0	0	2	2	0	141	52	59
666	CP003824.1	462075	462121	-	CNAG_01375-t26_1	CNAG_01375-t26_1	CNAG_01375-t26_1	8	GT	AG	53	-2.472459817	-2.080951663	0.519392273	0.477976304	0.391508154	0.960697456	A	A	G	G	T	A	T	G	T	C	C	C	TTGGAGGATCTCAAGGCAAGGTATGTCTAAAAGTAAATCACGCGCTTCAGCTCCTCATGGCCAATAGCCCACAGCTGTCGCAACTCC	GGCAAGGTATGTCTA	CAGCTCCTCATGGCCAATAGCCC	15.92062658	19.72347271	22	13	19	9	20	23	21	6	16	11	11	18	116	77	69
667	CP003824.1	462284	462335	-	CNAG_01375-t26_1	CNAG_01375-t26_1	CNAG_01375-t26_1	9	GT	AG	36.5	-2.932250709	-1.829698764	0.254489228	0.504671132	1.102551945	3.378726156	G	A	A	G	T	G	G	G	T	C	T	T	TGATTCAAGCCCGCTCTGAAGTGGGTAGACCTTGTAGATCTTGTCGGAGGATCAGGAACTCACCATTTGCAGCTTGATGTTGCGCCTTCGTA	TCTGAAGTGGGTAGA	CAGGAACTCACCATTTGCAGCTT	11.59822717	22.30732025	16	4	7	14	18	21	11	3	11	13	18	16	90	33	65
668	CP003824.1	462407	462468	-	CNAG_01375-t26_1	CNAG_01375-t26_1	CNAG_01375-t26_1	10	GT	AG	17.5	-2.955192442	-2.628141003	0.365158041	0.532094176	0.327051439	0.877783962	A	T	T	G	T	G	G	G	T	T	C	A	GTTCAAAAAGGGTCTTTATTGTGGGTGATATTGGATCCTGGACTGAAGTCTGAAGAACTAACGTCGCGTTATGTTGCATTAGTCACCCAGTCCGCTCAAGTA	TTTATTGTGGGTGAT	GTCGCGTTATGTTGCATTAGTCA	11.46825397	14.52444915	11	2	11	13	20	6	7	1	5	9	8	2	63	16	52
669	CP003824.1	462542	462590	-	CNAG_01375-t26_1	CNAG_01375-t26_1	CNAG_01375-t26_1	11	GT	AG	21.5	-2.637705795	-1.139037957	0.422649018	0.471588052	1.498667837	4.099009701	A	G	T	G	T	A	A	G	T	A	G	C	CCAGGGTCCGAGACCCGAGTGTAAGTGAACAATTAGTTGGTATGATTAGGTCCTTATTCTACATCATAGAGCAATCTCGACAAATTTGT	CCGAGTGTAAGTGAA	GTCCTTATTCTACATCATAGAGC	14.00314436	31.45159361	12	1	11	22	29	8	8	4	11	11	21	6	73	19	49
670	CP003824.1	462628	462679	-	CNAG_01375-t26_1	CNAG_01375-t26_1	CNAG_01375-t26_1	12	GT	AG	28	-2.794262399	-1.050684668	0.76041347	0.36304287	1.74357773	3.583966713	G	C	G	G	T	T	A	G	T	C	A	T	GAAGAGTTCATGGATGGGCGGTTAGTGTCTTGGATAGGGATTGTAATCGCCTAAGGCTAACATGCAATGTAGCATCCAGTACGCGTTCGCCA	TGGGCGGTTAGTGTC	AAGGCTAACATGCAATGTAGCAT	13.24514991	33.35420798	14	2	14	18	36	11	14	2	9	15	28	12	76	26	56
671	CP003824.1	468527	468582	-	CNAG_01373-t26_1	CNAG_01373-t26_1	CNAG_01373-t26_1	3	GT	AG	38.5	-5.165186921	-5.04138888	0.634994812	0.395446248	0.123798041	0.286640163	G	A	G	G	T	A	A	G	T	G	A	C	TTGCGGAACTTCCTTACGAGGTAAGTCATTTTCGTCAGGATCCTTGATTCGCGACAGAACTGATATTCTTTTGCAGGACTCATCTGCAGGACCTCA	TACGAGGTAAGTCAT	GAACTGATATTCTTTTGCAGGAC	2.801488112	3.531919673	4	3	2	7	23	3	1	0	3	5	6	2	146	37	86
672	CP003824.1	468732	468784	-	CNAG_01373-t26_1	CNAG_01373-t26_1	CNAG_01373-t26_1	4	GT	AG	22	-3.814344374	-2.67041406	0.593868254	0.025617552	1.143930315	3.333238571	A	G	G	G	T	A	A	A	A	G	A	A	GAGCCAACGAGCGTGTTAGGGTAAAATGATTTCTGCGACTAGCATTGACATATCTAATAGGATACTCTTTTAGGAAATGCTTCCATTCGCCAT	GTTAGGGTAAAATGA	CTAATAGGATACTCTTTTAGGAA	7.172457172	13.54858609	13	1	3	25	33	16	5	1	4	17	24	7	81	21	55
673	CP003824.1	468881	468933	-	CNAG_01373-t26_1	CNAG_01373-t26_1	CNAG_01373-t26_1	5	GT	AG	15	-6.332933451	-4.970964273	1.678735311	0.875614262	1.361969178	1.245926021	C	G	A	G	T	A	T	G	T	A	T	C	GAAGTCTTTTCAAACAGCGAGTATGTCAAGCTTGCTCCTTTCAACTGGTGGACAATTACTGACACTGTGTTAGATCCTGGCCGAGATGCATCA	CAGCGAGTATGTCAA	AATTACTGACACTGTGTTAGATC	1.547619048	3.399420919	2	0	1	7	5	1	2	0	1	7	4	1	68	15	55
674	CP003824.1	469042	469096	-	CNAG_01373-t26_1	CNAG_01373-t26_1	CNAG_01373-t26_1	6	GT	AG	12	-7.706317806	-6.602616458	2.219572464	3.055211688	1.103701348	0.506220753	C	C	T	G	T	G	A	G	T	A	T	T	CGGGTCACACTTTGAAACCTGTGAGTCAAACACGATTTCAAATGCCGAAAGACTCTGTAACTGACATAAAATAAGATTGACATTGTGGTTCTCAA	AAACCTGTGAGTCAA	TGTAACTGACATAAAATAAGATT	0.740740741	2.275916469	0	0	1	5	5	0	0	0	1	6	3	0	45	12	44
675	CP003824.1	469395	469460	-	CNAG_01373-t26_1	CNAG_01373-t26_1	CNAG_01373-t26_1	8	GT	AG	35	-4.252849483	-3.585091371	0.664557826	0.089793587	0.667758112	1.724719048	A	C	G	G	T	A	C	G	T	T	G	A	AATCGCTGCTCAGTCCCACGGTACGTTTTTGTTCACTCTATTAGTCTTTCTACGTGACTCTAGCTCATGTCATGGGCTGTTGTTAGTGATCGTGGAGAATGGGGTG	CCCACGGTACGTTTT	ATGTCATGGGCTGTTGTTAGTGA	5.196882838	7.861590056	14	2	10	21	23	17	3	0	3	3	12	7	122	34	98
676	CP003824.1	469590	469661	-	CNAG_01373-t26_1	CNAG_01373-t26_1	CNAG_01373-t26_1	9	GT	AG	73	-3.505271108	-3.371996863	0.225823221	0.052946591	0.133274245	0.995217181	T	C	G	G	T	G	C	G	T	G	G	C	ATTCAATGTGATGGTAGTCGGTGCGTTCTGCTGCTGCTTGTCACGTTTAGCGTAGCACTGGGGCGACTGACGCAGACCGATGGCGCATGTAGGGCAAACTGGTCTCGGAAAG	TAGTCGGTGCGTTCT	CAGACCGATGGCGCATGTAGGGC	8.104847621	8.79127647	18	8	12	18	32	19	13	4	4	18	23	9	153	67	108
677	CP003824.1	469728	469809	-	CNAG_01373-t26_1	CNAG_01373-t26_1	CNAG_01373-t26_1	10	GT	AG	59.5	-4.993722776	-4.403715079	1.040248764	0.123021206	0.590007696	0.975585128	A	T	T	G	T	G	C	G	T	C	T	A	TTCTTATGTCGGTTTCGATTGTGCGTGTCCTCTCGTTCCAGTGGCTCGTAAAACACTCATGCTGACACTGTGCGCAACCCTTGGACAATTACCATCTGTTAGCTATCACTCGGCAGATCGAG	TCGATTGTGCGTGTC	GGACAATTACCATCTGTTAGCTA	3.480913138	4.496274422	3	6	5	12	16	7	2	1	2	4	12	5	170	56	109
678	CP003824.1	470317	470366	+	CNAG_01372-t26_1	CNAG_01372-t26_1	CNAG_01372-t26_1	1	GT	AG	54.5	-4.216866681	-2.620120887	0.821408811	0.229656487	1.596745794	3.242600759	A	G	A	G	T	C	A	G	T	G	T	G	TCGACCCCAGCACTCTCAGAGTCAGTCCCCCCTTCCCGCATCTAGCAGACTCGCTGACCCGTCGTCGCAGGTGCCGCAGCTTCGGCGAGT	CTCAGAGTCAGTCCC	TCGCTGACCCGTCGTCGCAGGTG	5.814299257	14.00189813	4	5	2	7	11	6	6	9	4	10	10	7	125	68	82
679	CP003824.1	470381	470438	+	CNAG_01372-t26_1	CNAG_01372-t26_1	CNAG_01372-t26_1	2	GC	AG	54	-2.961164792	-0.997196724	0.432728042	0.117121556	1.963968068	7.588017695	T	C	G	G	C	G	A	G	T	A	T	C	TCGCAGGTGCCGCAGCTTCGGCGAGTCCCGTCTCCTATATGCTGACCACACACCACCCTAACAGTTCGTCACCTGCAGATCCGTCTTACTCGCCCATG	GCTTCGGCGAGTCCC	TAACAGTTCGTCACCTGCAGATC	11.56553618	33.36582196	17	9	14	18	21	20	21	4	8	20	27	18	122	72	74
680	CP003824.1	470536	470595	+	CNAG_01372-t26_1	CNAG_01372-t26_1	CNAG_01372-t26_1	3	GT	AG	21	-2.584716347	-2.861071152	0.546819208	0.873348687	-0.276354804	-0.464533116	C	C	G	G	T	A	T	G	C	G	A	C	ATATCACCAGCCAGGCCCCGGTATGCTGACCATCCCTTGGCACCTCACTTGGCGTCTGCTGATCTTTTTAAACCATGTAGGACCTTCGTTCAGCTGCGGC	GCCCCGGTATGCTGA	GATCTTTTTAAACCATGTAGGAC	14.58956581	12.94261294	12	2	6	7	3	4	9	2	11	7	5	7	51	19	41
681	CP003824.1	470968	471015	+	CNAG_01372-t26_1	CNAG_01372-t26_1	CNAG_01372-t26_1	4	GT	AG	29.5	-5.029073211	-2.861795611	1.053545681	0.710098862	2.1672776	2.954586076	C	C	C	G	T	A	T	G	T	T	C	C	TAATTGAACTGCCGACTCCCGTATGTCCTTACTATTTAAATCTTGGCGTTTATTTAATGTTGTGCTAGTCCCGTCGAACAACCCGTGG	ACTCCCGTATGTCCT	TTTATTTAATGTTGTGCTAGTCC	3.334095877	12.63349175	3	0	3	8	4	4	3	1	3	7	9	5	76	41	57
682	CP003824.1	471352	471418	+	CNAG_01372-t26_1	CNAG_01372-t26_1	CNAG_01372-t26_1	5	GT	AG	50.5	-4.581946598	-2.523711694	0.601034262	0.163346976	2.058234904	5.7237678	A	A	G	G	T	G	C	G	T	T	C	C	GTGAAAGACGCCGTAGAAAGGTGCGTTCATTGTATTCCCTTCTTCCCCGATCCACCCTCAAAAGGGTCCGAAACTAAAATTCTGCAGTCCTCCATCGGTCTCGGATC	AGAAAGGTGCGTTCA	CCGAAACTAAAATTCTGCAGTCC	4.163693449	14.79531193	3	2	6	7	15	6	5	2	3	9	14	9	139	54	69
683	CP003824.1	472474	472533	+	CNAG_01372-t26_1	CNAG_01372-t26_1	CNAG_01372-t26_1	6	GT	AG	34	-4.852836611	-2.68764938	0.888514665	0.508750503	2.165187232	3.662826261	T	G	A	G	T	G	A	G	T	G	A	A	GTTGTATTCATCGATGTTGAGTGAGTCGCCTTACGCATGTTTTCAAGGACGCATTTTGATTTGACCGTATGTGGCTTTAGGAATGACAAGACCAGCTATG	TGTTGAGTGAGTCGC	TTGACCGTATGTGGCTTTAGGAA	3.645396465	15.04675269	0	0	3	8	11	6	3	4	1	7	6	5	83	32	59
684	CP003824.1	472641	472714	+	CNAG_01372-t26_1	CNAG_01372-t26_1	CNAG_01372-t26_1	7	GT	AG	55.5	-5.78960518	-3.056372067	1.585641449	1.087662189	2.733233113	2.462049863	G	T	T	G	T	A	A	G	T	C	T	A	ATGGAAGAGCCAGCTCGGTTGTAAGTCCCCCTCCCCCCTGTTTCCCTCCTTCAATCATGAAACGAAAGCGGCATAATTTAACCCCATCTCATAGCTACTGCTGCCGTCCTCCTA	TCGGTTGTAAGTCCC	AATTTAACCCCATCTCATAGCTA	2.45177726	12.1806688	2	3	1	13	10	5	2	3	0	13	6	4	114	56	91
685	CP003824.1	473902	473951	-	CNAG_01371-t26_1	CNAG_01371-t26_1	CNAG_01371-t26_1	1	GC	AG	13	-3.916667831	-1.843118629	0.711309795	0.363882791	2.073549202	4.495085452	T	G	G	G	C	A	A	G	T	C	T	C	CACGCTTGACGCGACTGTGGGCAAGTCTGCAAACGCTTAACAACTGTGTACCTGCTCACACCTCTTTTAGCTCATCTTGCCATTCCTTTT	CTGTGGGCAAGTCTG	CCTGCTCACACCTCTTTTAGCTC	9.334978747	24.97553374	5	2	2	16	35	14	3	0	1	11	31	13	50	11	41
686	CP003824.1	474771	474812	-	CNAG_01371-t26_1	CNAG_01371-t26_1	CNAG_01371-t26_1	3	GT	AG	24.5	-2.011991661	-0.370862005	0.537123331	0.138541869	1.641129656	5.124400604	A	A	G	G	T	A	C	G	C	G	A	C	TGTGCAAAGCATATTTCAAGGTACGCCTATGTATAGCAGATAAACATTGACCTCCTATGCAGGACCTCCGTCGCTCAGGCCG	TTCAAGGTACGCCTA	AACATTGACCTCCTATGCAGGAC	20.23587213	43.61052529	13	6	15	21	52	35	7	5	14	36	57	30	62	19	45
687	CP003824.1	474903	474989	-	CNAG_01371-t26_1	CNAG_01371-t26_1	CNAG_01371-t26_1	4	GT	AG	11.5	-3.917584206	-3.6107306	0.358864341	0.374458934	0.306853606	1.02473887	T	A	T	G	T	A	A	G	T	A	T	C	TGGACTTATTCTGCTTCTATGTAAGTTGAAGACAGATTCTGCGAAACAGGGTTCTTTATGTTGAAGCTTACTATTTGATTGTTCACTGTCGGCCTGTGCGTTCACAGATCTTTTTGCAAAGGGAACT	TTCTATGTAAGTTGA	GTCGGCCTGTGCGTTCACAGATC	6.120145812	9.114762353	4	1	5	11	11	5	3	0	2	7	1	2	48	11	45
688	CP003824.1	475968	476028	-	CNAG_01370-t26_1	CNAG_01370-t26_1	CNAG_01370-t26_1	1	GT	AG	27	-4.42609802	-2.839818302	0.270712275	0.696895317	1.586279718	3.674976876	C	A	G	G	T	G	G	G	C	C	T	A	GTGGTTGCGGATGAATACAGGTGGGCGCTACATTGAATAGTTACGGTAGCATGCACTGACCAAGGAAATATATTACGGTAGCTATAAGTTGTGGGGGTAGT	ATACAGGTGGGCGCT	AAGGAAATATATTACGGTAGCTA	4.744080951	12.76171678	5	0	1	10	9	3	2	4	5	2	6	1	93	43	55
689	CP003824.1	476362	476414	-	CNAG_01370-t26_1	CNAG_01370-t26_1	CNAG_01370-t26_1	2	GT	AG	13	-5.165433496	-2.188882071	2.659434994	1.049452504	2.976551425	1.803259217	A	G	A	G	T	A	A	G	C	G	T	A	TGTCCTTGTTGCACGAAAGAGTAAGCGTTGTATACCCAATAATGACAGTGAATGTCTGACGATTTCTCTACAGGTACCATAGTTTGGCGGCCT	GAAAGAGTAAGCGTT	GTCTGACGATTTCTCTACAGGTA	4.786324786	19.46597761	1	1	0	7	4	1	1	1	0	4	8	2	12	14	15
690	CP003824.1	487199	487265	-	CNAG_01367-t26_1	CNAG_01367-t26_1	CNAG_01367-t26_1	5	GT	AG	12	-7.121123443	-4.121088091	1.656918126	1.392980086	3.000035352	2.400470983	T	T	G	G	T	G	A	G	T	C	C	T	TAGGACCAGAAGAGACCTTGGTGAGTGCCCGGAAGATGGGTATGAGCCGTGTAGCTGCGATGATAGATTAACCTATAGTCGGCGTAGCCTCTCAAAGCCATTGTGCG	ACCTTGGTGAGTGCC	TTAACCTATAGTCGGCGTAGCCT	0.833333333	9.700360923	1	0	0	5	7	2	1	0	0	6	11	0	39	12	15
691	CP003824.1	487339	487407	-	CNAG_01367-t26_1	CNAG_01367-t26_1	CNAG_01367-t26_1	6	GT	AG	11	-4.666900848	-2.971021447	2.740465429	0.516135145	1.695879401	1.053324565	C	A	G	G	T	G	A	G	A	C	T	C	AGCAATCCCAGGGCGTCCAGGTGAGAACTAGTCGTGCATTTGCGTTCCTAATTGAGGACTTGACTGAAGGGCTTATTATACCATTCTAGCTCGTCCGGCAATCCCTATC	GTCCAGGTGAGAACT	GGCTTATTATACCATTCTAGCTC	8.547008547	11.57585447	4	0	2	14	26	5	1	0	3	9	10	2	30	11	16
692	CP003824.1	489863	489910	-	CNAG_01365-t26_1	CNAG_01365-t26_1	CNAG_01365-t26_1	1	GT	AG	29	-5.76111906	-3.214304562	3.12714853	1.437088801	2.546814498	1.281750716	T	C	T	G	T	G	A	G	T	A	A	A	TCTACTGGACTCGACTTTCTGTGAGTGAGATTGATGTAAGACATTAGCATTAAGCTGACTATCTGAAGAAACGTTACGACGAACAGCA	CTTTCTGTGAGTGAG	ATTAAGCTGACTATCTGAAGAAA	3.975714845	11.86158894	3	0	2	8	8	1	3	0	2	6	5	1	43	33	35
693	CP003824.1	491551	491606	+	CNAG_01364-t26_1	CNAG_01364-t26_1	CNAG_01364-t26_1	2	GT	AG	101.5	-6.702023055	-4.735778812	1.228466132	0.353491617	1.966244243	2.664162566	C	G	C	G	T	A	C	G	T	C	C	A	ACCCAGACGTCGTCAACCGCGTACGTATATTTGAGCTTCCAATTCTCTTCTCGCACTGATCAGACCTCCACAACAGCCACTTGTGATTTGCGGCCC	AACCGCGTACGTATA	TGATCAGACCTCCACAACAGCCA	1.116273091	3.662149198	5	1	0	16	18	10	2	2	1	7	6	5	223	100	153
694	CP003824.1	491831	491882	+	CNAG_01364-t26_1	CNAG_01364-t26_1	CNAG_01364-t26_1	3	GT	AG	75.5	-5.551901129	-4.340933024	0.178810204	0.237650884	1.210968105	7.052480285	T	T	G	G	T	A	T	G	T	T	T	A	GCGGAATTCGGCGGCAATTGGTATGTGAGATCCATAAAAATGCATATGGGCTTGGCTGAAAAGACTTTCAAGTTACGGAACTACGTTTGCTG	CAATTGGTATGTGAG	TGGCTGAAAAGACTTTCAAGTTA	2.056042083	4.716188431	2	0	0	5	15	5	7	3	5	9	20	8	187	74	134
695	CP003824.1	492748	492794	-	CNAG_01363-t26_1	CNAG_01363-t26_1	CNAG_01363-t26_1	1	GT	AG	72	-7.625850307	-4.698551847	3.370488828	0.921784018	2.92729846	1.451015064	G	A	C	G	T	A	T	G	T	C	G	A	GCCAGAAAGGAATATGAGACGTATGTTGTTTTCATGTTTAGCTCTTCGATTGACTAACATGATTTAGCGATTACAAACCTGAACTAG	TGAGACGTATGTTGT	GATTGACTAACATGATTTAGCGA	1.325127523	4.115535393	2	2	0	13	7	4	2	2	0	11	6	3	165	70	140
696	CP003824.1	492878	492926	-	CNAG_01363-t26_1	CNAG_01363-t26_1	CNAG_01363-t26_1	2	GT	AG	46.5	-4.423288022	-3.831464204	0.410329581	0.195717433	0.591823817	2.254801837	A	G	G	G	T	A	A	G	C	G	C	G	AGTTCTATAACAATTTGAGGGTAAGCCGGTTCAGCTAATTGGGTTCTGGGAAAAACTGATCAATTTCAGGCGGTGGGTGTGAGCGCGAT	TTGAGGGTAAGCCGG	GAAAAACTGATCAATTTCAGGCG	4.790124329	6.566178061	5	2	4	17	8	9	6	1	8	11	8	6	114	45	100
697	CP003824.1	493315	493365	-	CNAG_01363-t26_1	CNAG_01363-t26_1	CNAG_01363-t26_1	3	GT	AG	16	-5.001027468	-2.782619398	2.931243582	0.612475718	2.21840807	1.283130535	T	G	A	G	T	G	A	G	T	C	T	A	AAGCGGGCGGAGACTGTTGAGTGAGTGCATATGGCCTAATCAGTTGAGTCTGTGAAATGACAAAAAGACAGCTATATCCTTGTAGACACTC	TGTTGAGTGAGTGCA	GTGAAATGACAAAAAGACAGCTA	6.25	13.63150634	4	0	4	7	24	9	2	0	4	6	17	4	45	16	28
698	CP003824.1	493626	493687	-	CNAG_01363-t26_1	CNAG_01363-t26_1	CNAG_01363-t26_1	4	GT	AG	61	-4.935935902	-4.444219731	0.106635137	0.505057919	0.491716171	1.649922497	T	C	G	G	T	A	T	G	T	G	G	T	GTATTGGTATGGCTGGATCGGTATGTTTCCGTTCTAGTTTCCTCTTTGATCCCCTCCGCTAACTCCCTCCATTGAAATATAGGGTAAAACAACCCTCATGCA	GGATCGGTATGTTTC	CTCCCTCCATTGAAATATAGGGT	3.64380978	4.512599787	6	3	4	10	12	6	2	1	2	7	10	2	125	58	100
699	CP003824.1	494385	494452	-	CNAG_01362-t26_1	CNAG_01362-t26_1	CNAG_01362-t26_1	1	GT	AG	133	-5.637127614	-3.352469725	0.438585662	0.612485085	2.284657889	5.252918292	A	A	G	G	T	A	A	A	T	A	T	A	TCCGAGAGCGAGTTCCCAAGGTAAATTTGAGTTTGCAGGCTTGTCAGAATTAGTACGTAAACACGGAGGGCTGACTGAGAGAAATTAGATACTTTGCCCAAGAAGTCA	CCCAAGGTAAATTTG	GGCTGACTGAGAGAAATTAGATA	2.002409536	9.653377996	10	5	8	48	53	21	1	1	5	18	24	7	392	130	268
700	CP003824.1	494854	494915	-	CNAG_01362-t26_1	CNAG_01362-t26_1	CNAG_01362-t26_1	2	GT	AG	94	-6.06879286	-2.427377425	0.675336819	0.31122263	3.641415436	8.481879719	C	G	C	G	T	G	A	G	T	A	A	C	ATGATTGGGACGAAGTCCGCGTGAGTCACAATCTAACAGAAACATGTTTTTAGCAGCTCACCTCACACGCTTTAACCCTCAGAACTTCATGAAGTGCCTCAT	GTCCGCGTGAGTCAC	TCACACGCTTTAACCCTCAGAAC	1.529909513	16.09736751	1	2	1	23	28	22	3	2	3	16	28	21	230	92	123
701	CP003824.1	495128	495194	-	CNAG_01362-t26_1	CNAG_01362-t26_1	CNAG_01362-t26_1	3	GT	AG	44	-4.598145854	-2.565818191	0.428866007	0.280779692	2.032327663	6.867078512	A	T	G	G	T	A	G	G	T	A	T	T	ACGGGCCTTTGCCATAAATGGTAGGTTCAGTTTGACTCCCGTGACTCGTTTCTAGGATATTTTACTCAAGGCGAAATTGTGGAACAGATTATGCCCGAACAAAGAAA	TAAATGGTAGGTTCA	AAGGCGAAATTGTGGAACAGATT	4.359841509	14.52703575	9	4	4	20	32	12	5	0	1	10	17	10	143	42	87
702	CP003824.1	496443	496494	-	CNAG_01362-t26_1	CNAG_01362-t26_1	CNAG_01362-t26_1	4	GT	AG	37	-4.003415587	-2.172492764	0.78065324	0.276249908	1.830922822	3.829596209	A	A	G	G	T	A	T	T	G	A	G	A	CGATGAATACGAAGTCAAAGGTATTGCAACCTATATATAATATCCTTCGTCCTTTACTGATCACCTTCCTAGAGAAAAAGACGACATTTGGT	TCAAAGGTATTGCAA	TTTACTGATCACCTTCCTAGAGA	6.252623763	18.41907234	15	6	7	24	36	11	9	0	0	18	27	13	149	34	106
703	CP003824.1	496571	496622	-	CNAG_01362-t26_1	CNAG_01362-t26_1	CNAG_01362-t26_1	5	GT	AG	62	-4.267521252	-1.32489333	0.487999463	0.241814295	2.942627923	9.358311548	C	A	G	G	T	C	A	G	T	C	T	C	ATAGGCCAGACCCATCCCAGGTCAGTTTTGCACTTGGCATTCGCGGATAAGCTGATACATGCAATTTGAAAGCTCGTGGTCGACGACCGTTT	TCCCAGGTCAGTTTT	TGATACATGCAATTTGAAAGCTC	5.054823328	28.59580732	18	4	4	35	51	30	6	2	6	42	43	26	165	59	136
704	CP003824.1	497547	497619	+	CNAG_01361-t26_1	CNAG_01361-t26_1	CNAG_01361-t26_1	1	GT	AG	100	-5.429601743	-4.705198479	0.649856184	0.193775875	0.724403264	1.850236285	G	A	G	G	T	G	C	G	G	C	T	C	CCCAGTTCTCAGCTCAAGAGGTGCGGATGTCTCGGTGGCCAAAACACGGCCCTAAATTATGGCAGCGCGCTGATACCTCATATCCTTAAATAGCTCCGTCGCCGAAGGGAGGA	CAAGAGGTGCGGATG	TACCTCATATCCTTAAATAGCTC	2.37692743	3.704545506	12	5	4	21	43	23	9	1	5	22	35	8	367	97	329
705	CP003824.1	497668	497806	+	CNAG_01361-t26_1	CNAG_01361-t26_1	CNAG_01361-t26_1	2	GT	AG	77	-5.350000988	-4.565998769	1.247836346	0.274576526	0.78400222	1.062803425	A	A	G	G	T	T	A	G	C	C	G	A	TTGAAATCCGTCGCCAAAAGGTTAGCCTTCAAATCATGTCGTCGCAGTCTACATTGTGCTTTTTCCATGCCCAATCAAAGCTGTCAAACAGTTGGGTCCTGCATCAGAGGGGCCAGCACGGAATAATTTGTATGCTGACCAGAGTTTGTGCTACTGTAGCGAGAAGAAAACCTTGCCAA	CAAAAGGTTAGCCTT	CAGAGTTTGTGCTACTGTAGCGA	2.920197163	4.170291938	8	1	4	15	39	15	10	7	2	31	47	10	337	73	308
706	CP003824.1	497989	498042	+	CNAG_01361-t26_1	CNAG_01361-t26_1	CNAG_01361-t26_1	3	GT	AG	62	-7.863253081	-4.878018476	2.1468829	0.500057515	2.985234605	2.345623636	A	A	A	G	T	G	A	G	T	A	C	T	GCTACCATGAAGTTCAGAAAGTGAGTCGGTGTATAAGGACTTTGCCTTAGCAGATCTGCTTATACGTATACTAGACTTCTTTCAAAGGAAAAAA	CAGAAAGTGAGTCGG	TCTGCTTATACGTATACTAGACT	0.681544948	3.393701972	7	0	2	20	32	11	4	0	2	20	30	11	399	62	290
707	CP003824.1	498171	498222	+	CNAG_01361-t26_1	CNAG_01361-t26_1	CNAG_01361-t26_1	4	GT	AG	55	-4.870393327	-3.911475302	0.22356094	0.492126594	0.958918024	3.072739383	C	C	A	G	T	G	A	G	A	A	C	A	AGCTGCTTGGGCTTTGACCAGTGAGATTGCATTGGTAGGAATACACTCTGCTCGGAGCTGATAATTTGAAAGACATCGCTTCTGGAACTTCT	TGACCAGTGAGATTG	CGGAGCTGATAATTTGAAAGACA	3.28549817	6.411003322	7	2	8	20	48	9	6	2	4	27	51	12	228	53	168
708	CP003824.1	498332	498379	+	CNAG_01361-t26_1	CNAG_01361-t26_1	CNAG_01361-t26_1	5	GT	AG	102	-5.997766538	-5.295860754	0.768845833	0.809493517	0.701905784	1.088955391	A	G	C	G	T	A	A	G	T	G	G	T	CTCGACGTGAGAGAGCAAGCGTAAGTGATCCCACAAGAATGGTGAATACAATCTAACCTTTTCACAAGGGTTTGGGCTCTTGGTAACA	GCAAGCGTAAGTGAT	CAATCTAACCTTTTCACAAGGGT	1.640758255	2.716090287	3	3	6	18	22	5	2	1	3	10	10	3	301	100	206
709	CP003824.1	498567	498617	+	CNAG_01361-t26_1	CNAG_01361-t26_1	CNAG_01361-t26_1	6	GT	AG	135.5	-7.176184985	-6.194921451	0.760259741	1.041932013	0.981263535	1.317709228	C	T	C	G	T	A	T	G	T	A	T	T	CCCAGCCTGAATGGGAGCTCGTATGTTGTCTGTCTTATTCTTTTTAGTCTACCTACTAATGATCTATGCAGATTTCTCCTGCCCTAACTGT	GAGCTCGTATGTTGT	CCTACTAATGATCTATGCAGATT	0.727319104	1.5530492	2	0	3	9	17	2	3	1	3	8	30	3	367	135	261
710	CP003824.1	498782	498831	+	CNAG_01361-t26_1	CNAG_01361-t26_1	CNAG_01361-t26_1	7	GT	AG	100.5	-5.44766281	-4.321084514	0.30059772	0.147042764	1.126578296	5.83110259	C	A	T	G	T	G	A	G	T	G	C	A	CGATTAGTGGACCTCCTCATGTGAGTATATGTTTTGTAATTGGCTATTGCCACTAACTAGTCGGATCTAGGCATCCTTCTACCGCAGTCC	CCTCATGTGAGTATA	CACTAACTAGTCGGATCTAGGCA	2.240253429	4.808797133	11	5	6	20	43	14	4	0	1	13	36	12	294	98	197
711	CP003824.1	499051	499110	+	CNAG_01361-t26_1	CNAG_01361-t26_1	CNAG_01361-t26_1	8	GT	AG	175	-7.238235908	-5.735875886	1.948026495	0.907789552	1.502360022	1.210781784	T	G	C	G	T	G	A	G	T	T	A	A	ATCCAAGCCATCATCGATGCGTGAGTAGCAGTAATAACTATGTCAACTCACAGTAATGGTTTCTAACCACTTGATATCAGTAACATCGTCCCTCCTCTCA	CGATGCGTGAGTAGC	TTCTAACCACTTGATATCAGTAA	1.27067259	2.07078916	0	1	5	12	10	2	1	1	5	24	21	4	305	174	189
712	CP003824.1	499488	499545	+	CNAG_01361-t26_1	CNAG_01361-t26_1	CNAG_01361-t26_1	9	GT	AG	130	-6.976944585	-6.053267508	2.063009759	0.525410934	0.923677077	0.751506401	A	C	A	G	T	G	G	G	T	A	G	T	ATGCTTCTACATCATGGACAGTGGGTTGAAAGATCAATCTTAAGGATCTCATCTGACTGGACTGACAATTCTTTATAGAGTTCTTCCCTGATGACGAA	TGGACAGTGGGTTGA	GGACTGACAATTCTTTATAGAGT	1.218521858	1.626909268	0	0	4	5	20	3	1	4	5	7	13	5	359	128	223
713	CP003824.1	499633	499707	+	CNAG_01361-t26_1	CNAG_01361-t26_1	CNAG_01361-t26_1	10	GT	AG	160.5	-5.988083575	-4.46074587	0.529747627	0.097619941	1.527337705	4.911060469	A	T	G	G	T	A	T	G	T	T	C	G	GTACGCTTTCCAATCCGATGGTATGTTGCTTCAATCTATGTTTGACGTTTAAAGTTTTATTTTACTGTATCCACTTACTCTGTCTCTTCTCGCAGTCGCTGCTCCCCAGGGTGGC	CCGATGGTATGTTGC	TACTCTGTCTCTTCTCGCAGTCG	1.596395603	4.41658653	3	1	2	15	28	18	8	6	3	33	42	26	348	157	235
714	CP003824.1	501439	501492	-	CNAG_01360-t26_1	CNAG_01360-t26_1	CNAG_01360-t26_1	1	GT	AG	102	-7.048508947	-3.450576894	1.756074149	0.505580002	3.597932053	3.410192322	A	G	T	G	T	G	A	G	C	G	G	G	ACTATGGGCAACAAAGTAGTGTGAGCTTTATTATGGTTCATAGGATGTGAAATTTTTATACTGATCTGTCTTAGGGGTGGTAAACGGTTCCAAA	AGTAGTGTGAGCTTT	TTTATACTGATCTGTCTTAGGGG	1.436423919	9.691922113	1	2	0	7	21	14	0	4	1	10	17	10	151	99	143
715	CP003824.1	501664	501743	-	CNAG_01360-t26_1	CNAG_01360-t26_1	CNAG_01360-t26_1	2	GT	AG	85	-4.948145586	-3.708840968	1.314805023	0.741520219	1.239304618	1.422027626	C	C	T	G	T	A	A	G	T	T	T	C	CATCGGATCCTTTCAATCCTGTAAGTCAATTTGTTCTTGAGTCTCACTTGTCGAGAAGCGGAGTCTGTATGGCCAATATATTGACCTTTATGTCATACAGTTCGCTTCCCCGAGCATTGA	AATCCTGTAAGTCAA	TTGACCTTTATGTCATACAGTTC	4.039663886	7.590614358	5	16	5	7	21	13	3	1	0	5	10	7	186	93	150
716	CP003824.1	502310	502364	-	CNAG_01360-t26_1	CNAG_01360-t26_1	CNAG_01360-t26_1	3	GT	AG	86	-6.121278572	-3.607922921	0.333434675	0.420793027	2.513355652	8.108365962	G	C	A	G	T	A	A	G	T	T	T	A	CTCTCTGACTGTCCTGCGCAGTAAGTCCTTACGTCAGCTTACCATATTAAAGTCGCAGCTGACAAGAAATGCTAGTTATCACCCAGACTACTGAG	TGCGCAGTAAGTCCT	CAGCTGACAAGAAATGCTAGTTA	1.565413304	7.716714648	5	1	3	17	29	16	0	1	2	2	11	6	199	85	136
717	CP003824.1	502555	502616	-	CNAG_01360-t26_1	CNAG_01360-t26_1	CNAG_01360-t26_1	4	GT	AG	49	-4.702288832	-2.641910287	0.346219605	0.355548324	2.060378545	7.191024336	A	A	G	G	T	G	A	A	A	A	A	A	ACACAAGTCTGTATCAAAAGGTGAAAAAAGCTTTTGATCGGAATCAATGTCTCGAGTTCTTAGCTAAATCCCCGCTGTGCAGAAACGAATTTCCACCAGTAT	CAAAAGGTGAAAAAA	GCTAAATCCCCGCTGTGCAGAAA	3.709375745	14.21183733	15	4	6	27	41	19	0	0	2	18	28	6	169	47	139
718	CP003824.1	503016	503070	-	CNAG_01360-t26_1	CNAG_01360-t26_1	CNAG_01360-t26_1	5	GT	AG	39.5	-5.20577456	-3.824463054	1.394192841	0.092406584	1.381311506	1.712290993	G	A	G	G	T	A	G	G	G	C	T	T	TGATGGAAGACTGTGCAGAGGTAGGGATTTGCGCGCGATTTGACTCTCAGAATCAAAATCTAACGATGATCATAGCTTTCAAGCGACTTCATCGG	GCAGAGGTAGGGATT	AAATCTAACGATGATCATAGCTT	3.350095976	6.544247399	4	3	2	4	9	6	4	2	0	6	10	1	140	37	105
719	CP003824.1	503244	503295	-	CNAG_01360-t26_1	CNAG_01360-t26_1	CNAG_01360-t26_1	6	GT	AG	33	-5.142317549	-2.215638357	0.219043686	0.386534504	2.926679192	11.40969955	C	T	G	G	T	C	A	G	T	A	T	G	TGACATCAAAGCCGCAGCTGGTCAGTGATATTTCTTTCAATGTTTAAATTTGTGGTACTGAATAGGGCCTAGATGCTCGCCCACCTGCTACT	CAGCTGGTCAGTGAT	TGGTACTGAATAGGGCCTAGATG	2.696041621	17.9030658	5	1	4	28	27	12	1	1	1	18	17	6	126	32	89
720	CP003824.1	504200	504251	-	CNAG_01360-t26_1	CNAG_01360-t26_1	CNAG_01360-t26_1	7	GT	AG	43.5	-6.335363769	-2.603701253	1.459966167	0.323659315	3.731662516	4.322173275	A	A	G	G	T	A	T	G	C	A	C	C	TCAGAATGTTGCCAGAAAAGGTATGCCTGCTAATGGAAGTGGGGACACCGATGCTGACGTGTACCACTACAGACCTGCGCGTTTGTCAATTT	GAAAAGGTATGCCTG	GCTGACGTGTACCACTACAGACC	1.578581696	14.21311649	1	0	3	8	19	9	0	1	2	7	11	4	124	43	76
721	CP003824.1	505402	505470	-	CNAG_01360-t26_1	CNAG_01360-t26_1	CNAG_01360-t26_1	8	GT	AG	24	-3.31700057	-2.225044195	0.448997941	0.509264807	1.091956375	2.78573052	C	G	G	G	T	A	A	G	T	A	A	C	TATAGGCGAGCGAGGGCCGGGTAAGTCGTTGCAGCACTGTCTTGCGAGCCCAGCAGGTGCCGTTGCTGACTACGGGTGCGCCTTGGCAGAACGATGCCTTCCAACCTGG	GGCCGGGTAAGTCGT	CTACGGGTGCGCCTTGGCAGAAC	9.676076985	17.91633867	20	7	6	5	17	14	8	4	3	1	4	9	100	73	48
722	CP003824.1	505594	505642	-	CNAG_01360-t26_1	CNAG_01360-t26_1	CNAG_01360-t26_1	9	GT	AG	13	-6.704161585	-2.690402394	2.860457842	0.239265154	4.013759192	2.421934448	T	C	G	G	T	G	A	G	T	C	G	C	AGCGCTGCGTATGCACGTCGGTGAGTCCTCTCTGCGCGCCCCTCGGTCCAGCGCTGATGCCCTCCGCAGCGCAAGAGAGATAATAGGCG	ACGTCGGTGAGTCCT	AGCGCTGATGCCCTCCGCAGCGC	2.012663953	13.30524939	0	1	1	2	3	4	0	0	1	2	2	4	47	33	21
723	CP003824.1	506196	506319	+	CNAG_01359-t26_1	CNAG_01359-t26_1	CNAG_01359-t26_1	1	GT	AG	61.5	-1.918709988	-0.329199958	0.329524616	0.617652699	1.589510031	3.932690977	C	T	G	G	T	T	G	G	T	C	G	A	CTCTCAGGATGTTCTTCCTGGTTGGTACCACCCTTGCGCGAAAGCCTTGCTATTCGCGCTGACACGTTTACTGCTTTTTCTTGCATCCGAACCTGCCCGACTGTGTTTTTTCTATTTCTCTGCCCGAAAATTTTGGTTGCACAGCGAGAACTTACTCATACAAT	TTCCTGGTTGGTACC	CGAAAATTTTGGTTGCACAGCGA	21.05618285	44.51079329	70	18	27	108	190	102	22	9	23	67	71	41	144	48	122
724	CP003824.1	506436	506490	+	CNAG_01359-t26_1	CNAG_01359-t26_1	CNAG_01359-t26_1	2	GT	AG	124.5	-4.548533189	-2.88990083	0.548293678	0.191982595	1.658632358	4.94520881	T	G	G	G	T	A	T	G	T	G	T	A	ACGTGTAGCGGTAAACATGGGTATGTATTCTCTTATTCATTCCTTACACAGATCGGACGCTGACATGGAGGCTAGGTATATCATCTCAGTCATTA	ACATGGGTATGTATT	GACGCTGACATGGAGGCTAGGTA	4.239291419	11.9201266	15	9	13	38	38	16	13	4	0	39	49	31	276	118	237
725	CP003824.1	506645	506700	+	CNAG_01359-t26_1	CNAG_01359-t26_1	CNAG_01359-t26_1	3	GC	AG	83	-4.783146678	-2.482860155	0.435754891	0.230352857	2.300286523	8.083301736	A	A	A	G	C	A	A	G	T	A	T	G	AGGTTGTCAATGTCAATAAAGCAAGTCTTTTTAATCTGTTTGTTTTACTTGGCCCGACGACTGACTGTTCTTGCAGATGGGCTTTTTTGCGATGGT	AATAAAGCAAGTCTT	ACGACTGACTGTTCTTGCAGATG	3.563852649	15.37678706	14	4	4	54	77	21	8	2	4	49	54	27	231	80	154
726	CP003824.1	506752	506981	+	CNAG_01359-t26_1	CNAG_01359-t26_1	CNAG_01359-t26_1	4	GT	AG	81.5	-3.99528092	-2.284822702	0.652270511	0.15144011	1.710458218	4.424301241	C	A	T	G	T	A	A	G	T	C	T	T	AAGTGTTTGTCTCTTGTCATGTAAGTCACAGTTCATTGTTATTTGCCCTACACTTTTCACTCTTTATTCTTTTCCATCTATGATGAACATTATGCATAGGGACAACAGATCTTTCGGGAATGTTGATTTATGCGGGACGATCTTGTAGTAATTGATCGATTAGTTCCTGATCCTTTTTATTTCCTCATTTTCTAGAGTTCAAAACCGATTGAGAGTGTGATCAAGTTTTGCTGACTTGCCTGATCTTCAGCTTACTCACTCGGATATGAA	TGTCATGTAAGTCAC	CTGACTTGCCTGATCTTCAGCTT	6.346324805	17.54781972	22	13	12	66	83	32	4	2	3	78	65	21	225	74	181
727	CP003824.1	507114	507174	+	CNAG_01359-t26_1	CNAG_01359-t26_1	CNAG_01359-t26_1	5	GT	AG	61	-3.939679352	-2.823713314	0.188326696	0.164115956	1.115966037	7.737770779	A	T	G	G	T	A	A	G	T	T	T	T	GAGTAGAAGCGAATGATATGGTAAGTCTTTATTCACTTGAACCTTGCTCCTATCGCATCACAAACTGAGAGGTGAGTTCAGTTTGCGATCGGAACTATTAA	GATATGGTAAGTCTT	AAACTGAGAGGTGAGTTCAGTTT	6.109713059	12.57523304	15	2	8	48	56	15	18	6	14	98	68	26	238	57	197
728	CP003824.1	509779	509847	+	CNAG_01357-t26_1	CNAG_01357-t26_1	CNAG_01357-t26_1	2	GT	AG	12.5	-4.291297798	-3.220956337	0.941328969	0.69464442	1.070341461	1.584673422	C	T	C	G	T	G	A	G	T	C	T	T	TGGATAGGTCCTAATCACTCGTGAGTCTTTTCTCGCCTTTTTACTCTCCAATGCATCCTCTGGATCCGCCTGACGATCAAATCCTCTAGCTTGGTGTTTCAACTCGTCG	TCACTCGTGAGTCTT	CTGACGATCAAATCCTCTAGCTT	5.240829346	10.10619011	1	0	1	5	3	1	1	1	2	2	4	2	37	12	15
729	CP003824.1	512263	512317	+	CNAG_01356-t26_1	CNAG_01356-t26_1	CNAG_01356-t26_1	2	GT	AG	15	-7.113634847	-0.827178242	2.097694105	0.85638073	6.286456605	4.805636817	T	T	T	G	T	G	A	G	T	A	C	C	CTGGGAACGTTGCTTGTTTTGTGAGTTAGTCACCTCCGCACCACTCATACCGTGCCTGATTGTATTACATAATAGACCCTTGGCCTCCCCTTCCT	TGTTTTGTGAGTTAG	CTGATTGTATTACATAATAGACC	1.212121212	36.63216011	3	0	0	7	18	4	1	0	0	15	18	7	53	15	17
730	CP003824.1	513400	513455	+	CNAG_01356-t26_1	CNAG_01356-t26_1	CNAG_01356-t26_1	3	GT	AG	27.5	-5.563984931	-3.526801966	0.606036032	0.324470612	2.037182964	5.132888069	C	A	A	G	T	G	A	G	T	C	C	T	ACCGACGACTTTGTACCCAAGTGAGTCGCAGAGCTTCGTCAATGGCATCTCGTACGCTAACGAAATGATGTGATAGCCTGCGACCCTCTGTGGACA	ACCCAAGTGAGTCGC	CTAACGAAATGATGTGATAGCCT	2.060606061	8.004050194	0	0	0	2	3	4	2	2	1	8	4	4	74	32	27
731	CP003824.1	515383	515432	-	CNAG_01355-t26_1	CNAG_01355-t26_1	CNAG_01355-t26_1	1	GT	AG	106	-6.269861337	-3.210285513	1.83197944	0.335313962	3.059575824	2.845415757	C	T	C	G	T	G	A	G	T	A	G	G	AATTGACGTGTATGGTGCTCGTGAGTTAATATTCTTCTCAATAGGCGTCGACAACTGATTTGCGTCACAGAGGGTGAAAAACTCGACCCC	GTGCTCGTGAGTTAA	ACAACTGATTTGCGTCACAGAGG	2.057116494	10.04138805	2	4	5	30	56	34	0	4	2	17	25	19	322	102	211
732	CP003824.1	516004	516062	-	CNAG_01355-t26_1	CNAG_01355-t26_1	CNAG_01355-t26_1	2	GT	AG	48	-3.994352166	-3.631845843	0.729430686	0.486789223	0.362506323	0.715984731	C	A	G	G	T	G	T	G	T	C	T	G	GCGGTAAAGAGGTTGACCAGGTGTGTGCGCTTTACAAACTAATTTGTACGGAACCAGCTCACAAATTCGAGGTGCATAGCTGCGAGGCGCCTCACCTCC	GACCAGGTGTGTGCG	CACAAATTCGAGGTGCATAGCTG	6.882618871	8.813336137	17	1	7	11	19	2	17	3	3	14	14	6	152	46	102
733	CP003824.1	516162	516217	-	CNAG_01355-t26_1	CNAG_01355-t26_1	CNAG_01355-t26_1	3	GT	AG	28.5	-4.392151	-3.074945274	0.652051082	0.302962842	1.317205726	3.173123578	G	T	T	G	T	A	C	G	T	A	A	A	ATAAACACGTTACGTTTGTTGTACGTTATGCCCCTCATTGGGTATTCATTGCCGCTGACATAAGGAATCCCGGCAGAAAATTGACGTAGATCAACA	TTTGTTGTACGTTAT	GACATAAGGAATCCCGGCAGAAA	4.715892926	10.67593776	13	2	2	17	17	9	4	1	2	10	8	6	129	27	72
734	CP003824.1	516239	516298	-	CNAG_01355-t26_1	CNAG_01355-t26_1	CNAG_01355-t26_1	4	GT	AG	28	-3.453321722	-2.069924663	0.329999641	0.615404274	1.383397059	3.431355761	G	C	T	G	T	A	A	G	T	T	A	T	TGGAGCAACTGGCTGGCGCTGTAAGTGTACTGATCCCCTCCACTCCCGTATGCTTATTTATTTGTATCTCGCGTCTGCAGTATAAACACGTTACGTTTGT	GGCGCTGTAAGTGTA	TTTGTATCTCGCGTCTGCAGTAT	8.397926335	19.77966785	10	1	3	17	18	15	17	3	7	15	28	20	114	26	62
735	CP003824.1	516356	516407	-	CNAG_01355-t26_1	CNAG_01355-t26_1	CNAG_01355-t26_1	5	GT	AG	62.5	-2.670057942	-1.517559906	0.170064372	0.315669593	1.152498036	5.567143038	G	C	C	G	T	G	C	G	T	C	A	A	GCCTTGTAGACTTCCATGCCGTGCGTCTCTTACGTCTGCCAAGTAGAGACAGATACTTAATCCGATTTTCAGCAATGGTGTGGACCTTGCCA	CATGCCGTGCGTCTC	ATACTTAATCCGATTTTCAGCAA	13.57776878	26.01197157	26	7	12	23	43	23	25	8	14	32	57	27	151	55	78
736	CP003824.1	516419	516483	-	CNAG_01355-t26_1	CNAG_01355-t26_1	CNAG_01355-t26_1	6	GT	AG	75	-3.469040863	-3.208055309	0.563352371	0.472103806	0.260985554	0.6150077	C	G	G	G	T	G	A	G	T	A	C	T	CTCACGTTTGCTCGTCGCGGGTGAGTACAGCGGTACCGGTCACGCCTTCATTCGCAAATGTGATTGTGCTGATTACGCCTTGTAGACTTCCATGCCGTGCGTCTC	TCGCGGGTGAGTACA	GTGCTGATTACGCCTTGTAGACT	9.13910803	10.90775532	21	3	11	8	26	12	13	5	9	10	18	10	160	70	84
737	CP003824.1	516535	516598	-	CNAG_01355-t26_1	CNAG_01355-t26_1	CNAG_01355-t26_1	7	GT	AG	105.5	-4.098476034	-3.569660602	1.143081058	0.228672127	0.528815432	0.785718473	C	A	G	G	T	A	A	G	T	A	G	T	AAACGTTACATCCACAGCAGGTAAGTGCACTCGGCAGGACAGTCTCCGTGCTTTGCTGACCAGCCAATCAATCGGGGGTCAAAGAGTTTGACGGCATCGTCCGT	CAGCAGGTAAGTGCA	CAATCAATCGGGGGTCAAAGAGT	6.603403062	8.064395473	20	5	16	19	25	10	8	5	7	5	13	5	220	199	94
738	CP003824.1	520943	520990	+	CNAG_01353-t26_1	CNAG_01353-t26_1	CNAG_01353-t26_1	2	GT	AG	10.5	-4.473088616	-2.026545344	0.2917797	0.375970374	2.446543272	8.904096561	T	G	G	G	T	A	T	G	T	A	A	G	AAGCTTCACACCGGAAATGGGTATGTAAGGTCCGCTGAAGATCAGTTTTGTGCTGATTTGCTCTCTAGAAGCGTCATTCATCTCTTGC	AAATGGGTATGTAAG	TGTGCTGATTTGCTCTCTAGAAG	6.366274108	21.07018357	0	0	0	5	9	5	1	1	1	9	9	6	15	10	12
739	CP003824.1	522339	522389	-	CNAG_07423-t26_1	CNAG_07423-t26_1	CNAG_07423-t26_1	1	GT	AG	35.5	-5.921567408	-3.922317428	3.282385349	0.527971811	1.99924998	1.041577089	A	A	G	G	T	G	A	G	C	G	C	T	CAGCTTATGTACTTGTTAAGGTGAGCCTTGTTCGTAATGAGGATACTAGCTACTTATTGACTCTTTCATAGGCTTTGCTACCTGTCAGGAT	GTTAAGGTGAGCCTT	ACTTATTGACTCTTTCATAGGCT	3.890720208	6.347373298	6	0	2	3	7	4	8	0	1	2	6	3	87	41	34
740	CP003824.1	523789	523843	-	CNAG_01352-t26_1	CNAG_01352-t26_1	CNAG_01352-t26_1	1	GT	AG	14.5	-4.415597259	-1.514861993	1.567337275	0.862061631	2.900735266	2.808758093	C	T	G	G	T	G	A	G	T	G	T	G	AGTGGCTAAAGCAATGCCTGGTGAGTGGGCCTATTTGCAATCGTATGCTTATAGTGCTCACCAAATGAATCCAAGGTGATGGGAAAAGCTCTACC	TGCCTGGTGAGTGGG	GCTCACCAAATGAATCCAAGGTG	7.858237548	27.08148303	3	3	0	29	47	14	1	0	1	14	23	8	38	12	37
741	CP003824.1	524036	524090	-	CNAG_01352-t26_1	CNAG_01352-t26_1	CNAG_01352-t26_1	2	GT	AG	18	-9.259428383	-3.347160654	0.778060527	0.604238685	5.912267728	10.39491277	A	G	T	G	T	A	A	G	C	T	C	C	AGCCCAGAAATTCTCTCAGTGTAAGCTCATCTACTTACTCCTATCGATCCATTGAGGTTTTGACACATCTTCTAGTCCCTTCTAACTCTATGTTC	CTCAGTGTAAGCTCA	GGTTTTGACACATCTTCTAGTCC	0	9.264591618	0	0	0	11	15	2	0	0	0	9	5	2	53	18	30
742	CP003824.1	524274	524326	-	CNAG_01352-t26_1	CNAG_01352-t26_1	CNAG_01352-t26_1	3	GT	AG	38	-4.857721746	-4.207204107	0.49882784	0.495296801	0.650517638	1.602843513	A	A	A	G	T	A	C	G	T	G	T	C	CTGCCATTGAAGAAGGAAAAGTACGTATCCAAAGACAATTAACTGAGTAATAACATGACTGACTATATCAAAGGTCATTGATTGGCATCCATA	GGAAAAGTACGTATC	CATGACTGACTATATCAAAGGTC	3.371344137	5.241843418	1	1	2	5	6	3	6	1	1	1	6	3	69	37	55
743	CP003824.1	527979	528029	-	CNAG_01352-t26_1	CNAG_01352-t26_1	CNAG_01352-t26_1	4	GT	AG	39	-3.831721812	-2.900530544	0.990608525	0.385425081	0.931191268	1.517356534	A	G	G	G	T	A	A	G	C	A	C	T	CGCATGAGTCGGAGAATAGGGTAAGCATGTTCCTTTTTGCCAACGTCCACCTACTAAATGTACAATTGCAGACTATCGAGGAGTTTTACTC	AATAGGGTAAGCATG	TACTAAATGTACAATTGCAGACT	7.264070339	11.96685044	3	4	5	15	28	12	3	4	5	15	19	10	95	35	54
744	CP003824.1	528643	528693	+	CNAG_01351-t26_1	CNAG_01351-t26_1	CNAG_01351-t26_1	1	GT	AG	43.5	-4.221625512	-3.830155456	0.600716652	0.085744233	0.391470056	1.117403099	C	A	A	G	T	A	A	G	T	G	T	C	CCTTTGCCGCCACCCTACAAGTAAGTAACTAATACTAATGACCGCGATGGCAATTCATCTTACGATATTAGGTCTACAGGGAATGAAGCGC	CTACAAGTAAGTAAC	AATTCATCTTACGATATTAGGTC	5.265940525	7.244034548	12	4	3	14	26	9	7	1	3	8	6	4	129	41	91
745	CP003824.1	528755	528806	+	CNAG_01351-t26_1	CNAG_01351-t26_1	CNAG_01351-t26_1	2	GT	AG	37	-3.824272198	-2.483233149	0.567708815	0.42385468	1.341039048	3.278487364	A	A	G	G	T	G	A	C	T	A	T	A	ATATGCTTGAGCAATTAAAGGTGACTGTTCTTTCGCAATGTCCCGAAGTATGCAGTTCTGATATTGGATCAGATACAAAAACGATCTGGGTG	TTAAAGGTGACTGTT	CAGTTCTGATATTGGATCAGATA	6.818804975	15.40611293	8	2	7	31	25	12	6	2	10	32	35	10	130	35	77
746	CP003824.1	528840	528893	+	CNAG_01351-t26_1	CNAG_01351-t26_1	CNAG_01351-t26_1	3	GT	AG	39	-7.442255794	-4.023064733	2.460723515	0.957734387	3.419191061	2.242809417	G	G	T	G	T	A	A	G	T	G	T	T	CTGGGTGGATACGTGAGGGTGTAAGTTTGGTTACTTCTTGGTCAGCTGTTGCGGTGCTGACATTCACACCGTAGGTTAAACAGGCAGAAAGGTA	GAGGGTGTAAGTTTG	TGCTGACATTCACACCGTAGGTT	1.28489082	6.688607507	0	0	5	16	16	3	1	0	1	12	15	2	136	39	83
747	CP003824.1	528911	528965	+	CNAG_01351-t26_1	CNAG_01351-t26_1	CNAG_01351-t26_1	4	GT	AG	35.5	-3.769663922	-1.749912867	0.623743902	0.27201615	2.019751055	5.140967786	A	A	G	G	T	A	C	G	C	T	A	T	TAGGTTAAACAGGCAGAAAGGTACGCGATAAACATCCTGTTGGAAAACTATTGCAAGGTTGACAACTTGCTATAGTATATCTGACCATATGTGCC	AGAAAGGTACGCGAT	AGGTTGACAACTTGCTATAGTAT	7.093479674	23.28441383	7	0	3	28	49	17	20	3	10	43	77	21	128	34	80
748	CP003824.1	529057	529115	+	CNAG_01351-t26_1	CNAG_01351-t26_1	CNAG_01351-t26_1	5	GT	AG	36.5	-4.114122714	-1.68806339	0.595558276	0.509191768	2.426059324	5.362779152	A	T	G	G	T	G	A	G	G	A	T	G	ATATTCCTCGTTGCGTCATGGTGAGGCCATCTGCAATGACTCGATTCTAGCTCATAAAAGATCTCATAAAAATTGATAGATGGCTCTGGTACATGACCT	GTCATGGTGAGGCCA	GATCTCATAAAAATTGATAGATG	8.453408831	24.73405353	7	1	3	39	90	13	13	2	5	40	60	15	108	34	89
749	CP003824.1	529148	529215	+	CNAG_01351-t26_1	CNAG_01351-t26_1	CNAG_01351-t26_1	6	GT	AG	36.5	-3.91519064	-2.599210259	0.534106232	0.248595627	1.315980381	3.869028881	T	T	A	G	T	A	A	G	T	C	G	T	CATGACCTTGCAGAAGCTTAGTAAGTCCATACGTACATCTCAATGCCAGTGTGTATCTGTAACTTATTTCATCGGATGCTGTTCACAGCGTTGGTGACATTACTCCTG	AGCTTAGTAAGTCCA	TCATCGGATGCTGTTCACAGCGT	6.369863014	14.59355025	7	0	5	15	26	10	9	3	6	27	30	17	88	35	77
750	CP003824.1	529361	529408	+	CNAG_01351-t26_1	CNAG_01351-t26_1	CNAG_01351-t26_1	7	GT	AG	23	-4.733562448	-4.172079124	0.29882198	0.786635577	0.561483325	1.155721592	G	A	T	G	T	A	A	G	T	G	A	G	GTTTCAGGTCTCTGTGGGATGTAAGTTCCTAAGCTGCCGTCTAAAAACTCACTGACATCCTCTATTAGGAGTACGAAGCCAGGGAAAC	TGGGATGTAAGTTCC	TCACTGACATCCTCTATTAGGAG	3.572191712	5.634890745	4	2	3	12	20	3	4	0	2	12	15	2	125	22	74
751	CP003824.1	529451	529508	+	CNAG_01351-t26_1	CNAG_01351-t26_1	CNAG_01351-t26_1	8	GT	AG	30.5	-4.529315429	-2.605284567	0.341765938	0.651925524	1.924030862	4.527399457	A	A	G	G	T	A	T	A	T	G	A	T	CAGAATCCAGATTGGTAAAGGTATATACTTTATTACTGACCCTCCAAAAAAGAAACAGAGTATATTAATACCATATAGGATCTTGATCGGATTGAACT	GTAAAGGTATATACT	AGTATATTAATACCATATAGGAT	4.145122491	14.68434213	7	0	3	32	45	10	7	3	4	32	38	14	155	29	106
752	CP003824.1	529558	529603	+	CNAG_01351-t26_1	CNAG_01351-t26_1	CNAG_01351-t26_1	9	GT	AG	44	-7.957630841	-3.285034524	1.790354029	0.658195946	4.672596317	4.24279806	G	A	T	G	T	A	T	G	T	C	T	C	AGCCGTTGAATATGAACGATGTATGTGTACCTAATACGGCAAAATAATCTCCTGACGATTTTCTAGCTCAGGACATCCAAACCCTC	AACGATGTATGTGTA	ATCTCCTGACGATTTTCTAGCTC	0.736939334	10.32995245	4	0	1	22	46	11	1	0	0	23	38	7	188	44	130
753	CP003824.1	530002	530050	-	CNAG_01350-t26_1	CNAG_01350-t26_1	CNAG_01350-t26_1	1	GT	AG	16	-7.770790758	-2.608665366	3.240788522	0.675671406	5.162125391	2.700840371	G	G	G	G	T	G	A	G	T	C	C	G	GAAAGGTTGTTGAAGGGGGGGTGAGTGAAATGTTATATGATAAGGATTGTCTGGCTTACATTTGAACAGCCGACGGGAGGCGAAGTGCC	GGGGGGGTGAGTGAA	TCTGGCTTACATTTGAACAGCCG	1.587301587	16.38837029	0	0	3	5	9	5	0	0	1	11	12	7	83	16	40
754	CP003824.1	530203	530256	-	CNAG_01350-t26_1	CNAG_01350-t26_1	CNAG_01350-t26_1	2	GT	AG	18	-4.393169313	-2.568197667	0.486325441	0.599556004	1.824971646	4.094500847	C	C	C	G	T	G	A	G	T	A	T	G	GAGAGTGGACTGATTTGCCCGTGAGTATTTCAATTGATCCTATATAGGCAGTTAAAGTTAGCTCACAGTATCAGATGGAGGTTCCCCTTCCGCC	TTGCCCGTGAGTATT	AAGTTAGCTCACAGTATCAGATG	10.51017083	18.46423169	4	1	2	17	23	9	1	1	1	3	12	4	69	15	37
755	CP003824.1	530818	530879	-	CNAG_01350-t26_1	CNAG_01350-t26_1	CNAG_01350-t26_1	3	GT	AG	11.5	-4.449577815	-3.069121733	0.327543923	0.334368899	1.380456082	5.108275841	A	C	G	G	T	G	A	G	A	G	A	A	CTGTCGCCGCTTTGGAAACGGTGAGAGCAATTTTCCTCTTTGATAAGAACGTCGTGTTTATGATATATCATACTCCTTCCAGGAAACTTCATTAGTTTTTTC	GAAACGGTGAGAGCA	ATATATCATACTCCTTCCAGGAA	4.262758849	10.7328956	4	1	3	19	16	6	1	0	3	11	7	5	72	11	56
756	CP003824.1	531030	531085	-	CNAG_01350-t26_1	CNAG_01350-t26_1	CNAG_01350-t26_1	4	GT	AG	31.5	-4.47857503	-2.576188558	0.880981394	0.041158974	1.902386472	3.736105983	A	A	G	G	T	G	C	G	T	A	C	A	TGGGCAAGGCGATTGATAAGGTGCGTGGCGACGATATTTGACAGAAACAGATGACCTGATGACAGATTGTACGCAGACATTTCCGGCCCAGTTAAG	GATAAGGTGCGTGGC	TGATGACAGATTGTACGCAGACA	4.701505714	14.32367632	2	1	1	11	14	12	2	4	3	17	18	9	77	29	53
757	CP003824.1	532027	532135	+	CNAG_07424-t26_1	CNAG_07424-t26_1	CNAG_07424-t26_1	1	GT	AG	39	-4.513745421	-3.88245063	0.576576746	0.242147318	0.631294791	1.748486218	G	C	G	G	T	G	A	G	T	A	T	T	CATCTCTTATATATGCGGCGGTGAGTATGCAATCTCACGAGGCGCCCAGTGCTGTCGTCTCCAACTTGAGATCTGGCAGTAATGCGCCGTTCGGACGTATCGCAGGATTAGGGCTGACAGTGGCGGCAGATTGTGGGGCGCAGACTGCT	GCGGCGGTGAGTATG	AGGGCTGACAGTGGCGGCAGATT	4.30928108	6.916996047	7	0	4	10	15	7	6	2	5	8	17	5	118	38	83
758	CP003824.1	532229	532317	+	CNAG_07424-t26_1	CNAG_07424-t26_1	CNAG_07424-t26_1	2	GT	AG	104.5	-4.607036109	-3.116663787	0.694029606	0.443946613	1.490372322	3.133252994	G	A	A	G	T	A	G	G	T	T	C	G	CAAGCCTCGGACAACGAGAAGTAGGTTGCTTAGGGTTTTCATTACATTGTGATTGCTGATTAAAATAACCTCTTGCATCGATCTCTTATCTGTTCTTCCTCTGTGTCAGTCGTAGGTCTTATTCGCTAC	CGAGAAGTAGGTTGC	CTGTTCTTCCTCTGTGTCAGTCG	4.472214122	10.64788517	4	5	2	16	34	11	13	8	5	35	30	23	211	98	139
759	CP003824.1	532320	532387	+	CNAG_07424-t26_1	CNAG_07424-t26_1	CNAG_07424-t26_1	3	GT	AG	109.5	-4.695963146	-3.803687905	0.243886878	0.460239886	0.89227524	2.967107782	G	T	C	G	T	A	G	G	T	G	T	G	GTTCTTCCTCTGTGTCAGTCGTAGGTCTTATTCGCTACATTTATGACACTTGAAACAATAGGGCTGGTAACTGACGGATTTTGTATAGGTGCAATTCGAGGCTCGATG	TCAGTCGTAGGTCTT	AACTGACGGATTTTGTATAGGTG	5.506666253	7.285353779	8	4	7	18	26	14	6	5	4	20	12	10	220	102	138
760	CP003824.1	535298	535349	-	CNAG_01348-t26_1	CNAG_01348-t26_1	CNAG_01348-t26_1	2	GC	AG	227	-3.72485373	-2.056143831	0.601171593	0.174620803	1.668709899	4.616937537	A	A	G	G	C	A	A	G	T	T	T	T	TGATTACAATGGATGGCAAGGCAAGTCTATCGCCCCAATGCTCCCTTAACCCGAATAACATCATACTATCAGTTTCTTCCTTACTCTGACCC	GGCAAGGCAAGTCTA	GAATAACATCATACTATCAGTTT	7.33907546	19.50485976	42	13	50	89	121	63	34	21	52	117	151	69	787	210	463
761	CP003824.1	535421	535470	-	CNAG_01348-t26_1	CNAG_01348-t26_1	CNAG_01348-t26_1	3	GT	AG	223.5	-3.268188736	-2.464365192	0.473701312	0.327914439	0.803823544	2.416596306	T	A	G	G	T	A	T	G	T	A	T	T	CGGCATTATGTCAGCCATAGGTATGTTGATAAGGCTTTGCTTTTAAACTCTTCTAAAGCCGAACAAATAGATTTCCGTACTTCTTTGGAG	CCATAGGTATGTTGA	TTCTAAAGCCGAACAAATAGATT	9.633092431	15.48634696	86	33	71	123	171	51	34	18	41	80	109	26	844	198	460
762	CP003824.1	535499	535549	-	CNAG_01348-t26_1	CNAG_01348-t26_1	CNAG_01348-t26_1	4	GT	AG	162	-3.621247585	-3.350178531	0.694095465	0.087466905	0.271069054	0.671119976	A	A	G	G	T	A	G	G	G	T	T	C	AAGCTCTTATCTATGAAAAGGTAGGGCAGTACTGAGTCGGACGATTCTTGAATGCTAACTTGAATCTGCAGTTCGGTGACGGCATTATGTC	GAAAAGGTAGGGCAG	ATGCTAACTTGAATCTGCAGTTC	8.004210498	8.929211698	57	29	39	50	89	29	19	9	28	38	53	20	747	143	424
763	CP003824.1	535625	535704	-	CNAG_01348-t26_1	CNAG_01348-t26_1	CNAG_01348-t26_1	5	GT	AG	113	-3.756255731	-3.83017493	0.856389747	0.136459056	-0.073919199	-0.147639271	A	A	A	G	T	G	A	G	T	G	A	C	CTTTTGAGGTTCCTCCGAAAGTGAGTGTGAATAGCCGTATAATACATCCGTCCGATGTGGAGACCAATAATGGAGCTTAATGCTTACTGTGTCACCATAGGACCCAGTGCTCTACAGGCT	CCGAAAGTGAGTGTG	TGCTTACTGTGTCACCATAGGAC	7.557023388	6.908295616	26	7	19	26	52	15	32	21	30	25	44	17	655	99	381
764	CP003824.1	536899	536951	+	CNAG_01347-t26_1	CNAG_01347-t26_1	CNAG_01347-t26_1	1	GT	AG	117	-4.209854782	-3.077630758	0.547540773	0.305439091	1.132224025	3.127842102	T	A	G	G	T	A	G	G	A	A	G	C	AGCCTATGGAGAGGCTATAGGTAGGACAATTCATATCCAGGGAACCTAATGTAGTCAACTAATCAGGCCGCAGAGCTTGACCCGACTGGATAT	CTATAGGTAGGACAA	GTCAACTAATCAGGCCGCAGAGC	5.327272713	10.76751717	13	6	11	42	39	18	14	12	12	40	40	21	311	108	267
765	CP003824.1	537077	537190	+	CNAG_01347-t26_1	CNAG_01347-t26_1	CNAG_01347-t26_1	2	GT	AG	78	-3.575513531	-3.075900991	0.393409077	0.42697856	0.49961254	1.490481424	C	A	A	G	T	G	A	G	T	G	C	A	TAAACCCCGGGTTCGTGCAAGTGAGTGCCATTCTATCACTTGTAGCATCAGTAACTTCCATTTTTTCGGTGGGAAAAGAACGAACAACAAAGGAGACGTTCCATGATGGTGGGCTGACTTCACTGTTTAAACAGGCACATTACCAAAGAGCAAA	GTGCAAGTGAGTGCC	TGACTTCACTGTTTAAACAGGCA	7.862960495	10.92775009	23	6	17	25	25	23	5	10	10	23	26	19	195	70	190
766	CP003824.1	537302	537363	+	CNAG_01347-t26_1	CNAG_01347-t26_1	CNAG_01347-t26_1	3	GT	AG	55	-3.415935877	-2.402676569	0.123124288	0.480415487	1.013259308	3.538752559	C	T	G	G	T	G	A	G	T	T	C	G	ATTCCGAAGCCGAAGAACTGGTGAGTCTCTGTCACTTTCGACTAGCCGTATAAAAATACACCATATGTTGATTTGGTCCAAGTCGCACCTCTTGACAGTCGG	GAACTGGTGAGTCTC	ATATGTTGATTTGGTCCAAGTCG	8.541183953	16.21547275	12	5	17	28	45	27	13	5	15	23	39	26	147	50	168
767	CP003824.1	537558	537608	+	CNAG_01347-t26_1	CNAG_01347-t26_1	CNAG_01347-t26_1	4	GT	AG	82	-4.526155768	-4.000464972	0.330464691	0.116611973	0.525690796	2.598259408	G	A	G	G	T	T	G	G	T	C	C	G	ATGGTATATGGGGATTTGAGGTTGGTTTCGTCCTTATTCGAGAGATTTAAATGGTTGACCTTGCTGTGCAGCCGATTGGCATCGTTAGACC	TTTGAGGTTGGTTTC	TGGTTGACCTTGCTGTGCAGCCG	4.192042382	5.87426203	9	1	12	16	20	14	16	7	5	11	22	13	267	78	255
768	CP003824.1	538183	538238	+	CNAG_01347-t26_1	CNAG_01347-t26_1	CNAG_01347-t26_1	5	GT	AG	87	-6.38250135	-5.262615199	1.024731117	0.237785188	1.119886151	1.843894615	G	A	C	G	T	A	A	G	C	A	T	C	TTTCGGGAAGAAGTCAAGACGTAAGCGCTCAGTTGACTACATCATGGACGTAACTAATGCTTCATATTATGTTTAGATCCTCCCTCGAGTACAGAA	CAAGACGTAAGCGCT	ATGCTTCATATTATGTTTAGATC	1.35266679	2.542725626	4	1	1	7	6	3	5	3	2	8	18	5	371	85	266
769	CP003824.1	538355	538401	+	CNAG_01347-t26_1	CNAG_01347-t26_1	CNAG_01347-t26_1	6	GT	AG	71	-4.175078666	-2.544483214	1.248714727	0.129154249	1.630595452	2.24974336	T	T	T	G	T	G	A	G	T	C	C	G	AGGGCAATCAAAAAGGCTTTGTGAGTTTCAGTCGTTTCTTCCGTTCATCCTAACACCTGTTTCACAGCCGAAAAGCAGCGAAGCTTG	GGCTTTGTGAGTTTC	TCCTAACACCTGTTTCACAGCCG	6.453877922	14.63711079	12	7	5	36	65	18	9	11	4	29	35	16	250	62	165
770	CP003824.1	538497	538552	+	CNAG_01347-t26_1	CNAG_01347-t26_1	CNAG_01347-t26_1	7	GT	AG	116.5	-3.108610301	-3.035565649	1.335368136	1.163251265	0.073044652	0.071439102	C	T	G	G	T	C	A	G	T	A	A	C	CGAAGTACTATCGAATACTGGTCAGTATTTTTCGGTACATTTCCTTTTAATTTCTGCTAAAATCAGTTATATATAGAACTTCGACAACGCTATGAC	ATACTGGTCAGTATT	CTAAAATCAGTTATATATAGAAC	12.28579118	12.59794669	2	1	0	6	12	8	76	9	57	20	32	47	231	125	125
771	CP003824.1	539097	539168	-	CNAG_01346-t26_1	CNAG_01346-t26_1	CNAG_01346-t26_1	1	GT	AG	16	-5.759983014	-2.504304064	2.837357078	1.265924535	3.25567895	1.814961613	A	T	C	G	T	G	A	G	T	A	T	T	CAAAGGTTAAAAAAAGAATCGTGAGTACCTTCGAATAATCTGTACATTTACGATTGATAACCTTCGATGGCTCTCGCTATTTTATCCTGTAGATTCTCCATAACACGTTCGA	AGAATCGTGAGTACC	CTCGCTATTTTATCCTGTAGATT	4.586683158	17.00876504	1	0	7	10	3	4	1	0	5	7	6	2	65	18	43
772	CP003824.1	539633	539690	-	CNAG_01346-t26_1	CNAG_01346-t26_1	CNAG_01346-t26_1	2	GT	AG	45	-3.121620041	-1.793015184	0.830235217	0.168161916	1.328604857	2.716593426	A	T	C	G	T	A	G	G	C	G	T	T	GATGCCGAAGATTATGGATCGTAGGCAAAGTCAAGACATTCGAAACCCGGCTTTATGGGGGCTTACTTTTACATCTAGGTTATCGAGGCGGACTAAAA	TGGATCGTAGGCAAA	GGGCTTACTTTTACATCTAGGTT	12.71923378	23.54168721	14	2	11	13	22	11	15	3	12	11	14	9	95	43	69
773	CP003824.1	539834	539889	-	CNAG_01346-t26_1	CNAG_01346-t26_1	CNAG_01346-t26_1	3	GT	AG	19.5	-2.456053708	-0.033891062	0.941593523	0.583324187	2.422162646	3.787611774	G	A	A	G	T	C	A	G	T	A	C	G	CTTTATCGAGAGCTAAAGAAGTCAGTTTGCTCATTGGTTCACGATGGTGATATGCTTATATCTATATCACTCTAAGACGACTCGAGTTATGCTTCA	AAAGAAGTCAGTTTG	TATATCTATATCACTCTAAGACG	16.52325076	49.38608864	21	2	15	38	31	16	7	1	9	39	30	13	51	18	47
774	CP003824.1	540032	540086	-	CNAG_01346-t26_1	CNAG_01346-t26_1	CNAG_01346-t26_1	4	GT	AG	42.5	-4.077712993	-1.478293727	0.674481054	0.073830765	2.599419266	6.635608841	T	G	A	G	T	T	A	G	T	C	A	A	CGTCACGGACAGACTGATGAGTTAGTTGATTGAATGAAGAGGAGAGGCCGGTGCTGACCATCAAATACACTGAAGCAATGTCCAAGGCATTATTC	TGATGAGTTAGTTGA	GACCATCAAATACACTGAAGCAA	5.877325289	26.39332018	8	1	8	15	46	11	6	2	9	39	38	19	123	41	89
775	CP003824.1	541151	541203	-	CNAG_01345-t26_1	CNAG_01345-t26_1	CNAG_01345-t26_1	1	GT	AG	68	-4.436728181	-4.446225494	0.567873861	0.80081729	-0.009497313	-0.016756002	G	A	G	G	T	A	A	G	T	A	G	T	CTATTCCGGCCAACATGGAGGTAAGTTGCTCTGTCTTTAGTGACCCTGGTCCTTATTGCTGACCTATACCCAGAGTATGCGTACGGCCGAGCT	ATGGAGGTAAGTTGC	TATTGCTGACCTATACCCAGAGT	5.335350504	5.138647496	15	3	13	22	43	7	1	1	3	5	11	2	173	66	118
776	CP003824.1	541385	541437	-	CNAG_01345-t26_1	CNAG_01345-t26_1	CNAG_01345-t26_1	2	GT	AG	17	-6.177901763	-3.244629486	1.96158409	0.278244981	2.933272278	2.564367812	A	T	T	G	T	G	A	G	T	C	T	T	TTGACAAACGCCGAGACATTGTGAGTATATGGCCTCTATATAGTATAGTCATTTTCCCTTACACCAGTGGTAGCTTTGGCATGAAGCCATTGC	GACATTGTGAGTATA	TTCCCTTACACCAGTGGTAGCTT	1.952054276	9.937557992	4	0	1	27	24	12	5	0	3	14	26	15	122	17	85
777	CP003824.1	541829	541880	-	CNAG_01345-t26_1	CNAG_01345-t26_1	CNAG_01345-t26_1	3	GT	AG	57	-4.084449975	-3.46053602	0.603313463	0.04773383	0.623913955	1.785612552	A	G	C	G	T	G	A	G	T	G	A	T	ACAACGTAAAGAGCATCAGCGTGAGTTGTTTTCCAGGATTGGTACGACAGAAGATGTTAAGCTGGGCACCAGGATCCACTTTGTCGGTTTAT	ATCAGCGTGAGTTGT	GATGTTAAGCTGGGCACCAGGAT	6.460445408	9.562299562	4	5	7	15	29	5	5	3	5	9	25	9	125	53	82
778	CP003824.1	542037	542087	-	CNAG_01345-t26_1	CNAG_01345-t26_1	CNAG_01345-t26_1	4	GT	AG	78.5	-4.184244925	-4.261670721	0.578713233	0.499558727	-0.077425796	-0.175414691	C	T	G	G	T	G	A	G	C	T	C	C	GTCTTCAGCAGCTAGATCTGGTGAGCACCATTTCTCTCTTGTAAACCAGCACACATCTAACTTCTTAACAGTCCGAACGTTTGCTTCGTCG	GATCTGGTGAGCACC	CACATCTAACTTCTTAACAGTCC	5.40776993	5.117736514	9	8	11	35	28	12	6	3	8	13	9	8	215	73	153
779	CP003824.1	542523	542763	+	CNAG_12441-t26_1	CNAG_12441-t26_1	CNAG_12441-t26_1	1	GT	AG	13	-1.343076016	0.530473134	1.067725019	0.365010157	1.87354915	2.875845912	G	A	G	G	T	G	A	G	T	T	G	A	CTGCGACCGCGTTATGAGAGGTGAGTTCTTTCCATCTATCCTTAATAATCCAACCCTATGAAGAAACATCTGGTAATCCGGAACTACCCACCCGGCTTTTCAAAAAGTGATAAGTTTCTACTATTGTTCCTCTGCACCTCCGGGGCGAGGTTGGTAGAAGTCTTCGGGTGTGGAAGGGGAAATTAAGGCGAGACTGAGGGTCAAATGCCATTTTTTGCTATGGTTCCAGTATGTGTGGTCGGCAAGCTGACTAGTCGGCAGTGACCCTTTTCATGCAGTCT	TGAGAGGTGAGTTCT	GCAAGCTGACTAGTCGGCAGTGA	31.85520362	59.50210878	8	5	11	151	189	61	5	2	1	11	16	2	18	18	7
780	CP003824.1	543752	543812	+	CNAG_01344-t26_1	CNAG_01344-t26_1	CNAG_01344-t26_1	1	GT	AG	10	-4.902399892	-2.684857177	2.276831629	0.759007338	2.217542715	1.600366046	C	A	G	G	T	A	A	G	C	T	G	G	AATTCTGCGGGCATTCACAGGTAAGCAAGCATACGACAGGTTCGTTCGCGCGATGGAGAATGGTCACTGATTTCGAGGAAGTGGATGGCGTCATTACAGAG	TCACAGGTAAGCAAG	GGTCACTGATTTCGAGGAAGTGG	8.419117647	14.56843243	0	0	3	5	7	7	3	0	3	4	8	6	24	9	29
781	CP003824.1	544470	544516	+	CNAG_01344-t26_1	CNAG_01344-t26_1	CNAG_01344-t26_1	4	GT	AG	20	-4.150118678	-3.183479082	0.047282265	1.000968473	0.966639596	1.670786013	A	T	T	G	T	G	G	G	T	C	T	T	ATGTTAAGGCTGGGGATATTGTGGGTCATTTTGAGAACTTAAACGACCAATGCTGATGTCACTGAAGCTTAGCGGAAAGGTCAAGGT	GATATTGTGGGTCAT	CAATGCTGATGTCACTGAAGCTT	5.65824949	12.01930145	4	1	2	2	17	6	3	1	2	2	21	5	64	19	35
782	CP003824.1	545551	545606	-	CNAG_01343-t26_1	CNAG_01343-t26_1	CNAG_01343-t26_1	1	GT	AG	15.5	-6.535957766	-2.64994635	1.960175921	0.512821628	3.886011416	3.321953409	T	C	T	G	T	A	C	G	T	T	C	T	TGTTTGAGGTACCTGGATCTGTACGTGATTCTTGTGTGACAGCGGCTCCAGAACTGACCATTAATCCCATGAGAAGTCTGTTAGATATTGTCTCAT	GGATCTGTACGTGAT	ACCATTAATCCCATGAGAAGTCT	1.486791451	13.9896485	1	1	0	13	10	3	0	0	0	8	1	2	40	15	20
783	CP003824.1	545982	546031	-	CNAG_01343-t26_1	CNAG_01343-t26_1	CNAG_01343-t26_1	2	GT	AG	11	-7.231315859	-3.877413699	2.231515434	0.427310543	3.353902161	2.556767703	G	G	T	G	T	A	G	G	T	T	C	A	ACCGCCGCATTGGAAAGGGTGTAGGTGTCCTCTTAACTGTATCTGCTGTATTATTGCTGATACTTTACAGTCAATTGGTTTTGGTGCTCC	AAGGGTGTAGGTGTC	TTATTGCTGATACTTTACAGTCA	3.03030303	6.701098083	0	0	1	2	9	1	0	0	0	2	8	1	28	11	15
784	CP003824.1	547216	547266	-	CNAG_01343-t26_1	CNAG_01343-t26_1	CNAG_01343-t26_1	8	GT	AG	10	-4.224553449	-3.447722225	3.013801864	0.73069768	0.776831224	0.433879651	G	G	G	G	T	G	G	G	T	C	A	C	CTCGAGAGAGGGCCAGTGGGGTGGGTAAACCTTGGCTCTTTGAATCGGTAACGTTCGCTGATTAAATTTAGCACGTAATGGGTATTTTGAG	AGTGGGGTGGGTAAA	CGTTCGCTGATTAAATTTAGCAC	10.23809524	8.794261294	5	0	5	2	3	2	1	0	2	2	3	2	25	10	14
785	CP003824.1	548015	548054	+	CNAG_01342-t26_1	CNAG_01342-t26_1	CNAG_01342-t26_1	1	GT	AG	87	-1.58881361	0.007530382	0.35816778	0.298617273	1.596343992	5.929266597	T	G	G	G	T	A	A	G	T	C	A	A	TGCCGCAACTATCTCAATGGGTAAGTCAATCTCAATCTCCATTATCTGACCGTCCGTCAGCAACTGCCGCTATGGAAACT	CAATGGGTAAGTCAA	ATTATCTGACCGTCCGTCAGCAA	25.59407156	50.56318218	38	23	25	99	138	64	43	29	28	112	163	75	127	60	100
786	CP003824.1	548148	548206	+	CNAG_01342-t26_1	CNAG_01342-t26_1	CNAG_01342-t26_1	2	GT	AG	83	-4.473427237	-3.305532971	0.161827728	0.369317043	1.167894266	5.016793183	C	A	C	G	T	A	T	G	T	T	G	A	AAGTTACCATTCCAGTTCACGTATGTCTCATCAATCCACGCATATATGTCCATTAACAACATGCCTTATCACCATATAGTGAGGATACGATCCGTAGTG	GTTCACGTATGTCTC	CATGCCTTATCACCATATAGTGA	4.283845058	9.643629146	8	5	4	22	41	9	5	3	6	16	31	7	156	79	119
787	CP003824.1	548376	548421	+	CNAG_01342-t26_1	CNAG_01342-t26_1	CNAG_01342-t26_1	3	GT	AG	33.5	-3.637733396	-1.75818176	0.524762689	0.10785885	1.879551636	6.076686334	T	A	T	G	T	C	A	G	T	G	T	T	AAGGGAAAGTGCAGGATTATGTCAGTATCTCTGGCTTCAGCCGCCCATTGCTAATCGCTTAAGTAGGTTAGGGAAGAAGAATCTCT	GATTATGTCAGTATC	ATTGCTAATCGCTTAAGTAGGTT	9.003861515	22.80465285	5	5	7	25	43	13	5	2	5	30	33	11	88	30	79
788	CP003824.1	550810	550906	+	CNAG_01341-t26_1	CNAG_01341-t26_1	CNAG_01341-t26_1	1	GT	AG	231.5	-0.330310764	1.240077305	0.398647046	0.248493978	1.570388069	5.790248762	A	T	A	G	T	A	T	G	T	A	T	T	ATCACAGGCTGTAAATAATAGTATGTCTCTAGTTAATGTCACCCGCGTCGTACCCAAATCCATCCTCGGTGCTTCCTTTACCAGTGCAACTCGCAGGCTTACCACTACCGTCCCCAGATTTGGTAGAATGCCTCCTC	ATAATAGTATGTCTC	CTTACCACTACCGTCCCCAGATT	44.52155785	70.17834331	243	110	235	275	315	176	744	200	620	169	266	137	702	142	652
789	CP003824.1	551035	551095	+	CNAG_01341-t26_1	CNAG_01341-t26_1	CNAG_01341-t26_1	2	GT	AG	268.5	-7.156715404	-3.191944227	0.581879195	0.301255705	3.964771177	10.48042488	T	C	A	G	T	A	A	G	T	T	G	A	GAGCAGTCAACTTGTCCTCAGTAAGTAACGATTTTCAGACCATTTAATGGCGATGATCTTTAGTCTGACTGAATCTTCCAGTGACTATCCCTGTTGGAGGA	TCCTCAGTAAGTAAC	AGTCTGACTGAATCTTCCAGTGA	0.726524743	10.18356664	5	3	13	25	56	15	10	2	12	43	61	30	1612	364	1196
790	CP003824.1	551255	551309	+	CNAG_01341-t26_1	CNAG_01341-t26_1	CNAG_01341-t26_1	3	GT	AG	389	-5.903125659	-2.541484119	0.667044822	0.219210472	3.36164154	8.292541947	A	C	T	G	T	G	A	G	A	T	T	G	TCAGGGTACCAAGCACAACTGTGAGAGTGCTTTTTCGCCAGCGATAAAAAAAATGAAACTGATCATCAGCGGTAGTTGTCAATACGGGCCCTACC	ACAACTGTGAGAGTG	AAACTGATCATCAGCGGTAGTTG	1.795181675	14.75953658	33	8	57	107	106	73	22	10	35	100	90	59	2262	671	1621
791	CP003824.1	550755	550810	+	CNAG_01341-t26_2	CNAG_01341-t26_2	CNAG_01341-t26_2	1	GT	AG	271.5	-0.137850351	1.540099206	0.167489239	0.094268797	1.677949558	15.12152126	A	A	A	G	T	A	T	A	G	T	A	T	TTGGTTTTTCCGTGTGAAAAGTATAGTCTTATCCTTGCACTACAAGCTTCAACTGATCACAGGCTGTAAATAATAGTATGTCTCTAGTTAATGTCA	TGAAAAGTATAGTCT	TCACAGGCTGTAAATAATAGTAT	47.93215063	74.56825197	808	265	754	347	354	241	241	109	233	260	291	166	630	215	476
792	CP003824.1	552719	552770	-	CNAG_01340-t26_1	CNAG_01340-t26_1	CNAG_01340-t26_1	1	GT	AG	33.5	-4.39453958	-3.151188671	0.104104769	0.584437649	1.243350909	3.627715405	A	A	G	G	T	A	T	G	A	G	A	T	AGGTTGTCGCAAGTGTCAAGGTATGATTTTTGTTTCCAAGACGGCCGATCATGTTTTACTGATTGATTACAGGATGACGCAATGGAGCTCTC	GTCAAGGTATGATTT	GTTTTACTGATTGATTACAGGAT	4.457249369	10.82453751	7	3	5	11	14	11	1	0	0	3	6	4	80	32	58
793	CP003824.1	553305	553359	-	CNAG_01340-t26_1	CNAG_01340-t26_1	CNAG_01340-t26_1	2	GT	AG	28	-6.934502407	-5.537005185	3.867750245	0.465950681	1.397497222	0.621332839	A	G	A	G	T	A	A	G	T	T	C	T	TGTTAGGTGATTCTACCAGAGTAAGTGGTGACGTGTGCCAACGGATAAACCGCGCAGGCTGACCATTTGGTTTAGTCTGTGGAGGCCACGATTGT	ACCAGAGTAAGTGGT	AGGCTGACCATTTGGTTTAGTCT	2.893772894	2.133642327	0	4	1	2	8	2	0	0	1	2	5	0	118	26	64
794	CP003824.1	553515	553562	-	CNAG_01340-t26_1	CNAG_01340-t26_1	CNAG_01340-t26_1	3	GT	AG	22	-7.436991398	-3.20249107	3.326348189	0.173136722	4.234500328	2.201950685	A	G	T	G	T	A	A	G	G	C	T	C	AAAGCATATTGTTTTACAGTGTAAGGTTCTACAATTATCACAGCGCGCATAAGCTTACATCGGTATAGCTCTAGATAAGTTAAGAACG	TACAGTGTAAGGTTC	ATAAGCTTACATCGGTATAGCTC	3.133468835	10.42430112	3	0	0	7	14	2	6	0	0	9	13	5	57	22	47
795	CP003824.1	553770	553820	-	CNAG_01340-t26_1	CNAG_01340-t26_1	CNAG_01340-t26_1	4	GT	AG	25.5	-8.776312646	-4.350559561	2.845790851	1.048454041	4.425753084	2.527587885	A	A	A	G	T	A	A	G	T	A	A	A	TTTCATGTTGTCCATCAAAAGTAAGTAATCCGTCGATGTTAGAGTGCACCATAGCTGATGCAAAGCGGAAGAAATCGTCCCCTCCTCTGCC	TCAAAAGTAAGTAAT	TAGCTGATGCAAAGCGGAAGAAA	0.653594771	5.826311855	0	1	0	5	18	3	0	0	0	2	10	1	84	25	55
796	CP003824.1	554178	554225	-	CNAG_01340-t26_1	CNAG_01340-t26_1	CNAG_01340-t26_1	5	GT	AG	33	-6.138286043	-3.025907544	2.798789906	0.335472127	3.112378499	1.912428182	G	A	G	G	T	G	A	G	C	G	C	C	GGACGGTATGGATGGTCGAGGTGAGCAATCTGTTTTTCATGTAGACTTGATCTGATCATCGAACGAAGGCCAGGTCATTGTCATAGGT	GTCGAGGTGAGCAAT	GATCTGATCATCGAACGAAGGCC	2.731326644	14.3235456	4	0	3	3	23	6	2	0	1	5	14	5	66	33	50
797	CP003824.1	554671	554719	-	CNAG_01340-t26_1	CNAG_01340-t26_1	CNAG_01340-t26_1	7	GT	AG	17.5	-7.661237906	-2.776307695	3.724362855	0.707862229	4.88493021	2.231830345	A	T	C	G	T	A	A	G	A	A	T	A	CGTCGGCGGCCTCGATAATCGTAAGAATTCCCACTCGGCAACTAGTTGAGATTGACTAAAATTTCGTAGATATTAATCAACTCAAAGAG	ATAATCGTAAGAATT	GATTGACTAAAATTTCGTAGATA	2.857142857	14.0756451	0	0	0	7	9	4	0	3	0	6	8	1	54	16	37
798	CP003824.1	554792	554848	-	CNAG_01340-t26_1	CNAG_01340-t26_1	CNAG_01340-t26_1	8	GT	AG	25	-7.559785013	-4.115340169	3.045417024	1.256072539	3.444444844	1.811003566	C	C	A	G	T	A	T	G	T	C	C	A	CAGGATTAACCCCAAGTCCAGTATGTCTGGCTTCTAGATTCACTACTTTCATTGAATTTTGTTGACACAAGTACTAGCCACGGCAGATGCCGATCCT	AGTCCAGTATGTCTG	TTTGTTGACACAAGTACTAGCCA	1.851851852	6.386069795	3	0	0	6	9	0	3	0	0	1	8	1	51	25	40
799	CP003824.1	554985	555048	-	CNAG_01340-t26_1	CNAG_01340-t26_1	CNAG_01340-t26_1	9	GT	AG	53	-8.063140985	-2.34459737	2.742526685	0.578185138	5.718543615	3.533883429	T	C	T	G	T	G	G	G	T	G	A	T	ATCCTGATACGAGTGATTCTGTGGGTTTTCCTTGACTTGTATATCTGGCATTAAATTGTGTGGATAAGCTGATTTTATGTTAAGGATGACATGGACTTTACATC	GATTCTGTGGGTTTT	TAAGCTGATTTTATGTTAAGGAT	0.892152863	16.88773052	0	0	2	7	33	14	1	0	1	5	19	11	142	91	63
800	CP003824.1	557398	557461	-	CNAG_01339-t26_1	CNAG_01339-t26_1	CNAG_01339-t26_1	1	GT	AG	33.5	-5.204769712	-3.976136566	0.93420716	0.730514235	1.228633145	1.794441656	C	C	G	G	T	A	A	G	C	G	G	A	ATTTGTTAAAGAGCCTCCCGGTAAGCTCCCATATTCTGTTTTGAAATGCAGGACATGGAATAAAGCTAATCGAGTCAACCGTAGGGAGTCACCCTTGAGCAAGT	CTCCCGGTAAGCTCC	GCTAATCGAGTCAACCGTAGGGA	2.90211402	6.580134545	8	2	3	18	15	10	2	1	0	9	1	4	165	32	115
801	CP003824.1	557627	557684	-	CNAG_01339-t26_1	CNAG_01339-t26_1	CNAG_01339-t26_1	2	GT	AG	20	-6.972240678	-4.491586526	1.547017652	0.273134521	2.480654153	2.73505493	T	C	T	G	T	G	A	G	T	G	T	T	ATGGTTTGGTTGATGGCTCTGTGAGTGTCGGTGTTCTTGTCTGATCAATATGTTGTGTTACTAATCTGTTATGTTTAGGTTGAGCTTGACCAAGACCT	GGCTCTGTGAGTGTC	TACTAATCTGTTATGTTTAGGTT	1.265215566	5.511330049	0	0	0	3	3	3	2	0	3	2	9	3	107	20	75
802	CP003824.1	557751	557799	-	CNAG_01339-t26_1	CNAG_01339-t26_1	CNAG_01339-t26_1	3	GT	AG	22	-8.434232461	-4.044784828	1.994212795	0.362185227	4.389447633	3.751042303	A	G	A	G	T	A	A	G	T	A	G	T	TTGGATTCAGTGTCTATAGAGTAAGTCCTAGATATAGAGTTGGCCGACATGGCTCATTATATGACGCAGAGTCCGAACGCGATGTTGGC	TATAGAGTAAGTCCT	TGGCTCATTATATGACGCAGAGT	0.401606426	5.752851256	1	0	0	5	9	3	1	0	0	5	13	1	82	22	60
803	CP003824.1	558028	558077	-	CNAG_01339-t26_1	CNAG_01339-t26_1	CNAG_01339-t26_1	4	GT	AG	25.5	-5.811071355	-4.217794079	0.894894405	0.234422057	1.593277276	2.98310447	A	A	G	G	T	G	C	G	T	T	G	T	GTAAAAATCCGAGCAAGAAGGTGCGTCTTCTGTCTACCCCGCACGGAACATAGTACTAATATCGTGACAGTGTGTAATTATCCCGATGCC	AAGAAGGTGCGTCTT	TAGTACTAATATCGTGACAGTGT	1.846187364	5.096677637	4	1	0	7	11	5	2	0	1	3	10	3	105	25	62
804	CP003824.1	558251	558305	-	CNAG_01339-t26_1	CNAG_01339-t26_1	CNAG_01339-t26_1	5	GT	AG	20	-8.268660884	-5.512373221	2.025628718	1.493212116	2.756287663	1.897079043	A	C	T	G	T	A	A	G	T	T	G	C	GGAGGAGTTGAGAAAGCACTGTAAGTTCCTTTCTGCGATAGTGATGCGGTGTGCATGTCCTGACCAGCATGATAGTGCTTGATCCAAGGAAGATG	AGCACTGTAAGTTCC	TGTCCTGACCAGCATGATAGTGC	0.462962963	2.711572007	1	0	0	0	7	2	1	0	0	1	4	1	71	20	54
805	CP003824.1	558831	558886	-	CNAG_01339-t26_1	CNAG_01339-t26_1	CNAG_01339-t26_1	7	GT	AG	31	-6.531456509	-4.502043024	2.380807755	0.62671438	2.029413485	1.427770606	G	C	C	G	T	A	C	G	C	T	T	A	GTACCCATTCATCTAAAGCCGTACGCCGCCCTTGGAAAACTATCCAAATGTTGCAGCTGAATCTGTCGCCATGCAGTTACCTCACAATCTTCCAAA	AAAGCCGTACGCCGC	CTGAATCTGTCGCCATGCAGTTA	1.778827233	4.395143582	3	0	0	3	7	1	3	0	3	5	7	2	102	31	59
806	CP003824.1	558949	559000	-	CNAG_01339-t26_1	CNAG_01339-t26_1	CNAG_01339-t26_1	8	GT	AG	44	-6.004870386	-3.930148617	1.053869343	0.883713036	2.074721769	2.612805397	A	A	G	G	T	C	A	G	T	T	C	G	CTCACTTTTCTCATGTCAAGGTCAGTTCAACGTATGATTACCTACAGCAAAGTCGTTGACCGAAGGGAACAGTCGAACTTTGTGGTGGTGGT	GTCAAGGTCAGTTCA	TCGTTGACCGAAGGGAACAGTCG	1.7003367	6.803043157	5	2	1	12	9	4	1	0	0	10	9	1	132	43	82
807	CP003824.1	559148	559200	-	CNAG_01339-t26_1	CNAG_01339-t26_1	CNAG_01339-t26_1	9	GT	AG	15	-8.510036612	-4.97218533	1.396184265	0.317308272	3.537851282	4.279782281	G	A	C	G	T	A	A	G	T	C	C	T	CCAGCTTTCCCATCACCGACGTAAGTTGTCGAAATACCCTTCAAAGCTGAGCTGAGACTGATGATGGCTGCAGCCTTCAGGATTAACTTGGGT	ACCGACGTAAGTTGT	GAGACTGATGATGGCTGCAGCCT	0.194931774	3.037517742	1	0	0	2	8	1	0	0	0	0	5	1	85	15	52
808	CP003824.1	560143	560194	-	CNAG_01339-t26_1	CNAG_01339-t26_1	CNAG_01339-t26_1	10	GT	AG	35.5	-5.671577259	-4.38910311	0.306650049	0.667354743	1.282474149	3.02451082	A	A	T	G	T	A	A	G	T	C	T	A	AGTACTATCAGCCATACAATGTAAGTTGAATTTAGATCTTACATTTAGCAGTTACTCATCCTTCTCTTGTAGCTATGCCTCGTCATCGACGG	TACAATGTAAGTTGA	TACTCATCCTTCTCTTGTAGCTA	1.881222119	4.802594793	4	1	2	4	14	6	4	0	2	3	10	4	169	35	102
809	CP003824.1	560233	560278	-	CNAG_01339-t26_1	CNAG_01339-t26_1	CNAG_01339-t26_1	11	GT	AG	43	-4.918575152	-3.340111489	0.906118225	0.651318415	1.578463663	2.449989176	A	G	A	G	T	G	G	G	T	T	C	C	GGTTCTAACGGCCCAACAGAGTGGGTGTCCCGTACTGATAATCTTCATGCATTAACCTTCTCATAGTCCGAGATTACCATGCCGAG	AACAGAGTGGGTGTC	ATGCATTAACCTTCTCATAGTCC	3.741623985	9.395150406	4	2	6	22	21	9	2	2	5	15	15	8	190	41	123
810	CP003824.1	560371	560422	-	CNAG_01339-t26_1	CNAG_01339-t26_1	CNAG_01339-t26_1	12	GT	AG	30.5	-6.41720111	-4.972691074	0.569502961	0.468647144	1.444510036	3.392315245	G	G	A	G	T	A	C	G	T	A	G	G	GGCGACTTGATGGCCTTGGAGTACGTCCGCTTTTTTGATAGGCGCATGACTATCATTGACAAACCTTTCCAGAGGCCAAAGGTCCTTATATC	CTTGGAGTACGTCCG	TCATTGACAAACCTTTCCAGAGG	1.137132449	3.13471145	0	1	2	5	10	3	2	0	0	0	10	1	121	30	104
811	CP003824.1	560735	560787	-	CNAG_01339-t26_1	CNAG_01339-t26_1	CNAG_01339-t26_1	13	GT	AG	33.5	-4.89866629	-3.853058645	0.932265371	0.419318604	1.045607645	1.771667769	A	C	A	G	T	A	T	G	T	C	C	T	CGTCCCCACACTTTGGAACAGTATGTTACATGTCTAAATTACAACCGCGTGCCATTGATTAATTCCGTCTCAGCCTTGTGTTCCTTGGTTCCA	GGAACAGTATGTTAC	ATTGATTAATTCCGTCTCAGCCT	3.533259628	6.588386642	5	1	1	11	11	6	5	2	1	10	14	2	103	32	66
812	CP003824.1	560825	560886	-	CNAG_01339-t26_1	CNAG_01339-t26_1	CNAG_01339-t26_1	14	GT	AG	25.5	-3.964336963	-2.807538304	0.769405338	0.193691683	1.156798658	2.525341856	A	A	A	G	T	G	T	G	T	T	T	T	CTTTGCAATTGCCTCTGAAAGTGTGTTGTCATCCCTTAGACTATAAAAAAGCGATGTGGGTTTCCTGCTGACCACAGACAAGTTTTTGATGATACTGGCCGT	CTGAAAGTGTGTTGT	TCCTGCTGACCACAGACAAGTTT	6.406220674	12.51897687	16	3	3	24	44	11	12	0	2	17	34	6	129	24	68
813	CP003824.1	560918	560970	-	CNAG_01339-t26_1	CNAG_01339-t26_1	CNAG_01339-t26_1	15	GT	AG	27.5	-5.821985731	-4.19149356	0.978771271	0.461544583	1.630492171	2.609743467	A	T	C	G	T	A	C	G	C	A	C	C	GTAGTCATCAAGCTCCTATCGTACGCACCGTTTTAATGTGCTTATTTGACAACCACGGCTAATCAAGAGACAGACCAATGGCTACTTTGCAAT	CCTATCGTACGCACC	CACGGCTAATCAAGAGACAGACC	1.886154558	5.297897046	6	0	0	10	21	2	2	1	1	8	12	3	126	27	65
814	CP003824.1	561608	561664	+	CNAG_01338-t26_1	CNAG_01338-t26_1	CNAG_01338-t26_1	1	GT	AG	16	-3.461870649	-2.742943325	0.482092739	0.454827084	0.718927324	1.878773239	A	A	G	G	T	G	T	G	T	G	C	A	GACTCCTGCGACCCACAAAGGTGTGTGTTCTATATCATCTCGCTCTCTGATTCTGTTGAGATACTAAGTAGCGATAGGCACCCGACCTGTCTCCCCG	ACAAAGGTGTGTGTT	GAGATACTAAGTAGCGATAGGCA	10.77390726	14.2586957	12	2	7	30	20	15	5	0	1	7	8	6	64	14	54
815	CP003824.1	562039	562081	+	CNAG_01338-t26_1	CNAG_01338-t26_1	CNAG_01338-t26_1	2	GT	AG	15.5	-3.667875412	-3.352737534	0.997814054	0.711867436	0.315137878	0.445317909	A	A	A	G	T	A	G	G	T	G	C	C	GTAACAATTCTCTCCTAAAAGTAGGTATTCAAGGCTACGTTGAATTTGTCTAACATCATGCAGGCCCGTTTGCTTTCTCTTCT	CTAAAAGTAGGTATT	ATTTGTCTAACATCATGCAGGCC	8.009150283	9.36026936	10	1	3	4	19	5	7	0	3	3	16	3	61	15	32
816	CP003824.1	563083	563133	+	CNAG_01338-t26_1	CNAG_01338-t26_1	CNAG_01338-t26_1	4	GT	AG	12.5	-3.714701887	-3.14217385	0.812414105	0.519777208	0.572528037	1.028188436	A	A	G	G	T	A	A	A	G	A	C	G	TGTTGTCGCTTTTGAGGAAGGTAAAGACATCGTTTCTGTGTAGCGTGTATCTTTCTGCTAATGTTGCGTAGACGGTTACGCCCGAGACGTG	AGGAAGGTAAAGACA	TTTCTGCTAATGTTGCGTAGACG	7.523850353	10.44907075	6	0	1	8	14	6	7	1	6	7	20	6	47	12	51
817	CP003824.1	563277	563324	+	CNAG_01338-t26_1	CNAG_01338-t26_1	CNAG_01338-t26_1	5	GT	AG	29	-3.415574927	0.691707009	0.593509283	0.070141151	4.107281936	11.90353084	C	T	A	G	T	G	A	A	G	A	A	C	TACGGAGACCGCATCATCTAGTGAAGGTTTCCGTTTTCGATTGTAACAAATGCTAACGTATTTCACAGAACCGAGACGATATGGAAGA	CATCTAGTGAAGGTT	AATGCTAACGTATTTCACAGAAC	8.837886252	62.56124055	10	3	4	65	86	67	8	3	5	68	70	56	75	26	78
818	CP003824.1	563417	563464	+	CNAG_01338-t26_1	CNAG_01338-t26_1	CNAG_01338-t26_1	6	GT	AG	19	-6.607715444	-4.138001206	1.708212864	0.489481049	2.469714238	2.407298544	A	A	T	G	T	G	A	G	T	T	T	A	GGCTTCAAAGATCACCCAATGTGAGTGTGCTGCAGACATAGTTTTACGTATGCTCATACTTGTATCAGTTATGTTCTTGAACGCCACC	CCCAATGTGAGTGTG	TATGCTCATACTTGTATCAGTTA	1.269157088	5.824545825	0	0	1	5	2	4	2	0	1	6	5	3	57	19	47
819	CP003824.1	563772	563821	+	CNAG_01338-t26_1	CNAG_01338-t26_1	CNAG_01338-t26_1	7	GT	AG	25	-5.291832632	-5.388159081	0.836140846	3.457395998	-0.096326448	-0.046904472	G	A	T	G	T	G	A	G	C	G	G	T	GGCCTCCACCCATCAAAGATGTGAGCAACGTCCAAATGATTACAGATTGAAGATCTCTAACGCTGCGCAGGGTATAATACCAAGGAACTC	AAAGATGTGAGCAAC	AGATCTCTAACGCTGCGCAGGGT	2.620934621	5.816819481	2	2	2	6	16	0	0	0	0	4	4	0	76	24	38
820	CP003824.1	563904	563957	+	CNAG_01338-t26_1	CNAG_01338-t26_1	CNAG_01338-t26_1	8	GT	AG	13	-7.894747246	-3.339006563	1.856655292	0.568184349	4.555740683	4.063954284	C	T	T	G	T	A	T	G	T	A	C	A	CGGTGCAGTCCATCTACCTTGTATGTACTCGATGAGCTTTATTTTGCTCAGTGCTACGCTGATGACCATATAAGACAAGGGCATTGCCAAAGTT	TACCTTGTATGTACT	TACGCTGATGACCATATAAGACA	0.497512438	10.59067709	0	0	0	7	6	1	2	0	0	10	5	4	66	13	41
821	CP003824.1	564014	564065	+	CNAG_01338-t26_1	CNAG_01338-t26_1	CNAG_01338-t26_1	9	GT	AG	17	-6.578348684	-2.913473684	1.612173285	0.464421652	3.664875	3.783526508	T	G	C	G	T	A	A	G	T	A	C	T	TAAGTTATGCAGAGGCTTGCGTAAGTTTTTAATAGATCTTGTTCTTGTTAGTAGTACTGAAATTGCCTTAAGACTGGTTTTGAGTTCAAGAA	GCTTGCGTAAGTTTT	AGTACTGAAATTGCCTTAAGACT	1.253561254	11.94084776	1	0	1	10	10	4	1	0	1	13	10	6	64	17	44
822	CP003824.1	565205	565265	-	CNAG_01337-t26_1	CNAG_01337-t26_1	CNAG_01337-t26_1	1	GT	AG	91	-1.166065375	-0.951972733	0.279516935	0.074891371	0.214092642	1.28144494	T	A	G	G	T	A	T	G	T	C	C	C	GAGCAGAGTACATAAGATAGGTATGTATTAGCGTCGATTCACTCAAAGAAAGCTTTGGTCCTGACTAACCGCCACCAGCAGCCCATAAAGACGTGCGTCTG	AGATAGGTATGTATT	TGACTAACCGCCACCAGCAGCCC	55.20472141	52.33385503	70	33	49	71	85	40	1	1	0	9	20	9	81	46	45
823	CP003824.1	565414	565464	-	CNAG_01337-t26_1	CNAG_01337-t26_1	CNAG_01337-t26_1	2	GT	AG	23.5	-4.837532874	-2.696962304	0.882743159	0.3449713	2.140570569	3.9119547	A	T	G	G	T	A	A	G	C	T	C	T	CCACACTTCAGCCTGTTATGGTAAGCGTTCCTTCTCTTCGCTTTTTCTACAGCTAGCTAAATATACGGTAGTCTAAAACGGTAGACGTCAC	GTTATGGTAAGCGTT	GCTAGCTAAATATACGGTAGTCT	3.700437291	13.47559063	5	3	3	19	17	10	0	0	0	4	13	5	94	22	69
824	CP003824.1	565663	565718	-	CNAG_01337-t26_1	CNAG_01337-t26_1	CNAG_01337-t26_1	3	GT	AG	50	-6.634856584	-3.361277046	2.982097706	0.367529047	3.273579539	1.887070505	T	T	T	G	T	A	G	G	T	T	G	G	AGGATGGGAAGTTGTTGTTTGTAGGTCCCTGTTAACTCTTATTGTCATTGCGTCCCGTTTAACTAAAAGACGACAGTGGGACTATTCTCCTGCTAC	TTGTTTGTAGGTCCC	GTTTAACTAAAAGACGACAGTGG	2.297602895	9.522644532	8	0	2	7	22	5	9	0	2	5	12	4	159	50	108
825	CP003824.1	565932	565981	-	CNAG_01337-t26_1	CNAG_01337-t26_1	CNAG_01337-t26_1	4	GT	AG	51	-5.741462531	-3.237973534	1.152020865	0.148421393	2.503488997	3.733113624	T	G	C	G	T	G	A	G	T	G	T	C	ATTATGGTGGTTTGAACTGCGTGAGTGATGGCAAAATTCAATTCGAGTAATTGCACTAATCCCATTCAAGGTCGCCTGGTCTCCTGATTC	AACTGCGTGAGTGAT	TTGCACTAATCCCATTCAAGGTC	2.163826711	10.33671663	1	2	1	11	19	7	1	2	3	5	11	9	124	49	111
826	CP003824.1	566025	566078	-	CNAG_01337-t26_1	CNAG_01337-t26_1	CNAG_01337-t26_1	5	GT	AG	53.5	-5.129696999	-0.967672808	1.347414756	0.074669006	4.162024191	5.341928779	A	C	G	G	T	G	A	G	T	T	A	T	ATCGATACGAGTGAAGAACGGTGAGTGTACCATCAGCCTCTTGTCCAAATTCAAACCTGAATGCTTTCCCGAAGTATTACCGACACGTTCTCCG	AGAACGGTGAGTGTA	ACCTGAATGCTTTCCCGAAGTAT	3.435973646	33.82191585	11	1	4	28	52	29	3	0	3	23	48	24	108	53	103
827	CP003824.1	566164	566223	-	CNAG_01337-t26_1	CNAG_01337-t26_1	CNAG_01337-t26_1	6	GT	AG	33	-6.278040389	-3.644008189	2.694300584	0.486673823	2.6340322	1.666340758	A	T	G	G	T	A	A	G	T	C	T	T	TGGAGGAGCACGAATCAATGGTAAGTGCTTGAGTTGTTCATCCCTTTTTCTGTTCATTGTTAACTTGAGGCGTATAATAGCTTTGGCGTATTCTCCCGAT	TCAATGGTAAGTGCT	TAACTTGAGGCGTATAATAGCTT	2.435948031	7.573143483	6	0	4	6	13	10	5	0	1	0	9	3	119	33	84
828	CP003824.1	566615	566669	-	CNAG_01337-t26_1	CNAG_01337-t26_1	CNAG_01337-t26_1	7	GT	AG	18.5	-4.374810399	-1.898798903	0.792897551	0.624650391	2.476011496	4.248669101	A	A	C	G	T	G	C	G	C	G	G	C	ATACTCGACTCAATAAAAACGTGCGCATGTTGTTGCCTCAGCTGGTGCGCAATTATCAAACTGATTACTTTACAGGGCGTATTGAACTCCTCCCG	AAAAACGTGCGCATG	TCAAACTGATTACTTTACAGGGC	4.922813048	21.70278964	2	2	2	16	21	15	5	1	2	14	23	15	100	17	59
829	CP003824.1	566835	566886	-	CNAG_01337-t26_1	CNAG_01337-t26_1	CNAG_01337-t26_1	8	GT	AG	46.5	-3.273946207	-2.42256097	0.057966162	0.635456849	0.851385237	2.311007024	A	A	G	G	T	A	G	G	C	A	A	G	ACGAGACTGAGAAGAAGAAGGTAGGCATCAGTCAAAAAATGGCTATCTCGACAAATCAGCTGATTATCGCAGAAGGACGCACTTGTCAAAGT	AAGAAGGTAGGCATC	AAATCAGCTGATTATCGCAGAAG	21.11171369	29.77608891	13	3	10	7	16	10	9	4	2	3	9	10	102	35	60
830	CP003824.1	565208	565265	-	CNAG_01337-t26_2	CNAG_01337-t26_2	CNAG_01337-t26_2	1	GT	AG	75.5	-6.474856671	-1.733971822	3.006831611	0.531721182	4.740884849	2.689208058	T	A	G	G	T	A	T	G	T	C	A	G	GAGCAGAGTACATAAGATAGGTATGTATTAGCGTCGATTCACTCAAAGAAAGCTTTGGTCCTGACTAACCGCCACCAGCAGCCCATAAAGACGTGCGT	AGATAGGTATGTATT	TCCTGACTAACCGCCACCAGCAG	56.32881412	66.85799552	2	2	0	11	20	11	1	1	0	9	20	9	64	28	47
831	CP003824.1	568782	568842	+	CNAG_01336-t26_1	CNAG_01336-t26_1	CNAG_01336-t26_1	7	GT	AG	11.5	-2.435177239	0.253976584	0.860217228	0.375130915	2.689153823	4.963214478	A	A	T	G	T	C	A	G	C	G	G	A	TGGTTCATGCGATCAGGAATGTCAGCTGAACTATTCATTCCTTCTAATTGGGAAACATGCTCACCGAAAACTCTCTAACAGGGATAAAAGAAAGAGGGCAA	AGGAATGTCAGCTGA	CACCGAAAACTCTCTAACAGGGA	16.4619883	55.62456867	2	4	5	3	16	1	2	3	3	9	18	10	22	14	15
832	CP003824.1	571961	572052	-	CNAG_01335-t26_1	CNAG_01335-t26_1	CNAG_01335-t26_1	1	GT	AG	20	-4.009002623	-3.22454298	0.670334408	0.511172624	0.784459643	1.61177597	T	C	G	G	T	G	A	G	T	C	C	T	TGGCATTTATTGTAGTGTCGGTGAGTCATATAGCCAATTACCTCATCTGTCTCGCCCTGCACTGTGTTGTATCTCTCCTCGCCATCCACTAATACGCATTATCCATTTTCAGCCTGTGCTCGATACGACGCG	GTGTCGGTGAGTCAT	TACGCATTATCCATTTTCAGCCT	6.049493143	9.855332811	4	1	1	3	11	2	4	1	1	2	7	3	39	19	25
833	CP003824.1	573476	573529	-	CNAG_01334-t26_1	CNAG_01334-t26_1	CNAG_01334-t26_1	1	GT	AG	68	-6.45357365	-3.195480919	0.461102221	0.308109462	3.258092731	10.17579932	A	G	A	G	T	A	G	G	C	G	T	A	TTACCGGACATCGCTTCAGAGTAGGCTCACAACTGTTTCACATGTCCTCCATTAACTGATGTCGTCTCTATCAGGTACTCTGATCCCGACGAGG	TTCAGAGTAGGCTCA	ACTGATGTCGTCTCTATCAGGTA	1.37329231	9.923930076	2	1	2	14	30	12	1	1	0	12	9	9	135	67	127
834	CP003824.1	574009	574061	-	CNAG_01334-t26_1	CNAG_01334-t26_1	CNAG_01334-t26_1	2	GT	AG	111	-5.892003487	-2.823128232	0.511057374	0.147175731	3.068875255	9.994686836	A	A	G	G	T	G	A	G	C	G	C	C	TGCAGGCCGCCAAGGCGAAGGTGAGCTTCAAAACCACCCCTTCTAGAATAAGCTGAGCAGAATTCACCACCAGGCCGAAGAGGAAGCCCTACG	GCGAAGGTGAGCTTC	TGAGCAGAATTCACCACCAGGCC	1.686325427	13.11133511	1	2	4	21	49	20	4	2	2	16	29	16	225	109	136
835	CP003824.1	574323	574397	-	CNAG_01334-t26_1	CNAG_01334-t26_1	CNAG_01334-t26_1	3	GT	AG	35.5	-4.416519635	-3.214466101	0.698047654	0.366246209	1.202053534	2.641170462	A	A	G	G	T	G	A	G	T	G	A	A	CTGCCGCCGCGGCCAAAAAGGTGAGTTTGATAGTTGTGATACGGATGCGAGAGTGATATGAGAGTTTTTTCTAACGTGTTATGTGCCATGTTCAGGAACAAACCGCAGCTAGTCG	AAAAAGGTGAGTTTG	GTGTTATGTGCCATGTTCAGGAA	4.709217647	9.841265015	10	3	4	18	20	18	5	0	1	3	6	6	98	34	87
836	CP003824.1	574584	574635	-	CNAG_01334-t26_1	CNAG_01334-t26_1	CNAG_01334-t26_1	4	GT	AG	35.5	-5.408678629	-3.361304615	1.688940763	0.524030476	2.047374014	2.005325732	G	A	A	G	T	G	A	G	T	G	T	C	ATGTCAATGATGACATTGAAGTGAGTTGAAAAAGTAGCAGCTGGACGAATTCTATACTGATCAATGGGGCAGGTCGACCGGGAATTGCCACC	ATTGAAGTGAGTTGA	TATACTGATCAATGGGGCAGGTC	3.295769168	9.109722416	2	4	0	9	13	4	2	1	1	9	15	9	90	33	74
837	CP003824.1	576928	576972	-	CNAG_01334-t26_1	CNAG_01334-t26_1	CNAG_01334-t26_1	6	GT	AG	62.5	-3.654701269	-1.64859137	0.791469247	0.232082975	2.006109899	4.212787539	A	C	T	G	T	A	C	G	T	T	C	C	GCCCATCGTCCAGGCAAACTGTACGTTTGTTGAGACACGAGAACGCTGTATCTGACACAAAGAAGTCCCGTCCTGCTCTTTCCCC	CAAACTGTACGTTTG	CTGTATCTGACACAAAGAAGTCC	8.251791086	24.44634114	12	4	3	28	57	32	7	5	3	34	45	31	69	58	66
838	CP003824.1	577121	577241	-	CNAG_01334-t26_1	CNAG_01334-t26_1	CNAG_01334-t26_1	7	GT	AG	44	-5.770459597	-3.625374037	3.478320636	0.547601569	2.14508556	1.055162234	C	C	A	G	T	A	G	G	T	A	G	C	ATAATGGCGCATATTCCCCAGTAGGTGATCACTCTGCCCTTCTTCTGCGCATGATGCCAGAAAAAGGGTGCTGCACAGCTTTTGCGAGCCGAAACAGAATCAATAAACAAAGCTGACATTGTTTGTTCCATTTCCTCTCAGAGCACCCATTGGCGAACTCA	TCCCCAGTAGGTGAT	TTTGTTCCATTTCCTCTCAGAGC	4.562430124	7.907922806	9	0	9	17	25	14	6	0	4	2	10	5	114	44	80
839	CP003824.1	577770	577841	+	CNAG_01333-t26_1	CNAG_01333-t26_1	CNAG_01333-t26_1	1	GT	AG	52	-3.043177863	-2.028249409	0.459476944	0.511490068	1.014928454	2.556726961	A	A	G	G	T	A	A	G	T	A	C	C	TGCCAACAGCAGGGGTTAAGGTAAGTAGATGCTAGCAGATTTCACATGTTACACCTGTTATCCCAAAGCTTACGACGCGACTGTCTTTTCAGACCAAGAAGGCAAGCACCCT	GTTAAGGTAAGTAGA	CGACGCGACTGTCTTTTCAGACC	10.99991171	22.04480853	10	6	4	5	22	17	10	7	4	11	31	17	66	47	48
840	CP003824.1	577942	578002	+	CNAG_01333-t26_1	CNAG_01333-t26_1	CNAG_01333-t26_1	2	GT	AG	45	-2.733841294	-0.946432946	0.673960785	0.400203094	1.787408348	3.94969787	A	C	A	G	T	A	A	G	C	C	A	A	CCTACGGGCGTAAAAACACAGTAAGCACAGTATACAGATGATGTCAATGCCTTCAGGGGGGGCTTGACTAACTCGCAACAGCAAATCATCTCCATTCACTC	AACACAGTAAGCACA	GCTTGACTAACTCGCAACAGCAA	13.58548994	35.15512266	9	8	9	18	40	21	2	6	8	19	24	15	63	38	41
841	CP003824.1	579083	579128	+	CNAG_01333-t26_1	CNAG_01333-t26_1	CNAG_01333-t26_1	4	GT	AG	12	-3.285489636	-1.468812175	0.917469986	1.089876651	1.816677462	2.208691823	C	T	T	G	T	A	C	G	T	C	T	G	CTCTGCTAGTGTACGGCCTTGTACGTATAGTTATCAGATTGTGGCTGTATCTTAACTTTTCTGTAGCTGCATTTGGCCCAACACAG	GGCCTTGTACGTATA	GTATCTTAACTTTTCTGTAGCTG	10.04218196	33.46933386	2	2	2	19	13	4	0	2	3	19	15	7	18	10	28
842	CP003824.1	579296	579352	+	CNAG_01333-t26_1	CNAG_01333-t26_1	CNAG_01333-t26_1	5	GT	AG	12.5	-4.746572587	-3.359210772	0.666350361	0.245895547	1.387361816	3.383180683	G	A	G	G	T	C	T	G	T	C	A	T	AGGACTGGACAAAATTTGAGGTCTGTTTGCTGTTTTAGAGTTGATTTCTTTGATTGGCAGCTTACTGAAGGCTATAGCATCGTGATCTCCATGAGGG	TTTGAGGTCTGTTTG	CAGCTTACTGAAGGCTATAGCAT	3.574229692	8.864651649	0	0	1	1	2	1	3	1	0	10	11	5	30	12	25
843	CP003824.1	579629	579688	+	CNAG_01333-t26_1	CNAG_01333-t26_1	CNAG_01333-t26_1	6	GT	AG	11	-5.071292811	-3.336270075	3.326038606	0.43009324	1.735022736	0.896060938	A	T	G	G	T	A	A	G	C	T	G	G	ATGCAATCACGAACCTCATGGTAAGCCCGCTTTCGTGAGACGAGGAAAAAATGCTGATGATACCCATCAATCAATTCAAGTGGCTGCGATATATTCTTCA	CTCATGGTAAGCCCG	TACCCATCAATCAATTCAAGTGG	6.576402321	9.139982502	1	0	0	3	3	2	4	2	0	6	11	7	21	10	24
844	CP003824.1	580289	580335	-	CNAG_01332-t26_1	CNAG_01332-t26_1	CNAG_01332-t26_1	1	GT	AG	587.5	-5.605256327	-5.406607335	0.61574209	0.327036593	0.198648992	0.49350106	A	A	G	G	T	A	T	G	T	C	T	C	GGAAGAACCGAGGGAAGAAGGTATGTTAAGCGTTACTCTGAATAATTTTTGTCTGACTGTTTGATAGCTCCGCGGAAAGGCTCGTGC	AAGAAGGTATGTTAA	TTTGTCTGACTGTTTGATAGCTC	2.317417803	2.39903778	25	22	23	56	58	41	6	5	15	52	66	35	1222	574	660
845	CP003824.1	580408	580498	-	CNAG_01332-t26_1	CNAG_01332-t26_1	CNAG_01332-t26_1	2	GT	AG	1258.5	-5.472135634	-5.149601114	0.416617943	0.21939286	0.322534519	1.186452408	A	G	G	G	T	G	A	G	T	G	C	C	CCAAGCACAGGCTCGTGAGGGTGAGTGGCTGTTTTATTTGGCGAGAACGACCGTGTTTTGGGAAAGCCTTAAACAGAGTTGCCTTGATGAACGTCTGCTGATATGTCTCAGGCCAACCTTGCCGAGAAGGT	GTGAGGGTGAGTGGC	CGTCTGCTGATATGTCTCAGGCC	2.279728686	2.865789032	72	44	52	190	232	166	68	31	58	178	248	152	3275	1221	3167
846	CP003824.1	580781	581003	-	CNAG_01332-t26_1	CNAG_01332-t26_1	CNAG_01332-t26_1	3	GT	AG	2136	-4.465809458	-4.74777132	0.240963974	0.646792902	-0.281961862	-0.707559523	A	T	G	G	T	G	A	G	T	G	A	C	GGAGGATTTTGCCCAGCATGGTGAGTTTGACATACCAACAGGCCAGACGGACTGGACAGCACGGAGGAGGCACAGAGAGAGAAGAGTTAGGAAAATGGGCGGAAAGGGACGGTGCGGAGGGAATGGGAATGGCTGGGATGGCGCTGAGTCTACAGGAATGCTGTACTCTCGTCAGGCATCGTCAACTATTTTGTGCTATTTGTCTGGCTTCGTTGGAGATGCTAATTATCTCCCGATTCACAGGACCCCGAAGGCCCCGTCAC	AGCATGGTGAGTTTG	AATTATCTCCCGATTCACAGGAC	4.459238658	3.959661662	258	188	251	257	553	670	19	30	8	53	36	18	3592	2026	2902
847	CP003824.1	581771	581858	+	CNAG_01331-t26_1	CNAG_01331-t26_1	CNAG_01331-t26_1	1	GT	AG	52	-4.618282878	-4.872629981	0.881913295	0.347788581	-0.254347103	-0.464700669	C	A	G	G	T	G	A	G	T	C	C	A	AGAAACCCTTGAAGAAGCAGGTGAGTAGCGTGCTTTGAATGTCCCTATAGCTCGAAGGAGTGGGGCACTAAGGTATATCCAACAAAGGGAAGCTCACCACCATTGCAGCCATCAACACAAAGAAGCTC	AAGCAGGTGAGTAGC	GAAGCTCACCACCATTGCAGCCA	6.929041261	3.307981073	1	0	3	4	6	2	7	2	6	1	4	2	88	50	65
848	CP003824.1	581940	581998	+	CNAG_01331-t26_1	CNAG_01331-t26_1	CNAG_01331-t26_1	2	GT	AG	33.5	-4.241581151	-3.533508056	0.631026667	0.206071857	0.708073095	1.8475099	G	C	G	G	T	A	A	A	T	G	A	C	TGATGGAACTGATAATGGCGGTAAATTAGAATTTCACGATTATGGACTAAAAATGTTCAAGCTGACACGTCTTGCTCAGGACGACCATTTGCTATGATG	ATGGCGGTAAATTAG	AGCTGACACGTCTTGCTCAGGAC	5.217291195	7.940868216	8	1	2	9	9	4	5	2	2	6	10	5	77	32	57
849	CP003824.1	582022	582075	+	CNAG_01331-t26_1	CNAG_01331-t26_1	CNAG_01331-t26_1	3	GT	AG	32.5	-4.219700932	-3.577366572	0.098940139	0.712604249	0.642334361	1.546419007	G	A	G	G	T	A	A	G	G	T	A	C	GACCATTTGCTATGATGGAGGTAAGGAAACTATTACAGGACACACAAAAGACAGCAGTTTACACCTTTAAATAGTACCATGCCCCATGCCATCC	ATGGAGGTAAGGAAA	CAGTTTACACCTTTAAATAGTAC	5.368049154	8.180302634	5	2	3	11	7	4	4	1	4	11	10	3	84	31	62
850	CP003824.1	582247	582303	+	CNAG_01331-t26_1	CNAG_01331-t26_1	CNAG_01331-t26_1	4	GT	AG	17.5	-5.126807626	-3.982127399	0.162106907	1.58600066	1.144680227	1.243611274	G	G	A	G	T	G	A	G	T	A	A	C	CTCGAGTGGCTTTTATTGGAGTGAGTCCGCAGACTGGCTTTGACTAGAAGACACTAAGTGATACGAACCCTTCGCAGAACATGACTTTTCTTCCAGA	ATTGGAGTGAGTCCG	GTGATACGAACCCTTCGCAGAAC	2.650344835	7.631066611	2	1	2	8	9	1	1	0	1	7	9	1	60	17	55
851	CP003824.1	582480	582530	+	CNAG_01331-t26_1	CNAG_01331-t26_1	CNAG_01331-t26_1	5	GT	AG	26	-4.614036899	-3.510562868	0.209986468	0.620546159	1.103474031	2.917474906	G	G	A	G	T	G	A	G	T	C	A	C	TATGTTGGAGGATTCGGGGAGTGAGTTTCGATTACTTTCATTGGAGTGTCTCTATTGACTGAATCGGATAGCACTCATTATATTGGACACA	CGGGGAGTGAGTTTC	CTATTGACTGAATCGGATAGCAC	3.835079404	8.374691034	2	1	1	10	9	2	3	1	3	9	7	3	73	25	44
852	CP003824.1	583528	583586	+	CNAG_01330-t26_1	CNAG_01330-t26_1	CNAG_01330-t26_1	1	GT	AG	45	-5.576071865	-4.539889258	0.161225744	0.650214125	1.036182607	2.679069483	A	G	G	G	T	A	G	G	T	A	C	A	GACTTGTCGGATCCTACAGGGTAGGTGGCCACCGTTGTTTAGTCCAATTTTTGAGTCTCAGCTGACCGTCAACATCTAGACACTCAGATCTGCTCATTT	TACAGGGTAGGTGGC	AGCTGACCGTCAACATCTAGACA	1.993891284	4.314694112	3	1	1	4	3	3	2	1	2	7	6	8	131	44	78
853	CP003824.1	583745	583791	+	CNAG_01330-t26_1	CNAG_01330-t26_1	CNAG_01330-t26_1	2	GT	AG	26	-6.053192381	-2.834427981	2.624052214	0.424092869	3.2187644	2.097385297	G	G	A	G	T	G	C	G	T	G	T	C	GAGGGCCTGACGGAAGTGGAGTGCGTCACCAAAATCAGACAATGCGAAATTAACTAACCTATAATAGGTCAATACCCATCGATAACT	AGTGGAGTGCGTCAC	AATTAACTAACCTATAATAGGTC	2.810062893	12.48456104	4	0	5	20	21	12	2	0	2	5	11	4	103	26	59
854	CP003824.1	583918	583967	+	CNAG_01330-t26_1	CNAG_01330-t26_1	CNAG_01330-t26_1	3	GT	AG	24	-6.844957696	-4.687924102	1.788286775	0.66783884	2.157033594	1.957174933	G	C	G	G	T	A	A	G	T	C	G	A	ACGGCCGCCGGCAGGCTGCGGTAAGTGATAGCATCACTTTTTGGGGATCTGTTTGGCTAATTTGCTACAGCGAATATGATGTCCTACAAC	GCTGCGGTAAGTGAT	GTTTGGCTAATTTGCTACAGCGA	1.120527307	4.254119837	1	0	1	3	7	1	2	0	1	5	8	1	87	24	59
855	CP003824.1	584821	584870	+	CNAG_01330-t26_1	CNAG_01330-t26_1	CNAG_01330-t26_1	4	GT	AG	36	-6.90786395	-3.272298712	2.239835161	0.36661699	3.635565237	2.774440599	A	G	A	G	T	A	A	G	T	G	A	T	CCCGGTGGATCAGTTCTAGAGTAAGTTCTTTCCGACTTTTTATTCGTCATAAATCTTGACAACCATTCAGGATCCAACCCCTCCGCCTCC	TCTAGAGTAAGTTCT	AAATCTTGACAACCATTCAGGAT	1.605647882	10.16986867	2	0	2	6	14	4	2	0	1	11	10	4	103	36	74
856	CP003824.1	585128	585177	+	CNAG_01330-t26_1	CNAG_01330-t26_1	CNAG_01330-t26_1	5	GT	AG	22	-5.624499585	-4.191090166	2.737912907	0.300344458	1.433409419	0.901392126	T	G	G	G	T	G	G	G	T	T	G	T	AGACTCGTCGAGTCTAATGGGTGGGTATTACTGTAAAGCGTGGGAGAGATTTTTGGCTGACGGCTTGTAGTGTGCCGAATACACCGATTG	TAATGGGTGGGTATT	TTTTGGCTGACGGCTTGTAGTGT	3.778869662	5.193796103	2	0	3	5	6	2	8	0	6	0	6	6	88	22	71
857	CP003824.1	585872	585927	+	CNAG_01330-t26_1	CNAG_01330-t26_1	CNAG_01330-t26_1	6	GT	AG	44	-8.962911747	-3.261073269	2.757513025	0.315504118	5.701838478	3.558227592	T	C	G	G	T	T	A	G	T	C	T	T	TAACAGACAAAGTCCAGTCGGTTAGTCTCGTAATTTCCCATTTTCAGTCTTTGTCAAGATTTCTGACGCTGCGCAGCTTCAAAACCAGCTTGCCTC	CAGTCGGTTAGTCTC	AGATTTCTGACGCTGCGCAGCTT	0.755124056	9.771474733	2	0	0	31	17	11	3	0	0	30	18	14	151	44	119
858	CP003824.1	594456	594516	+	CNAG_01325-t26_1	CNAG_01325-t26_1	CNAG_01325-t26_1	1	GT	AG	14.5	-6.413404325	-4.193404596	3.000478133	0.42115263	2.219999729	1.269072886	C	A	C	G	T	C	A	G	T	C	A	C	AGATATTCAAGCACAAACACGTCAGTGCCCTCCAATGTCGAAACCCGTGTTGTGCCATGCTAACGACAATAATGGAATTAGCACTTTTTGGTTCTTCCAGA	AAACACGTCAGTGCC	AACGACAATAATGGAATTAGCAC	2.339901478	5.226717963	0	0	0	1	2	1	0	1	2	4	10	2	47	14	27
859	CP003824.1	595387	595464	+	CNAG_01324-t26_1	CNAG_01324-t26_1	CNAG_01324-t26_1	1	GT	AG	17.5	-2.514785136	-1.375176993	0.355327749	0.23223309	1.139608143	4.649977033	A	G	G	G	T	G	C	G	T	A	C	C	GCTATAGGCATGGCCGTAGGGTGCGTATAGTCACCGGGAATAACCCCTCCTGGAGCGCTCGATACCATATCGATGAAATAACTGACCAAGTTTCATAGACCGCCCCTAATATATGTTG	CGTAGGGTGCGTATA	TAACTGACCAAGTTTCATAGACC	14.96061631	27.85515227	9	5	12	8	21	17	4	0	7	13	18	9	47	15	42
860	CP003824.1	595490	595547	+	CNAG_01324-t26_1	CNAG_01324-t26_1	CNAG_01324-t26_1	2	GT	AG	11.5	-3.030227829	-2.587273531	1.196839878	0.286314805	0.442954297	0.623446196	C	A	A	G	T	A	C	G	T	G	C	T	CCCTAATATATGTTGACCAAGTACGTATGTTTCAGACGCGGATTGAACGGCAGCATGCGACTGACCATCTATTCCCAGGCTATCAGTATTATAAAAAA	GACCAAGTACGTATG	GACTGACCATCTATTCCCAGGCT	12.97908247	17.34264062	13	3	3	8	8	8	4	0	1	6	4	3	35	10	42
861	CP003824.1	596648	596721	+	CNAG_01324-t26_1	CNAG_01324-t26_1	CNAG_01324-t26_1	9	GT	AG	17	-3.111117112	-0.047327846	0.925434496	0.239350531	3.063789267	5.551540375	C	T	G	G	T	G	A	G	C	C	T	G	GCTGGTCTGCTGGGATTCTGGTGAGCTACGCGCGTTGAGCGAGTTGAAAGCGGAATAAAGAGAAAAAGAAAAAGCTAAAATAGAATATATTCAGCTGTCTTTGCCCAGCGTATC	ATTCTGGTGAGCTAC	CTAAAATAGAATATATTCAGCTG	11.24108734	49.40065927	5	0	1	17	33	10	13	2	3	13	41	11	39	16	20
862	CP003824.1	597100	597152	-	CNAG_01323-t26_1	CNAG_01323-t26_1	CNAG_01323-t26_1	1	GT	AG	2107.5	-4.575348378	-4.668666426	0.03644497	0.096887943	-0.093318048	-1.561420449	A	A	G	G	T	A	T	T	T	G	A	C	AGTGGACCCCCCCTGAAAAGGTATTTACTCGCTCCCAACCATTTATCTAGCACACCGCTGATCAAGATGATAGGACGAACAATACCTTACCCC	GAAAAGGTATTTACT	ACCGCTGATCAAGATGATAGGAC	4.032082676	3.839611007	247	152	134	157	282	149	106	21	65	56	133	67	4178	2021	2441
863	CP003824.1	597273	597611	-	CNAG_01323-t26_1	CNAG_01323-t26_1	CNAG_01323-t26_1	2	GT	AG	2241.5	-4.609580434	-4.412436513	0.063250124	0.267951122	0.197143921	1.240263749	A	A	G	G	T	G	A	G	C	G	C	G	AGAGCAAGACTGTGCAAAAGGTGAGCAGAGATCTCTGGCCTTGCAGGTGGATTGCTTGGGTGCATGTGTTTCAAGCAGAGCAAATGGATGCCGCGAGGGTTTGCAGATCGGTGCAAGAGTCGGCGACGCAGAAGAGGACCGAGCCGCTGCAGAGAAAGAAGAAGAATGGGTTGAATCGAGCAGGTCTGCCAGTTGGCGTTGGCGTGCCGTCTCTACCCTTATGCGGCCAATCCGAATACACCCTCAAGGAAATCCTTGGGAACAAGGAACAAGGCAAGGGAAATTCAAGCAAAAGCCTTGTATTGGAGGAAGACGCACGGAGAGAGAGAAAGACAGCATCAACTGACTTGATTGACTAGGCGCTCTCCCGTCTTCCCGA	CAAAAGGTGAGCAGA	CAACTGACTTGATTGACTAGGCG	3.968406616	4.546369127	221	101	113	131	292	161	181	84	120	159	136	169	5022	2148	2925
864	CP003824.1	597757	597807	-	CNAG_01323-t26_1	CNAG_01323-t26_1	CNAG_01323-t26_1	3	GT	AG	1619.5	-6.910416787	-5.734836586	0.682090193	0.31656552	1.175580201	2.707769264	G	T	C	G	T	A	C	G	T	C	T	T	AACGGCCCCCTCGGCCCGTCGTACGTCCTCCGCCCACGTATACCCACACGCTCGCTAACCGCGCTCTCTAGCTTTGCCCCCTGGATCCGTC	CCCGTCGTACGTCCT	TCGCTAACCGCGCTCTCTAGCTT	0.887421314	1.875684813	36	23	25	57	83	83	17	22	15	40	51	68	4666	1597	2804
865	CP003824.1	598125	598160	+	CNAG_01322-t26_1	CNAG_01322-t26_1	CNAG_01322-t26_1	1	GT	AG	15	-3.704155633	-0.4581751	0.337725065	0.465293843	3.245980533	9.778756562	C	G	A	G	T	A	A	G	T	C	T	G	GCAGACGCCCCGCAGGACGAGTAAGTCCCCCGCACACGGCGCAGCTCACCCCCCAGCTGGCAGGTCGCCTACGTCT	GGACGAGTAAGTCCC	CGGCGCAGCTCACCCCCCAGCTG	8.686080221	42.81280482	12	8	4	5	39	29	12	6	5	5	46	27	146	76	77
866	CP003824.1	598242	598284	+	CNAG_01322-t26_1	CNAG_01322-t26_1	CNAG_01322-t26_1	2	GT	AG	35	-3.878118872	-2.460137935	0.308621725	0.269881679	1.417980936	5.990574745	A	G	A	G	T	A	T	G	T	C	C	T	CGCCTCGAGTCCCAGCAAGAGTATGTCGTCTCCCCCCGCCCGCCCCAGCTCACACCGCAGCAGCCTCGAACTCTCCCTCCGCC	GCAAGAGTATGTCGT	CCCAGCTCACACCGCAGCAGCCT	16.56774633	24.32846823	12	5	7	1	21	8	11	5	7	9	12	10	151	95	91
867	CP003824.1	598393	598442	+	CNAG_01322-t26_1	CNAG_01322-t26_1	CNAG_01322-t26_1	3	GT	AG	51.5	-5.337314383	-4.35017759	0.715226866	0.87774894	0.987136793	1.510063448	C	A	A	G	T	A	C	G	T	T	C	C	CCCGCCGTCAGAAACCTCAAGTACGTCCCCTCCGTCCACGCGTCCTGTCCGCCCCGCTCACAGCATGCAGTCCCGAAAACATCCAGTCCT	CCTCAAGTACGTCCC	GCCCCGCTCACAGCATGCAGTCC	2.833518294	5.15413675	4	3	3	5	3	2	6	3	0	4	3	5	151	94	111
868	CP003824.1	598736	598797	+	CNAG_01322-t26_1	CNAG_01322-t26_1	CNAG_01322-t26_1	4	GT	AG	34.5	-3.075830025	-2.606008594	0.320810108	0.338377684	0.469821431	1.745199667	A	G	T	G	T	C	G	G	T	T	A	A	ACAACTGGTGGACTGGCAGTGTCGGTTTCCTTCTCGCTTGCATAGCAGGTGCATGTGGCATGTTCGCTGACGACAGGAGCAGTAACACACTCGGAACGTATC	GGCAGTGTCGGTTTC	TTCGCTGACGACAGGAGCAGTAA	11.60705108	15.45390461	14	5	10	14	11	12	10	2	6	16	14	13	80	31	83
869	CP003824.1	598969	599022	+	CNAG_01322-t26_1	CNAG_01322-t26_1	CNAG_01322-t26_1	5	GT	AG	31	-6.926990124	-4.07545828	2.149163475	0.982745236	2.851531844	2.089966121	A	T	G	G	T	C	G	G	T	A	T	T	ACGGATATGGGCACTTGATGGTCGGTCCTTCTTTGTCATTTATGCTCGATGTGTTGCTCATATATGGAGTTCAGATTCGTGGCGATTATACCGC	TTGATGGTCGGTCCT	TGCTCATATATGGAGTTCAGATT	1.314699793	6.35457188	1	0	2	16	3	2	1	0	4	18	8	6	91	31	102
870	CP003824.1	599274	599330	+	CNAG_01322-t26_1	CNAG_01322-t26_1	CNAG_01322-t26_1	6	GT	AG	49.5	-5.603157793	-3.060894821	0.956241612	0.352234407	2.542262972	4.321004602	G	C	G	G	T	G	C	G	T	A	G	G	GAATAGAAAAGGAAGAAGCGGTGCGTTTGCTTTCGATCTTTTATGGAAAAAGTAGACTGATCAACGGGGGGATGCAGAGGGTTCAAAGGGCCAAACG	GAAGCGGTGCGTTTG	TGATCAACGGGGGGATGCAGAGG	2.254203915	10.81626003	2	0	6	15	16	11	3	1	2	11	21	10	137	49	97
871	CP003824.1	599457	599524	+	CNAG_01322-t26_1	CNAG_01322-t26_1	CNAG_01322-t26_1	7	GT	AG	36	-3.741074741	-3.248171217	0.303072518	0.333646111	0.492903524	1.894043275	G	A	G	G	T	A	A	A	T	G	A	T	TCTATGGAAATGAAGATGAGGTAAATATTCGTTTTCTCTTCTCGCTGCAGAATAAAATGTACTGAGAATCAACTCTCTATTCTCCCAGGATGAAGAACCACTGCCTAC	GATGAGGTAAATATT	TCAACTCTCTATTCTCCCAGGAT	6.972262538	9.811738522	14	4	8	9	16	3	4	2	1	8	15	7	121	33	75
872	CP003824.1	600459	600518	-	CNAG_01321-t26_1	CNAG_01321-t26_1	CNAG_01321-t26_1	1	GT	AG	187	-4.851723158	-5.141022015	0.500829016	0.676425942	-0.289298857	-0.595351786	A	A	G	G	T	A	A	G	C	C	G	C	GAAACAAAAGACCTCTGAAGGTAAGCCAATATCATGTATCTGTTCTTTGGGAATCTAAACACTGATTGATATGACTGCAGCGCATTAATTATTCTAGTGA	CTGAAGGTAAGCCAA	ACTGATTGATATGACTGCAGCGC	3.461724305	2.974041102	20	6	23	28	26	9	17	4	17	35	29	8	640	182	388
873	CP003824.1	600529	600598	-	CNAG_01321-t26_1	CNAG_01321-t26_1	CNAG_01321-t26_1	2	GT	AG	207	-4.346744519	-3.406642668	0.243103587	0.298985976	0.94010185	4.225557867	A	A	C	G	T	G	A	G	T	A	C	C	CTATCAACTATGTTGCCAACGTGAGTAATGTATCGGACAGTTTGTCGAGAAAGATACTGACGCCATGACGACTATTTGCGGAAACAAAAGACCTCTGAAGGTAAGCCAAT	GCCAACGTGAGTAAT	ACTATTTGCGGAAACAAAAGACC	4.863639046	8.821918436	39	9	28	84	74	32	33	7	14	72	96	48	643	198	404
874	CP003824.1	600619	600681	-	CNAG_01321-t26_1	CNAG_01321-t26_1	CNAG_01321-t26_1	3	GT	AG	257	-5.612034421	-5.036139488	0.400420727	0.093803834	0.575894933	2.425414461	A	T	G	G	T	A	A	G	T	C	T	A	GATCACAACTGTCCAGGATGGTAAGTGTGACGACATTCATATCATGATATTATCGGTGCTGACCTTTTTTTTTTTTCATCCAGCTATCAACTATGTTGCCAAC	AGGATGGTAAGTGTG	CTTTTTTTTTTTTCATCCAGCTA	2.04173315	3.036942956	16	2	16	30	37	13	13	6	9	19	36	20	753	253	454
875	CP003824.1	600821	601035	-	CNAG_01321-t26_1	CNAG_01321-t26_1	CNAG_01321-t26_1	4	GT	AG	576.5	-4.64760972	-3.943711204	0.320421026	0.059894495	0.703898516	3.740175091	A	A	G	G	T	G	C	G	T	C	T	C	AGAAGGTTGACAGCAGCAAGGTGCGTGGCTACGCTTTCTCAGATCGTTTTTGGCGGGCGGCCAAGGAGGAGTGGAGGGACTTGTGGTAATAGCGGAGCGCTGATTGGGTAAACCGAATTATTATGTTGCTATCCCCTTTTTCGTCGTCATCTCTTGGTTCACCACGATCTTTCCATCATTTTCGCCAAACCTTCTATCTATGTGTACCCCCCCGCCGACCGACCGCGGCTTGTAGCTCACAAACAACGCTTCATT	AGCAAGGTGCGTGGC	CGACCGACCGCGGCTTGTAGCTC	4.073183565	6.63011021	78	24	52	70	156	62	16	11	14	36	58	39	1132	559	679
876	CP003824.1	601525	601575	+	CNAG_01320-t26_1	CNAG_01320-t26_1	CNAG_01320-t26_1	1	GT	AG	178	-5.295338813	-4.199161489	0.212942027	0.601213038	1.096177324	2.976803786	C	C	G	G	T	G	A	G	C	A	A	A	CACAGAATTGCACTCCTCCGGTGAGCGCACCCCGTACTCGCCCAGGTCCAAATCCGGCTGACAGTTCGCAGAAATCTCGTTTCCGCCTTGC	CCTCCGGTGAGCGCA	ATCCGGCTGACAGTTCGCAGAAA	2.481358777	5.390933544	10	6	8	19	11	19	8	2	7	16	18	17	385	174	250
877	CP003824.1	601661	601714	+	CNAG_01320-t26_1	CNAG_01320-t26_1	CNAG_01320-t26_1	2	GT	AG	175.5	-4.997941979	-4.277979524	0.244421901	0.194088674	0.719962456	3.995426811	A	A	G	G	T	A	C	G	T	A	T	T	CCGCAAAAATGGCCGAAAAGGTACGTGTTCTGTGGGCCTATATCGCTGCCATGAGATTACTAACGTTCTTCTAGATTATCACGCTCGGCAAGAA	GAAAAGGTACGTGTT	GATTACTAACGTTCTTCTAGATT	3.040340164	4.912909934	6	3	3	9	20	12	18	6	10	18	25	12	323	171	212
878	CP003824.1	601778	601829	+	CNAG_01320-t26_1	CNAG_01320-t26_1	CNAG_01320-t26_1	3	GT	AG	230.5	-4.395658465	-2.9888125	0.21140923	0.399915351	1.406845965	5.38674739	A	T	G	G	T	A	T	G	T	C	C	C	AAGCTACTGCCTACCTCATGGTATGTCCTGGTCCATACTGGGCTATCGTTGCATAGCGATAACACACTGCAGCCCGCACACCACGCCCCATC	CTCATGGTATGTCCT	ATAGCGATAACACACTGCAGCCC	4.548670344	11.4827116	20	9	11	26	77	41	24	10	13	19	81	48	392	221	273
879	CP003824.1	602286	602348	+	CNAG_01320-t26_1	CNAG_01320-t26_1	CNAG_01320-t26_1	4	GT	AG	44	-4.632724937	-3.194279619	0.645612826	0.355031967	1.438445317	3.381493956	T	C	T	G	T	G	A	G	T	G	A	C	CTAAAGCTACAGAGTTTTCTGTGAGTTTTCTTCTTCTTGGCTGCTATCCATTTCATAGCGTCTCAGTCACTGATGTGTGATAGGACCTCGTCACTGTTGAAGA	TTTTCTGTGAGTTTT	CAGTCACTGATGTGTGATAGGAC	4.040608744	10.0603345	16	1	10	18	31	14	6	1	4	24	24	18	192	43	151
880	CP003824.1	603353	603405	-	CNAG_01319-t26_1	CNAG_01319-t26_1	CNAG_01319-t26_1	1	GT	AG	18.5	-2.70417592	-0.802926692	0.076020412	0.670522822	1.901249228	4.879920216	T	C	A	G	T	G	G	G	T	C	C	C	GCTAAAGAGGAAGATGATCAGTGGGTGTATTCCTGTCCGTCTCGCGACTCTCTTAACGCCCCATCGCCATTAGCCCTCCGTGTCTTCAAGCAC	TGATCAGTGGGTGTA	TAACGCCCCATCGCCATTAGCCC	13.21873434	36.87960857	17	2	13	24	39	26	10	3	8	31	33	18	86	16	73
881	CP003824.1	603900	603956	-	CNAG_01319-t26_1	CNAG_01319-t26_1	CNAG_01319-t26_1	2	GT	AG	21	-5.499487389	-2.514022125	2.80618322	0.543354193	2.985465264	1.809107323	A	G	G	G	T	A	A	G	T	A	C	T	ATTCTAAAACATCTGTCAGGGTAAGTTTCATTCCTTGGTAACAAATTGTTGTCATTGACCCTTGGATATCAAATCAGACTAGAATCCCTTGACTTGT	GTCAGGGTAAGTTTC	ACCCTTGGATATCAAATCAGACT	4.242759638	16.00489303	5	0	3	13	16	12	2	0	3	10	4	3	66	21	36
882	CP003824.1	604272	604330	-	CNAG_01319-t26_1	CNAG_01319-t26_1	CNAG_01319-t26_1	3	GT	AG	40	-4.034798739	-2.150253502	1.050978977	0.256134881	1.884545237	3.017478745	A	A	G	G	T	A	T	G	T	C	C	A	CTACAGACTCTGACTGTAAGGTATGTTACGTGATATCCGTACACGCCAAAAGTCGTTTGTTGATGGTTTGCGTCAAAAGCCATTCCCGATTCGAAGCAC	TGTAAGGTATGTTAC	TTGATGGTTTGCGTCAAAAGCCA	6.468180888	18.70889572	9	2	9	23	26	13	4	0	5	18	18	10	84	39	65
883	CP003824.1	605319	605381	-	CNAG_01318-t26_1	CNAG_01318-t26_1	CNAG_01318-t26_1	1	GT	AG	46.5	-6.298988227	-4.430434178	0.099559249	0.571615187	1.868554049	5.577930961	C	A	G	G	T	G	A	G	T	T	G	G	GGTTTACCCAGGACTTTCAGGTGAGTAATGGTCGTAGACGACTGCAGCTTTACAATTGAGGCATGGCTAAGCTTTGATCACAGTGGCTCTGTCTCGGATTTCT	TTTCAGGTGAGTAAT	TGGCTAAGCTTTGATCACAGTGG	1.905874979	4.726243283	2	1	2	8	13	9	2	0	1	2	6	3	149	45	127
884	CP003824.1	606362	606409	-	CNAG_01318-t26_1	CNAG_01318-t26_1	CNAG_01318-t26_1	2	GT	AG	28	-5.946738786	-2.459363298	2.761248305	0.712431491	3.487375488	2.1181626	G	C	T	G	T	A	A	G	T	A	T	T	TATTCATCCTTGTTTCCGCTGTAAGTCCTTACAAGAATTAAAGGGATTATAATGTAACCATAGTATAGATTGCTGTTATGGCTTCACG	TCCGCTGTAAGTCCT	ATAATGTAACCATAGTATAGATT	3.082727721	16.08066491	5	0	3	11	19	15	6	0	3	20	14	13	104	28	68
885	CP003824.1	606613	606667	-	CNAG_01318-t26_1	CNAG_01318-t26_1	CNAG_01318-t26_1	3	GT	AG	23	-3.502982541	-3.542571511	0.540401185	1.388042832	-0.039588971	-0.046034762	G	T	G	G	T	A	A	G	T	G	T	A	TAATGGTATTGCCATGAGTGGTAAGTTCAGCTGATTTTGGAAACTTCTATGACTTATCAATCACTCTCGCCATAGGTATCGTGTCTCTGCTTTTC	TGAGTGGTAAGTTCA	ATCAATCACTCTCGCCATAGGTA	8.288161114	10.12000345	4	3	5	12	8	3	5	1	7	10	3	4	78	21	50
886	CP003824.1	606901	606959	-	CNAG_01318-t26_1	CNAG_01318-t26_1	CNAG_01318-t26_1	4	GT	AG	26	-5.936587055	-3.991905482	2.676192587	1.090042275	1.944681574	1.165629998	T	G	A	G	T	G	A	G	T	G	A	C	GTTAGTATTGTCATGTATGAGTGAGTGATTAAATCGAGACCAAGATTAGGTTTGGGTCCAGCTAATCAAAAAATATCAGGACCCTTTCTCATTTCCACG	GTATGAGTGAGTGAT	AGCTAATCAAAAAATATCAGGAC	2.995752292	6.779819189	5	0	3	9	15	3	3	0	3	12	10	1	80	26	68
887	CP003824.1	607167	607214	-	CNAG_01318-t26_1	CNAG_01318-t26_1	CNAG_01318-t26_1	5	GT	AG	24	-5.870793516	-2.250105266	2.648910423	0.354574051	3.62068825	2.346541181	T	G	G	G	T	A	C	G	A	A	G	T	ATCACTGCCGTTGGTATTGGGTACGATCCATTCCTCTCATCTTTCTGACACTACTAACCCTTGTTCAGAGTACTAGTCTATATTTGGT	TATTGGGTACGATCC	CACTACTAACCCTTGTTCAGAGT	3.133474712	17.86944176	8	0	3	14	30	23	3	0	2	14	20	16	92	24	64
888	CP003824.1	607292	607351	-	CNAG_01318-t26_1	CNAG_01318-t26_1	CNAG_01318-t26_1	6	GC	AG	21	-2.389995701	-2.115367518	0.656756337	0.630371956	0.274628182	0.522525712	C	A	G	G	C	A	C	G	T	G	A	A	CTGGCTATGAACTTAAACAGGCACGTGCGGGTCTTTTAGCTTTAAACATTGACATTGCTGACGTCTTCATTTGCCAATAGGAAAACTTTTTTAGAAACTT	AAACAGGCACGTGCG	ACGTCTTCATTTGCCAATAGGAA	16.57728113	20.32453638	4	2	4	13	29	8	14	8	13	32	29	10	70	16	50
889	CP003824.1	607427	607490	-	CNAG_01318-t26_1	CNAG_01318-t26_1	CNAG_01318-t26_1	7	GT	AG	82	-4.053290278	-4.743372822	0.560620243	0.651005493	-0.690082544	-1.391243418	A	T	G	G	T	A	T	G	T	T	C	C	ACATGATTAGGGACATGATGGTATGTTAAGCATCCCTCATTTGTACTCTAACCATCGTGAATGAGCTGACCGATATCACTACAGTCCTTCAAGCACACATTCTT	ATGATGGTATGTTAA	GCTGACCGATATCACTACAGTCC	5.895968301	3.80420652	8	7	7	3	16	6	9	7	4	3	8	3	187	75	109
890	CP003824.1	607663	607718	-	CNAG_01318-t26_1	CNAG_01318-t26_1	CNAG_01318-t26_1	8	GT	AG	52.5	-4.985723534	-3.251058346	0.132015353	0.40092321	1.734665188	7.118067116	A	T	C	G	T	A	T	G	T	A	T	G	GATGAAGAGTTCTACGCATCGTATGTTTCTTCCTACAGCCAATACTCATCACCAGCTTATCACTGTATCATTGAAGATGGGGTCTCTGCATCCTCT	CGCATCGTATGTTTC	TTATCACTGTATCATTGAAGATG	3.009118541	9.640209491	4	3	4	10	19	8	4	0	2	8	13	6	137	51	87
891	CP003824.1	608378	608424	-	CNAG_01317-t26_1	CNAG_01317-t26_1	CNAG_01317-t26_1	1	GT	AG	40.5	-3.831974407	-2.75672422	0.921747349	0.179107392	1.075250187	1.983400035	C	G	G	G	T	G	T	G	T	A	T	G	AAGAAAAACAAAAGCTTCGGGTGTGTGGAGCTCATCGATATGCTGTACCAGGGCTAATGAAAAGTAGATGGACATTGCGCACCTCGA	CTTCGGGTGTGTGGA	CCAGGGCTAATGAAAAGTAGATG	7.246790381	13.34285714	12	3	9	27	23	19	5	0	0	5	9	8	61	39	73
892	CP003824.1	608629	608692	-	CNAG_01317-t26_1	CNAG_01317-t26_1	CNAG_01317-t26_1	2	GT	AG	36.5	-4.840627697	-3.697038616	1.1194274	0.518486659	1.143589081	1.605576447	C	A	C	G	T	G	C	G	T	C	G	A	AGAGCCGAAAAGATAACCACGTGCGTCCTCCGTCTTTCTTCCCGTACTCTGGCCCTACTCTGGCTCTGACATCTCCAAATGCAGCGAGAAGTAGAAAGCCGCCG	AACCACGTGCGTCCT	TCTGACATCTCCAAATGCAGCGA	3.884171362	7.384405737	7	1	5	13	7	8	3	0	0	14	12	6	71	36	65
893	CP003824.1	609446	609497	+	CNAG_01316-t26_1	CNAG_01316-t26_1	CNAG_01316-t26_1	1	GT	AG	92	-5.797582703	-3.834126486	0.573685003	0.607121454	1.963456217	4.0714029	A	C	T	G	T	G	A	G	T	A	C	G	CCACCGCAACATGAGCAACTGTGAGTCCATCCTGCGAGCACGCTTCAGACGCACCATGCTGAACTCAAGCAGACGACGGTCAGAACCCATAC	GCAACTGTGAGTCCA	ACCATGCTGAACTCAAGCAGACG	1.807971225	6.826513759	3	1	2	13	20	7	5	1	2	14	20	8	163	91	101
894	CP003824.1	609590	609639	+	CNAG_01316-t26_1	CNAG_01316-t26_1	CNAG_01316-t26_1	2	GT	AG	120.5	-5.765294199	-3.236514828	0.435117264	0.097539554	2.528779371	9.822422266	A	A	A	G	T	C	A	G	T	A	C	G	AAGACTCACCGAGCCGTAAAGTCAGTGCCGCATGTTAAGCCCGCGCCGCACGCGCTGATCTATCTATCAGACGAGAGGAGGAAACCAGAC	CGTAAAGTCAGTGCC	CGCGCTGATCTATCTATCAGACG	1.821683718	9.585245164	5	1	3	23	35	28	3	2	3	13	18	18	193	119	134
895	CP003824.1	609751	609808	+	CNAG_01316-t26_1	CNAG_01316-t26_1	CNAG_01316-t26_1	3	GT	AG	43	-6.533569019	-5.430958146	1.052574272	0.604491592	1.102610873	1.573381215	C	A	A	G	T	A	A	G	T	G	T	G	ATGGCGTGGACGTAGCTCAAGTAAGTCCAATGCGATGGATTGTGCAGCTTTACGACAATGTCCCTAATGTATGTGTAGGTGCTTTTGGTTGGATCTGT	GCTCAAGTAAGTCCA	TGTCCCTAATGTATGTGTAGGTG	1.21460275	2.576633581	1	1	1	3	6	3	1	1	0	4	4	1	138	42	83
896	CP003824.1	609952	610006	+	CNAG_01316-t26_1	CNAG_01316-t26_1	CNAG_01316-t26_1	4	GT	AG	55.5	-5.314288585	-3.658089279	0.557689091	0.32395842	1.656199306	4.44778939	T	G	A	G	T	A	T	G	T	G	C	A	GGGAAAACTACGGGAATTGAGTATGTCCATATATCTTCCCATATCACTTGCTTCTTGGTGCTTATAATATGGCAGGCAGGATCATTATGTTGGGC	AATTGAGTATGTCCA	TGGTGCTTATAATATGGCAGGCA	2.764126351	7.536697058	9	3	3	14	18	18	2	0	1	8	11	10	163	54	126
897	CP003824.1	610173	610225	+	CNAG_01316-t26_1	CNAG_01316-t26_1	CNAG_01316-t26_1	5	GT	AG	40.5	-4.814093577	-3.674906046	0.734923255	0.129519185	1.139187531	2.644065139	A	A	C	G	T	A	C	G	T	G	C	C	GAGGTGGTACTCCTGGTAACGTACGTGATCCTTCCTTTTCTCTTGTTGTTGCTCTTGATAACGTCCAAGGTAGGCCCCGAAAGCTGCTGGCAC	GGTAACGTACGTGAT	CTTGATAACGTCCAAGGTAGGCC	3.632139408	7.256420761	5	2	10	15	25	11	2	1	3	17	17	12	174	39	118
898	CP003824.1	610429	610484	+	CNAG_01316-t26_1	CNAG_01316-t26_1	CNAG_01316-t26_1	6	GT	AG	39	-10.44896617	-5.711622155	0.828180004	0.588484597	4.737344018	8.076336667	C	A	C	G	T	G	A	G	T	C	G	T	GTTGATGAAAATGATTTCACGTGAGTGACAGATTACCCCATATATCCAGACTGTATCTGACCATCTCATCTTGCAGCGTGGCGCTTGATTGGTTGA	TTTCACGTGAGTGAC	CTGACCATCTCATCTTGCAGCGT	0	1.938236291	0	0	0	3	5	4	0	0	0	1	4	2	123	39	71
899	CP003824.1	610543	610588	+	CNAG_01316-t26_1	CNAG_01316-t26_1	CNAG_01316-t26_1	7	GT	AG	31	-9.917376152	-7.15296112	0.676831306	2.994272657	2.764415032	1.559737626	T	C	C	G	T	G	A	G	T	C	A	C	ATTCGACACTGGACGAATCCGTGAGTAATTATTTCCCCTGCATGGAATCCATCTGACTTTTTTTAGCACTATCAAGTTCTGTAGAT	GAATCCGTGAGTAAT	ATCCATCTGACTTTTTTTAGCAC	0	1.814909539	0	0	0	2	10	0	0	0	0	0	4	0	79	31	46
900	CP003824.1	611684	611749	+	CNAG_01315-t26_1	CNAG_01315-t26_1	CNAG_01315-t26_1	1	GT	AG	55.5	-4.00488146	-0.301283355	0.448007133	0.580467421	3.703598104	8.748498412	A	A	G	G	T	G	C	G	A	A	G	A	GGGCCAAAATCAAGCTCAAGGTGCGAAGGATCAGGACGAATCTGAAAAGAAAGAAGGAGTACTGATGCATCAAACGGCTCATACAGAGACTTCCACAAACGTTCCG	CTCAAGGTGCGAAGG	GCATCAAACGGCTCATACAGAGA	5.964664322	44.93348853	8	2	2	49	67	36	13	3	5	57	73	34	120	53	62
901	CP003824.1	613357	613412	+	CNAG_01315-t26_1	CNAG_01315-t26_1	CNAG_01315-t26_1	2	GT	AG	17.5	-2.71048035	-2.86366707	1.065450428	0.154929256	-0.15318672	-0.246436405	G	A	G	G	T	A	A	G	T	G	C	A	GCTTAAAAGAAATTATGGAGGTAAGTGTCGATATGATCATCCGGTATAACTCTTGCTTATGTAGCTTCGGTGACAGGCAGAGCGCCGCGTACATGA	ATGGAGGTAAGTGTC	TTATGTAGCTTCGGTGACAGGCA	14.73913474	12.07480914	8	6	8	14	20	6	8	3	5	14	23	11	66	13	78
902	CP003824.1	613890	613945	-	CNAG_01314-t26_1	CNAG_01314-t26_1	CNAG_01314-t26_1	1	GT	AG	56	-5.655642513	-2.897597255	1.075366682	0.088920669	2.758045258	4.427165577	T	C	C	G	T	A	A	G	A	T	A	A	CTTTGCGTTGGATGACTTCCGTAAGACCACGGGCCGAGTATGCGTACGAGTGAAACTGATGATCGCTATTCCTTAGTAACTGCCGTCAACACCCTT	ACTTCCGTAAGACCA	TGATGATCGCTATTCCTTAGTAA	2.296569568	11.79541888	2	3	1	9	18	9	2	3	2	12	11	5	163	65	117
903	CP003824.1	614054	614116	-	CNAG_01314-t26_1	CNAG_01314-t26_1	CNAG_01314-t26_1	2	GT	AG	38.5	-7.635925255	-3.87437645	2.767577288	0.808247176	3.761548805	2.259722099	C	T	G	G	T	A	T	G	T	T	T	C	TGATATCGCGCACATCCCTGGTATGTCTCAGCCACAGATCCTCGGCTTATCGGAGCAATTTTCGCTGAGATCCAAGATTCCAGTTCCGTTTTATAGTGACCAG	TCCCTGGTATGTCTC	GCTGAGATCCAAGATTCCAGTTC	0.945720946	6.882746883	2	1	0	11	7	1	2	0	0	5	4	2	128	38	91
904	CP003824.1	614428	614477	-	CNAG_01314-t26_1	CNAG_01314-t26_1	CNAG_01314-t26_1	3	GT	AG	61	-7.379638646	-3.538728193	3.694680247	0.813853675	3.840910454	1.758446548	T	T	T	G	T	T	T	G	T	C	A	C	GAACTTACTGTTTCCCCTTTGTTTGTCTATTTCCCCAAACCCCCCTACGGTAATGCTGATGCGGAAGCAGCACGTCTTCATTTTTATATA	CCCTTTGTTTGTCTA	TAATGCTGATGCGGAAGCAGCAC	2.633219643	8.769327661	0	4	0	7	9	2	2	4	0	14	11	4	147	57	117
905	CP003824.1	614525	614574	-	CNAG_01314-t26_1	CNAG_01314-t26_1	CNAG_01314-t26_1	4	GT	AG	63	-3.284435473	-1.213112655	0.464440568	0.246590209	2.071322819	6.822626609	T	T	G	G	T	A	G	G	C	T	T	C	GGAGTTTGAGATTTGATTTGGTAGGCACTTTGTGAACTCTGAAAACTGAGGCTTATAGTCAGGGATTCAGTTCCAAGGGATTTTCGATAG	GATTTGGTAGGCACT	GCTTATAGTCAGGGATTCAGTTC	18.75510802	41.5844289	32	9	16	44	41	26	11	1	1	16	18	15	146	55	107
906	CP003824.1	614824	614877	-	CNAG_01314-t26_1	CNAG_01314-t26_1	CNAG_01314-t26_1	5	GT	AG	105	-3.23009958	-1.602930213	0.550728925	0.174672712	1.627169367	4.878000332	A	C	G	G	T	T	C	G	A	G	A	A	CATCGAATACTTTTGACACGGTTCGAGTTTTTCCATCTTTCGTCCCTCTGTCGATACCTCTAACTCTACCTTAGGAACAAGGGCTGCATATCTC	GACACGGTTCGAGTT	TACCTCTAACTCTACCTTAGGAA	10.12430731	24.90578095	36	16	14	31	63	30	38	18	13	32	54	24	245	151	191
907	CP003824.1	614921	614965	-	CNAG_01314-t26_1	CNAG_01314-t26_1	CNAG_01314-t26_1	6	GT	AG	110	-5.276058481	-1.318954518	1.349199906	0.242897825	3.957103963	4.999602071	A	T	C	G	T	G	A	G	C	C	T	A	TTGGACGCTAATCCGACATCGTGAGCAATTTTCGTCGTCACGTCCCAAGATCCTGACAAGGACAGCTATCAATGGCATACAAATC	GACATCGTGAGCAAT	CAAGATCCTGACAAGGACAGCTA	3.420499147	29.04255735	10	12	1	56	80	37	9	10	3	43	75	31	315	184	217
908	CP003824.1	615041	615085	-	CNAG_01314-t26_1	CNAG_01314-t26_1	CNAG_01314-t26_1	7	GT	AG	88.5	-7.061378392	-2.758956287	1.168428791	0.418302259	4.302422106	6.004608748	A	T	C	G	T	A	A	G	C	G	T	C	GAGACAGTAGCTTTCACATCGTAAGCTTTAGCGGCGACTGGTCAACTTGTCTAACTGAGCTGTAGGTCATCATTGCCTTCTTCGG	CACATCGTAAGCTTT	CTTGTCTAACTGAGCTGTAGGTC	0.988867924	13.626586	2	3	1	15	37	15	3	1	0	15	30	12	263	143	182
909	CP003824.1	615128	615174	-	CNAG_01314-t26_1	CNAG_01314-t26_1	CNAG_01314-t26_1	8	GT	AG	74	-3.939512495	-1.483315966	0.881758681	0.379836539	2.45619653	4.431099212	C	G	G	G	T	A	A	G	C	T	G	T	TATGACGAGCGCTCTATCGGGTAAGCATTGCCTTGATGCTGCTTGGAGACTGACCTTTGGGTAAAAGTGTTGTTCCGGGGAAGTATC	TATCGGGTAAGCATT	GACTGACCTTTGGGTAAAAGTGT	6.757849563	26.87571654	35	8	10	32	68	28	14	2	2	19	39	18	191	92	154
910	CP003824.1	615227	615303	-	CNAG_01314-t26_1	CNAG_01314-t26_1	CNAG_01314-t26_1	9	GT	AG	36	-3.456856777	-0.417659026	0.055633289	0.348389498	3.039197751	14.92061448	T	T	G	G	T	A	T	G	T	G	G	G	AGTCCCTATTTACCTATTTGGTATGTGCCATCTATCTGTCAAGTGATGTTACAATTTCAGAATCAAACGAATGGATCTTGTTGATTCTATTTATCAGGGGGGCATACACATGTTCGG	TATTTGGTATGTGCC	TTGTTGATTCTATTTATCAGGGG	8.288246621	43.02189149	17	4	11	45	71	31	6	2	6	29	46	23	123	33	98
911	CP003824.1	615408	615472	-	CNAG_01314-t26_1	CNAG_01314-t26_1	CNAG_01314-t26_1	10	GT	AG	54.5	-8.402114728	-4.457897006	2.366561575	0.883128156	3.944217722	2.704538469	T	T	T	G	T	G	G	G	T	T	G	T	CGCGATGCTCCAGACTATTTGTGGGTATACTTTTTGAAGCTCCTGATTGCGACCTCACTTCGTATCCTGACTTGCATTCTCCCAGTGTCCTCTCTGGTCATATGC	CTATTTGTGGGTATA	CCTGACTTGCATTCTCCCAGTGT	0.476074812	4.73807538	1	0	0	4	6	4	1	1	0	1	7	3	178	57	110
912	CP003824.1	615554	615606	-	CNAG_01314-t26_1	CNAG_01314-t26_1	CNAG_01314-t26_1	11	GT	AG	65	-3.52199686	-1.049389248	0.230617178	0.391906994	2.472607612	9.418167745	C	A	A	G	T	A	T	C	G	G	G	G	TCAGTCAAGGCGCATGACAAGTATCGATGTCCCATTTATCTCTCGGAGAATGAACGGTAACGCTTTTTTATAGGGGCATAACCGTCCAGAAAC	TGACAAGTATCGATG	ACGGTAACGCTTTTTTATAGGGG	8.027971792	32.75192245	19	6	11	43	48	18	21	6	13	44	62	16	202	83	132
913	CP003824.1	615623	615672	-	CNAG_01314-t26_1	CNAG_01314-t26_1	CNAG_01314-t26_1	12	GT	AG	72.5	-6.671290102	-4.195014662	1.30036475	0.274679779	2.47627544	3.227121831	A	C	T	G	T	A	T	G	C	T	C	A	ATTTGGTGTAATATTTGACTGTATGCACATTTCATTCATTCTACTTGTGGCAAAGTTGACACTGTCTCAGTCAAGGCGCATGACAAGTAT	TTGACTGTATGCACA	CAAAGTTGACACTGTCTCAGTCA	1.325616116	5.848418952	5	0	0	4	8	3	5	2	1	6	5	6	229	91	148
914	CP003824.1	615711	615763	-	CNAG_01314-t26_1	CNAG_01314-t26_1	CNAG_01314-t26_1	13	GT	AG	97.5	-2.716150727	-1.898222887	0.348241497	0.167794376	0.81792784	3.664890002	A	C	A	G	T	A	A	T	G	G	G	G	CTAAAGTTCACCACGAAACAGTAATGTCTCTTCGTTCGAGTCAGCCGTCATACTGTCGACTGATTATGAGCAGGGGCTACAATGTCACCGCAT	GAAACAGTAATGTCT	TGTCGACTGATTATGAGCAGGGG	15.64589053	25.46931576	21	6	7	12	19	9	71	22	38	40	49	28	229	105	172
915	CP003824.1	615869	615930	-	CNAG_01314-t26_1	CNAG_01314-t26_1	CNAG_01314-t26_1	14	GT	AG	61	-4.912938978	-4.235974454	0.547336823	0.580820287	0.676964523	1.469199432	A	T	G	G	T	A	G	G	T	G	G	G	TATGAGAACCAAGCGCGATGGTAGGTTAGGTTCTTTGGGCCAGCAATATTTACAATTTAATAATACTTTACACTTCCTTCAGGGGCGGAAGGTACGTTACTT	GCGATGGTAGGTTAG	ATACTTTACACTTCCTTCAGGGG	3.30530923	5.82440512	7	4	4	2	3	6	9	0	2	4	5	5	170	59	137
916	CP003824.1	616102	616165	-	CNAG_01314-t26_1	CNAG_01314-t26_1	CNAG_01314-t26_1	15	GT	AG	40	-3.610460334	-1.991020028	0.375499683	0.168633224	1.619440306	6.814299517	G	A	T	G	T	A	T	T	T	C	G	A	GGCGTTGACTTACTCCTGATGTATTTTTCTTCCTCAAAGCCACTGCTAAATGAATGAACGACTAACATAAGTCGTATACAATAGCGACTCAGGGGATCATCATG	CCTGATGTATTTTTC	ACATAAGTCGTATACAATAGCGA	7.654444497	20.08974359	8	2	7	9	20	9	10	5	11	13	18	7	124	52	82
917	CP003824.1	616255	616326	-	CNAG_01314-t26_1	CNAG_01314-t26_1	CNAG_01314-t26_1	16	GT	AG	54	-4.747398527	-1.849253701	0.269228249	0.366483939	2.898144825	11.03853402	C	C	G	G	T	G	C	G	C	A	A	T	AGACAACATGGCCTGAACCGGTGCGCATCCTCTGGAAGTCGCTGATTAAGAGCTGACAATGCCGACTGATGTCCTGTGTGATACGCCCACAGAATTACTCGGGAAATTATGG	GAACCGGTGCGCATC	CCTGTGTGATACGCCCACAGAAT	3.585616899	21.88761123	8	6	5	22	28	9	4	1	2	9	15	11	159	80	116
918	CP003824.1	616345	616407	-	CNAG_01314-t26_1	CNAG_01314-t26_1	CNAG_01314-t26_1	17	GT	AG	62	-2.810200666	-0.397158501	0.66980038	0.462848757	2.413042165	5.133506708	C	A	T	G	T	G	A	G	C	A	C	A	GGCTCCTCGGACACCAGCATGTGAGCACTTACAAGCACCACCCCCAAAGCCTTGCTCACTATAATGCATGCTATTCATGACAGACAACATGGCCTGAACCGGT	CAGCATGTGAGCACT	ATGCATGCTATTCATGACAGACA	13.01231761	43.24233115	23	7	8	28	42	17	29	24	11	38	60	31	148	79	114
919	CP003824.1	616431	616480	-	CNAG_01314-t26_1	CNAG_01314-t26_1	CNAG_01314-t26_1	18	GC	AG	65	-5.05087235	-2.626708607	0.522855161	0.389746808	2.424163743	6.438505208	A	T	G	G	C	A	A	G	T	G	C	T	CAGCATCTCAGACAGCCATGGCAAGTACCCAAATCCTTCCATCAGCCAACCTGCTAACACATTCCCACAGGCTGGCTCCTCGGACACCAG	GCCATGGCAAGTACC	CTGCTAACACATTCCCACAGGCT	3.00151564	14.09935094	7	4	4	13	21	8	5	0	4	11	20	6	157	103	113
920	CP003824.1	614533	614574	-	CNAG_01314-t26_2	CNAG_01314-t26_2	CNAG_01314-t26_2	4	GT	AG	61	-1.025775286	0.682083315	1.445650134	0.268007886	1.707858601	2.011923943	T	T	G	G	T	A	G	G	C	G	G	A	GGAGTTTGAGATTTGATTTGGTAGGCACTTTGTGAACTCTGAAAACTGAGGCTTATAGTCAGGGATTCAGTTCCAAGGGATT	GATTTGGTAGGCACT	AAACTGAGGCTTATAGTCAGGGA	91.32424843	87.78802112	7	5	4	26	22	16	11	1	1	19	18	15	24	2	12
921	CP003824.1	616922	616998	+	CNAG_01313-t26_1	CNAG_01313-t26_1	CNAG_01313-t26_1	1	GT	AG	89.5	-3.097267781	-1.888640846	0.485973076	0.377443872	1.208626935	3.402070107	G	T	C	G	T	A	T	G	T	C	T	T	CATACAACCTCCCGGTCGTCGTATGTCTGTCTCTGTGCATGCTTTTATGATCAGCTTGTTTGGACACTAGTTACACCAAGCTGATGCACTTGACAAGCTTTTCGGGATATTAAGCTA	GTCGTCGTATGTCTG	AAGCTGATGCACTTGACAAGCTT	10.7229275	21.57997107	53	11	21	38	52	34	17	4	10	28	28	27	204	82	154
922	CP003824.1	617053	617126	+	CNAG_01313-t26_1	CNAG_01313-t26_1	CNAG_01313-t26_1	2	GT	AG	95	-2.921749368	-0.997569146	0.488036536	0.267260149	1.924180222	5.989637421	C	A	G	G	T	A	C	G	C	T	T	T	GCAATGCTCCTTTCAGGCAGGTACGCTTCTCTTTCAGCCCCCTGTCATCGTGGCACTCTTACATACTTGTCTGGGAATACCCTGTGCACCACAGTTTCTAGTCCTCATACCCCT	AGGCAGGTACGCTTC	GAATACCCTGTGCACCACAGTTT	11.92777242	34.25232418	38	9	17	50	82	51	33	7	18	58	68	39	196	87	128
923	CP003824.1	617344	617395	+	CNAG_01313-t26_1	CNAG_01313-t26_1	CNAG_01313-t26_1	3	GT	AG	48.5	-4.366701723	-1.328681525	0.499255596	0.481931343	3.038020197	7.58310097	A	T	T	G	T	G	A	G	C	C	C	T	CCGTCTGGGAGGACAAAATTGTGAGCCTCTCAATGGTATAATGAGCAAGTTCTAAAAGAAAAACCGCTATAGCCTGGGGGATGCCTGCGAGT	AAAATTGTGAGCCTC	TAAAAGAAAAACCGCTATAGCCT	4.724104804	28.77459604	11	1	6	38	40	24	6	2	8	29	47	24	133	47	131
924	CP003824.1	617873	617925	-	CNAG_07426-t26_1	CNAG_07426-t26_1	CNAG_07426-t26_1	1	GT	AG	41	-4.907148591	-2.92936675	0.356931827	0.133488524	1.977781841	8.989313396	G	A	A	G	T	A	A	G	C	T	C	G	AAATCAAGCTTGTGTCTGAAGTAAGCTCGAATCATGCGAAAGCACATCTTGTTTGCTGATTACCCCTCAAAAGTCGCTGCATAATCCCCTTTT	TCTGAAGTAAGCTCG	TGCTGATTACCCCTCAAAAGTCG	3.223868365	11.60669497	5	0	5	28	42	13	9	2	2	24	43	14	164	40	108
925	CP003824.1	618028	618080	-	CNAG_07426-t26_1	CNAG_07426-t26_1	CNAG_07426-t26_1	2	GT	AG	263.5	-4.433570221	-4.578055071	0.264875653	0.307559544	-0.14448485	-0.61654902	A	A	G	G	T	T	G	G	T	T	G	G	TTCAAGCCCGGTTGGAGAAGGTTGGTCTGTTCGATTGCATCAGGCGATGACGAGTGAATCTGACAAGAAGTAGTGGTCTCAAACCCAAACCCA	GAGAAGGTTGGTCTG	GTGAATCTGACAAGAAGTAGTGG	4.454455472	4.176146776	35	11	12	28	45	23	26	10	14	19	35	12	534	253	314
926	CP003824.1	618195	618246	-	CNAG_07426-t26_1	CNAG_07426-t26_1	CNAG_07426-t26_1	3	GT	AG	347.5	-4.112927655	-4.504610459	0.192064063	0.055145026	-0.391682803	-3.395062468	C	A	G	G	T	T	T	G	T	G	C	T	CCCATGTCGTTTCCACTCAGGTTTGTGCATTGGCATTGCTGATTAACGCCTTACTCATGAAGTATCACATAGGCTACTGTCCACCCCGTCTC	ACTCAGGTTTGTGCA	ACTCATGAAGTATCACATAGGCT	5.47983652	4.563567255	50	22	22	45	53	27	28	19	13	19	26	18	630	327	354
927	CP003824.1	618310	618353	-	CNAG_07426-t26_1	CNAG_07426-t26_1	CNAG_07426-t26_1	4	GT	AG	276.5	-3.989458782	-3.696562636	0.205548402	0.467096422	0.292896146	0.994098537	A	T	G	G	T	A	A	G	C	T	C	C	CAGCCAGTGCTTGTACAATGGTAAGCATATTTCTCTCGGTAACCATCCTTACTGACCGTACCAGTCCTTCCGCGTAGTCCCTCC	ACAATGGTAAGCATA	ATCCTTACTGACCGTACCAGTCC	6.87509638	7.656888044	64	30	29	72	67	66	9	3	2	14	16	15	511	256	288
928	CP003824.1	618644	618883	+	CNAG_07427-t26_1	CNAG_07427-t26_1	CNAG_07427-t26_1	1	GT	AG	201.5	-1.767764126	-1.34021147	0.397616331	0.566508444	0.427552656	1.069962665	A	A	G	G	T	G	A	G	T	T	C	T	TCTTCTCTATCCCGCTCAAGGTGAGTGCTTGCCTCCTATCATTCGCACATTTGGGACTCGCCAGTTGTTCTGAGACACAAGTTTCAGACAGTGGGGCGGTATGAAAGGAAGAAAACCTGCAGAGAATCGCGCTGACTCGGAGACTTTCTCATCATTAATATCCTGCATCCTTTTTCGACAAATCTCTCTACCATTGCAAACTCTATTGTTCTTAACTCGCCCCCTGTGAAACGTTCTCATTCCAAACCACGAACAAGTAGTCTACTTGCTTTTTCACATA	CTCAAGGTGAGTGCT	TCCAAACCACGAACAAGTAGTCT	26.42488838	31.72236432	27	6	11	16	22	17	144	67	84	260	267	103	213	153	180
929	CP003824.1	619008	619693	+	CNAG_07427-t26_1	CNAG_07427-t26_1	CNAG_07427-t26_1	2	GT	AG	120.5	-4.04309517	-3.689369462	0.299781904	0.347997926	0.353725708	1.333874908	C	A	G	G	T	G	A	G	T	A	A	T	ACAAGCAAATTAATATTCAGGTGAGTGTTGCTCGCGTTGCTGTCAGGAATTGTGGACGTGCGGAGCAAATGTGGGCCAGTGACAGTTCAGTATCTTCTTATCAGGAGGCTGTGCGTATGCTGTGTGATTCGGATCTCCGCAAACCCCATCACAGATCTTGCGGAAGGTCACTGCCCTCACAATGTCTTTTGACATGATTCTTTAGCCAATGTCAGAGAGTCCTGTGGCATGTGGACGAGATCATGGAGTGTGCCGGGAGTTAGCATATGTGGCATATCCGGAATACGACGCTGACACGTGATTTTATTGTCGTACTCCAATCACTTGTACATCAACTTGCTGCATCGACCTTTCTTGCCAATCATATTCGCCCTGTCCCTTGTCATCCGGTCCCCAATG…	ATTCAGGTGAGTGTT	ATCGTGACATCATATCACAGAAT	5.767738288	7.772212789	13	6	9	40	35	27	23	11	19	66	52	17	314	112	276
930	CP003824.1	619765	619812	+	CNAG_07427-t26_1	CNAG_07427-t26_1	CNAG_07427-t26_1	3	GT	AG	68.5	-4.172502654	-3.157500755	0.532611238	0.119743581	1.0150019	3.220399059	T	C	G	G	T	T	A	G	T	G	T	G	GATTGGAAGTGGTTCATTCGGTTAGTCAGCTTCAACATACACCGAACAGGGCGCTCATGTTATTGCAGGTGATATCTACCTTGGTGTC	CATTCGGTTAGTCAG	GGGCGCTCATGTTATTGCAGGTG	5.422202968	10.47903727	13	1	13	52	81	21	6	6	11	29	55	21	247	65	149
931	CP003824.1	620364	620410	+	CNAG_07427-t26_1	CNAG_07427-t26_1	CNAG_07427-t26_1	4	GT	AG	154.5	-5.467444025	-4.65482104	0.402088894	0.59806337	0.812622986	1.953068418	A	T	G	G	T	A	A	G	T	T	A	C	CATTGGGCTATGTGTTGATGGTAAGTAATGTGCGTCCGGAGATTGTTCTTTACTAATATTTTGTTAGTACTTCCTCCGTGGTCAACT	TTGATGGTAAGTAAT	CTTTACTAATATTTTGTTAGTAC	2.24227622	3.992661128	4	0	2	19	11	11	15	5	12	45	32	23	404	152	242
932	CP003824.1	620493	620540	+	CNAG_07427-t26_1	CNAG_07427-t26_1	CNAG_07427-t26_1	5	GT	AG	187.5	-5.416795066	-3.760286378	0.373711073	0.506769852	1.656508688	4.556654347	A	G	A	G	T	G	A	G	T	A	A	A	TGACCGCATTATGGAGAAGAGTGAGTGAAGTGCATAGTATGTCTTTTAGCGCTGATTGTCGTCTGCAGAAATGACCACTCCTACCGAA	AGAAGAGTGAGTGAA	GCGCTGATTGTCGTCTGCAGAAA	2.319114399	7.099864758	12	6	8	59	59	38	10	5	4	46	55	53	477	182	333
933	CP003824.1	620772	620821	+	CNAG_07427-t26_1	CNAG_07427-t26_1	CNAG_07427-t26_1	6	GT	AG	233.5	-6.599911469	-4.691629383	0.526349603	0.038991443	1.908282086	6.262395916	A	G	G	G	T	A	A	G	C	C	G	C	TGGTGATGATGGAATGCAGGGTAAGCATAATCTCTTTTGAAATGCGAAGGGGTCTCTGATGATTGTGTAGCGCAGGATAACCAACGACAA	TGCAGGGTAAGCATA	GGTCTCTGATGATTGTGTAGCGC	2.154972301	5.0466882	5	1	4	33	31	21	7	2	7	35	48	23	503	228	414
934	CP003824.1	623594	623645	+	CNAG_01309-t26_1	CNAG_01309-t26_1	CNAG_01309-t26_1	1	GT	AG	84	-7.330685721	-3.548186779	3.033980838	0.256751309	3.782498941	2.151676944	C	A	G	G	T	G	A	G	C	A	T	C	CCATCCTGTACAGGCTCCAGGTGAGCTATCCCTGCCACATACCCCATGTCTCCCGCTGAACAACTCTGCTAGATCGGAGAAGTCGTCTCTAC	CTCCAGGTGAGCTAT	CCGCTGAACAACTCTGCTAGATC	1.471272742	7.910872459	6	0	0	10	20	16	6	0	2	7	22	4	175	84	90
935	CP003824.1	623674	623778	+	CNAG_01309-t26_1	CNAG_01309-t26_1	CNAG_01309-t26_1	2	GT	AG	34	-5.506853147	-2.429399622	3.388716455	0.172717414	3.077453525	1.570918052	C	A	A	G	T	A	A	G	T	C	A	A	AGTCGTCTCTACCATCCCAAGTAAGTTTCCCCTGCCGTCATCTCCTCACCTGCCGTCACCGTGGGCGGAGAAGCCATCGTGCTAGATAATCCGCTGGGCAGCGCTCAAACGATCATCTCTTATAGCAATCGGTTTCAACGTTGAA	TCCCAAGTAAGTTTC	CAAACGATCATCTCTTATAGCAA	5.246141869	15.80181776	8	0	7	12	40	15	9	0	6	22	30	6	117	34	66
936	CP003824.1	623895	623962	+	CNAG_01309-t26_1	CNAG_01309-t26_1	CNAG_01309-t26_1	3	GT	AG	33.5	-4.659424359	-3.238985015	0.663384204	0.690884882	1.420439344	2.568643476	C	A	G	G	T	G	T	G	T	G	C	T	GTTACTACGCCAATACCCAGGTGTGTTGTTTTGTGTCTTATTTATCCTCACAAAAGCTCGATGACTAACGCCAAAACAAAACTGTTAGGCTATAATCTATGTGATTGA	ACCCAGGTGTGTTGT	CGCCAAAACAAAACTGTTAGGCT	3.962312553	10.98704241	11	3	4	14	26	17	6	0	1	7	17	6	156	32	109
937	CP003824.1	624223	624300	+	CNAG_01309-t26_1	CNAG_01309-t26_1	CNAG_01309-t26_1	4	GT	AG	82	-4.833936646	-3.941252993	0.895692696	0.154133113	0.892683653	1.701227096	T	T	G	G	T	A	G	G	T	G	C	T	TTGGAAGAAGGCCTTGATTGGTAGGTTTCCCATTGACAAGGGGGGACCTGTAGGTGAAATACCTCTGCTGGTTACTAATATAGCTTTGATTTCAACAGGCTTGTCAATACAATACAGA	TGATTGGTAGGTTTC	TATAGCTTTGATTTCAACAGGCT	3.724685622	6.099147713	11	3	9	9	31	6	7	1	4	7	19	4	213	117	113
938	CP003824.1	626333	627175	-	CNAG_01308-t26_1	CNAG_01308-t26_1	CNAG_01308-t26_1	2	GT	AG	17	-2.498742084	0.748622129	0.459905096	0.549345054	3.247364213	7.850712793	C	A	G	G	T	A	A	A	T	G	T	C	CGGCGAACCAAAGGGATCAGGTAAATCTTTTTTTTTTTTCCTCAACACCCTTTTTTTTTTTTTTTTCTGTTTCTTCCTCCGGCTTCAATGGAGATCCTGTATGGTGCAATAGTATGGCAACGGGGTATGGCCTTGCCTCGACGGGAAGAATTGAAAAGGAATTCATCAATCCAGGACAAGTTGGGCACGCAGCTGCTTTTTTACGGTTGCTTGTAAACGTATCCTTGTAGGCATTTGTGCAGCAAAAGGCGACCAAGACAATTGCTCTTCTTTCTGTCACTGATCGGCAGTACGGGCGATTGCAAGGAGGCCTGTTAACGGATATATACCCTATCCTCATCTCGTCCGGTAAAAAAAAAAAAAGAGTCTCTCAAAATCCACGTCAAACCATTTGGCATG…	GATCAGGTAAATCTT	CCAACTTTCCATTCCCACAGGTC	15.17701346	62.43896795	7	4	4	15	6	5	1	2	3	16	31	22	33	14	17
939	CP003824.1	627366	627443	-	CNAG_01308-t26_1	CNAG_01308-t26_1	CNAG_01308-t26_1	3	GT	AG	13	-1.391307576	-1.346462604	1.017165755	0.281936332	0.044844972	0.073588426	A	G	G	G	T	A	C	G	T	G	A	G	GTGTGTGGATCGAGGGCAGGGTACGTAGTTTCCGAGCCGTTACTCTTGATATCGTGCTGCGTCCTGACGTCTGCGCGGTGTCGTCTGTTTGTCATTAGGAGAAGACGCGGAAGATTGT	GGCAGGGTACGTAGT	TGTCGTCTGTTTGTCATTAGGAG	31.12535613	28.28442534	6	4	7	12	20	15	4	4	5	8	9	6	21	15	7
940	CP003824.1	628034	628076	+	CNAG_01307-t26_1	CNAG_01307-t26_1	CNAG_01307-t26_1	1	GT	AG	319	-3.288913882	-2.166446951	0.254730593	0.085926433	1.122466931	7.231894298	A	C	A	G	T	A	A	G	C	C	T	C	CCACACCCACAGCCATGACAGTAAGCAGCCGCCGCAGCACGTATCCCAGCTCACCACACGCAGCTCTACTACTCCATATGCTT	ATGACAGTAAGCAGC	TCCCAGCTCACCACACGCAGCTC	9.342981171	18.22147741	48	33	27	54	104	69	53	37	28	69	117	80	506	284	317
941	CP003824.1	628169	628220	+	CNAG_01307-t26_1	CNAG_01307-t26_1	CNAG_01307-t26_1	2	GT	AG	248	-4.941544587	-3.200293716	0.360068002	0.244849465	1.741250871	6.926319928	A	A	A	G	T	A	C	T	T	A	A	T	CCCTTTGCAATCCGCAAAAAGTACTTGTCCCACGTCTTCATCCACCTCCATCCGCTGACCACACTGCTGTAGAATGTTCCATTTCCTGAGCG	CAAAAAGTACTTGTC	CGCTGACCACACTGCTGTAGAAT	4.224135628	10.33367221	32	14	14	59	90	67	15	2	4	26	48	36	576	238	363
942	CP003824.1	628252	628311	+	CNAG_01307-t26_1	CNAG_01307-t26_1	CNAG_01307-t26_1	3	GT	AG	227.5	-5.852833168	-4.397273078	0.538690766	0.351476453	1.45556009	3.919545439	G	T	C	G	T	A	C	G	T	G	T	A	TCCTGAGCGAGAATCCTGTCGTACGTCCAAGCGATCATCTCCCAATCCTGCAGCCGTGCTAACACTGGTATTCTCTGCAGGTAGCAAAAATTCAATACGG	CCTGTCGTACGTCCA	AACACTGGTATTCTCTGCAGGTA	1.762458339	4.712115058	13	9	7	19	44	24	8	2	2	18	46	21	603	222	384
943	CP003824.1	628333	628401	+	CNAG_01307-t26_1	CNAG_01307-t26_1	CNAG_01307-t26_1	4	GT	AG	84	-3.009613558	-2.028686707	0.433031884	0.301940671	0.980926851	3.218404476	G	G	G	G	T	A	T	G	T	C	T	G	TAGCAAAAATTCAATACGGGGTATGTGGCTGACGGACAAGGTTTCTGCACGGACGTGAGACGCTAACCCGGTTTGATAAAACTCAAAAGCTGAAAATAACATTCATGTA	TACGGGGTATGTGGC	GGTTTGATAAAACTCAAAAGCTG	11.25104782	19.81498001	32	12	19	62	107	65	48	12	20	63	81	59	321	72	213
944	CP003824.1	628419	628467	+	CNAG_01307-t26_1	CNAG_01307-t26_1	CNAG_01307-t26_1	5	GT	AG	108.5	-4.086928427	-2.999248075	0.325491027	0.244255496	1.087680352	4.629402944	C	A	T	G	T	A	T	G	T	A	T	T	AAGCTGAAAATAACATTCATGTATGTGGCCAGTGCAATGATCGTCAGCATTCCTTACCCTCCTTCATAGATTCGTCGCTGTTCTCTTTG	ATTCATGTATGTGGC	TTCCTTACCCTCCTTCATAGATT	5.614721223	11.17851789	28	10	10	56	68	39	15	5	13	45	42	28	377	101	242
945	CP003824.1	628527	628593	+	CNAG_01307-t26_1	CNAG_01307-t26_1	CNAG_01307-t26_1	6	GT	AG	204.5	-3.460777722	-2.627924673	0.210283366	0.10912421	0.832853048	6.088949438	A	G	G	G	T	G	G	G	T	G	T	G	GATTAGGATCGCGCAGGAGGGTGGGTCCCTTTCTGAATGGAACGAGGCATTTTTTTCAAAGAACGCTGCTGAATGACTCGTCGGCAGGTGCGACGGCCAAGATGAAG	AGGAGGGTGGGTCCC	GCTGAATGACTCGTCGGCAGGTG	8.357013014	13.93403966	34	10	27	74	91	45	41	27	33	66	105	59	489	186	307
946	CP003824.1	628649	628699	+	CNAG_01307-t26_1	CNAG_01307-t26_1	CNAG_01307-t26_1	7	GT	AG	187.5	-4.674695155	-2.754730803	0.268988236	0.225895603	1.919964352	9.467280824	T	T	A	G	T	G	A	G	A	C	G	C	GCCAGGACCGAGACTAATTAGTGAGACGCGTCCCCGTATAAATGTTTTTCATCAAGCTAACAGTGGGAAAGCGCCGCTCGACGATTCTATG	TAATTAGTGAGACGC	TCAAGCTAACAGTGGGAAAGCGC	3.790700895	13.18015555	16	7	18	60	87	56	15	6	7	38	79	26	454	181	259
947	CP003824.1	628732	628786	+	CNAG_01307-t26_1	CNAG_01307-t26_1	CNAG_01307-t26_1	8	GT	AG	129	-4.2510588	-3.087871376	0.597188027	0.265372252	1.163187424	3.082960254	A	C	T	G	T	T	C	G	T	T	G	T	ATTCTATGCCCAGCGAAACTGTTCGTCCTTTTCGGGCACCATCGTGTCACGGATTGGTAACTGACCATTTTCTAGTGTACTTGACAGGTGCCACC	GAAACTGTTCGTCCT	GGTAACTGACCATTTTCTAGTGT	5.197637215	11.30648934	12	9	14	31	92	27	12	7	14	22	71	19	370	121	210
948	CP003824.1	628982	629055	+	CNAG_01307-t26_1	CNAG_01307-t26_1	CNAG_01307-t26_1	9	GT	AG	89.5	-5.252020108	-3.992103205	0.837097607	0.494798762	1.259916903	2.244183646	T	C	G	G	T	A	A	G	C	A	A	A	GGCGAAAGAGCGTGATTTCGGTAAGCCATATACGGAGATTACAGATCATGTGCGCATGTTTAACTAATGCCGGTTTTTTTTTTTTGTAACCTAGAAACTCTCAAGAAGCAGGCT	ATTTCGGTAAGCCAT	TTTTTTTTTTTGTAACCTAGAAA	2.82146736	6.089433353	4	2	9	20	32	22	7	1	10	25	24	14	276	88	187
949	CP003824.1	629127	629177	+	CNAG_01307-t26_1	CNAG_01307-t26_1	CNAG_01307-t26_1	10	GT	AG	76.5	-4.20592807	-3.165450755	0.362600836	0.78889131	1.040477315	2.075663086	G	C	T	G	T	A	A	G	C	G	C	T	CTGATGAGCACAATAAGGCTGTAAGCTACATATTCAAATTTTTTTACGGAATCTGACCCGATTCATTTCAGGCTGGCGCCGTATCGGACAA	AAGGCTGTAAGCTAC	TCTGACCCGATTCATTTCAGGCT	6.032906614	10.71422464	15	6	16	54	51	33	10	1	11	52	30	25	280	72	188
950	CP003824.1	631058	631108	-	CNAG_01306-t26_1	CNAG_01306-t26_1	CNAG_01306-t26_1	2	GT	AG	10	-7.151626701	-1.034590544	1.931762408	0.569971443	6.117036157	5.260439173	A	A	A	G	T	G	A	G	C	T	G	G	TTTATGATTGCTACAAAAAAGTGAGCGCCAGTGCCGTGTGTTACTGGAATGGAAGTTTACATTTCTACTAGTGGCCTAAAGAACGGCCGTC	AAAAAAGTGAGCGCC	GAAGTTTACATTTCTACTAGTGG	0.952380952	33.12429379	2	0	0	6	11	6	0	0	0	10	14	10	34	10	22
951	CP003824.1	631392	631455	-	CNAG_01306-t26_1	CNAG_01306-t26_1	CNAG_01306-t26_1	3	GT	AG	10	-8.38445432	-2.517817021	0.636027059	1.026207064	5.866637299	8.416393165	A	A	G	G	T	G	A	G	C	T	G	C	GACATATCTGCATCTGAAAGGTGAGCTCAAATCGTCACCATCAATTTTAAGAAGGCCATTATGATGACCACAATGGGATTATAGTGCACTGCATATATTCGCTC	TGAAAGGTGAGCTCA	TGACCACAATGGGATTATAGTGC	0	16.17881322	0	0	0	8	2	5	0	0	0	2	2	5	22	10	21
952	CP003824.1	631683	631755	-	CNAG_01306-t26_1	CNAG_01306-t26_1	CNAG_01306-t26_1	4	GT	AG	12.5	-4.620278618	-1.473675616	0.197876027	0.229627977	3.146603002	17.97971484	A	A	G	G	T	A	A	G	A	C	G	C	ATTTATCGGAGGAACAAAAGGTAAGAGAAGGCAACAATTTTCAAGCATCCACTTTGATCCCAAAGCTGACTAACTTTGTGTGCGAAAATAAAGCGCAAGGATCTTGAGACACT	CAAAAGGTAAGAGAA	CTTTGTGTGCGAAAATAAAGCGC	3.643170052	26.47058824	0	1	1	14	10	8	2	0	0	14	6	2	30	12	13
953	CP003824.1	634146	634215	-	CNAG_01306-t26_1	CNAG_01306-t26_1	CNAG_01306-t26_1	5	GT	AG	10	-3.187686845	-3.491071998	0.516010434	0.186507019	-0.303385153	-0.957710953	A	A	G	G	T	A	A	G	T	A	A	A	GATCAAAGGAAGCGTGGAAGGTAAGTGCATCTGTCACTTATACGCGTCCAATATACATAGGCTAAAGGGTTGGTAACCTTCCATTTTCAGAAACCATCATAAACAAAGGG	TGGAAGGTAAGTGCA	TGGTAACCTTCCATTTTCAGAAA	9.993542733	8.133233679	3	0	6	7	5	2	2	2	7	8	5	5	34	9	43
954	CP003824.1	634295	634338	-	CNAG_01306-t26_1	CNAG_01306-t26_1	CNAG_01306-t26_1	6	GT	AG	14	-2.142613714	-0.339470707	1.18307256	0.285128805	1.803143007	2.566369968	C	A	G	G	T	A	A	G	A	G	C	C	ATCCTCATCAGGACCAACAGGTAAGACTCTGGAAGGTATTGACATGAATCTAATGAGTGAATAGGCCATTGCGAGAGCGTATAG	CAACAGGTAAGACTC	TGAATCTAATGAGTGAATAGGCC	20.42328042	44.17541427	5	6	9	50	21	28	3	4	5	39	13	22	36	9	38
955	CP003824.1	634560	634616	-	CNAG_01306-t26_1	CNAG_01306-t26_1	CNAG_01306-t26_1	7	GT	AG	24	-3.139153315	-0.707484734	1.140865135	0.476548656	2.431668581	3.406495918	G	G	A	G	T	A	A	G	T	T	C	C	CAAAATGGCATTGGACCGGAGTAAGTATTTTGGTTCAGCAGAGGCTTTTGCTTATCATTTTGGACATGGCTTGTTAGTCCAAGATTTCCTATATGGC	ACCGGAGTAAGTATT	TTTTGGACATGGCTTGTTAGTCC	12.12289197	38.17194143	10	2	8	46	36	20	9	0	5	20	21	10	54	23	36
956	CP003824.1	634639	634689	-	CNAG_01306-t26_1	CNAG_01306-t26_1	CNAG_01306-t26_1	8	GT	AG	19	-4.851850791	-2.362680514	3.244419153	0.149325109	2.489170277	1.327451847	C	A	G	G	T	A	G	G	C	T	T	C	GAATTCTACTCTTCAGTCAGGTAGGCCGTTCGTCCATGGTATTTGGAGATGTAGCTCACGGACAATTATAGTTCAAAATGGCATTGGACCG	AGTCAGGTAGGCCGT	TAGCTCACGGACAATTATAGTTC	7.562962963	16.24298015	8	0	7	14	14	7	3	0	3	3	8	5	57	19	31
957	CP003824.1	634864	634932	-	CNAG_01306-t26_1	CNAG_01306-t26_1	CNAG_01306-t26_1	9	GT	AG	36	-4.054957194	-3.734085271	0.327153648	0.028220458	0.320871923	1.692508237	G	A	G	G	T	G	C	G	T	C	T	A	TGAGGAACATCCTCATGGAGGTGCGTTCACGCTCCAGCACTTTGCTCTGCTATGGCGCATTGGTCTTACTATAATTTTCATTCGTGTAGCTAAGGAAAGTCTGCCAACA	ATGGAGGTGCGTTCA	TATAATTTTCATTCGTGTAGCTA	5.667459219	7.865786579	5	3	4	7	7	6	2	1	3	1	3	1	74	34	47
958	CP003824.1	636299	636347	-	CNAG_01305-t26_1	CNAG_01305-t26_1	CNAG_01305-t26_1	1	GT	AG	66	-9.136157904	-3.61663354	3.446628124	0.098097953	5.519524364	2.772630637	C	G	A	G	T	G	A	G	T	G	T	G	TGGGAAACTTTGTCAACCGAGTGAGTCTGTTATTGGGAAAAAGAGACTTTTACTGAGTTATTGTCATAGGTGGTCAAATTCATCAACGC	AACCGAGTGAGTCTG	TTACTGAGTTATTGTCATAGGTG	0.851342502	7.622232916	7	0	0	30	44	16	6	0	0	22	40	18	248	66	178
959	CP003824.1	636650	636693	-	CNAG_01305-t26_1	CNAG_01305-t26_1	CNAG_01305-t26_1	2	GT	AG	37	-7.475343512	-3.917532857	1.782686647	0.454981409	3.557810655	3.349387696	A	C	A	G	T	G	A	G	T	A	C	G	TCAGTTCATGGGCAAAGACAGTGAGTTCATTGATGGGTAGTAATTCAATACTGACGGCATATAGACGTTTACTTCCATACTGTT	AAGACAGTGAGTTCA	TCAATACTGACGGCATATAGACG	0.729665072	6.347411181	1	0	1	11	10	7	3	0	1	10	20	14	174	37	94
960	CP003824.1	636814	636859	-	CNAG_01305-t26_1	CNAG_01305-t26_1	CNAG_01305-t26_1	3	GT	AG	290	-5.997648698	-3.656080114	0.219053583	0.431412154	2.341568584	8.382353095	T	C	T	G	T	A	A	G	A	A	T	G	CATGGAAGGCAAAGTAATCTGTAAGAGAACGATTCTCATTTGTTGCCATTCGCTTACTCGCAGTAGATGTCTGGTTTGACGCACCT	TAATCTGTAAGAGAA	CATTCGCTTACTCGCAGTAGATG	1.624582555	7.553412468	12	4	6	31	67	53	9	4	5	29	48	47	566	286	382
961	CP003824.1	637218	637272	-	CNAG_01305-t26_1	CNAG_01305-t26_1	CNAG_01305-t26_1	4	GT	AG	205.5	-7.156968201	-4.565068638	1.23306804	0.149407624	2.591899563	3.61432229	G	A	T	G	T	G	A	G	C	G	A	T	GTCCCAATTGCGGTTATGATGTGAGCAAACATATCATCATACATCATATCTGGGTAGAACGTTAATCAAGTACAGGATGCCCGAGGTGACCAGTG	TATGATGTGAGCAAA	AGAACGTTAATCAAGTACAGGAT	1.096230282	4.144982564	6	0	2	20	30	16	4	1	4	23	26	10	366	205	328
962	CP003824.1	637472	637522	-	CNAG_01305-t26_1	CNAG_01305-t26_1	CNAG_01305-t26_1	5	GT	AG	108	-8.020926014	-4.189106972	2.655564851	0.851044569	3.831819042	2.380011593	C	G	A	G	T	A	C	G	A	A	T	G	TTGCATACGGAGATTTACGAGTACGAATCTCCTCATGATTATTAGTGCGTCACTGATGATCTGTGCTGTAGATGGTTTCAGATCAGCTTCG	TTACGAGTACGAATC	ACTGATGATCTGTGCTGTAGATG	0.727032899	5.658745661	4	0	4	13	38	30	1	0	2	7	24	21	266	108	237
963	CP003824.1	637594	637639	-	CNAG_01305-t26_1	CNAG_01305-t26_1	CNAG_01305-t26_1	6	GT	AG	98	-3.842647295	-2.531980838	0.073454402	0.257822431	1.310666457	8.468084202	A	A	G	G	T	A	T	A	G	G	C	C	GAACCGCTACCGAGACAAAGGTATAGCTTTGGATCTTTAATAACTCTATCTCCCTAACAACATCAGGCCTTAGAAGAGGGTGTCAC	ACAAAGGTATAGCTT	TATCTCCCTAACAACATCAGGCC	6.493758753	15.00215578	10	5	10	46	49	48	25	7	20	81	72	40	244	92	210
964	CP003824.1	637682	637735	-	CNAG_01305-t26_1	CNAG_01305-t26_1	CNAG_01305-t26_1	7	GT	AG	79	-8.947394322	-5.255119929	1.468818958	0.207475779	3.692274394	4.311181866	T	A	T	G	T	G	A	G	C	A	T	T	TTAACGTACCGACCCTCTATGTGAGCATGCGCCTCTGTCATGTCGCCCAAAACTATATCTAATATACGTTGCAGATTTGCGGAACCGATGAGTA	CTCTATGTGAGCATG	ATATCTAATATACGTTGCAGATT	0.227241894	2.553401722	1	0	1	10	9	7	1	0	0	9	9	8	251	79	175
965	CP003824.1	637800	637853	-	CNAG_01305-t26_1	CNAG_01305-t26_1	CNAG_01305-t26_1	8	GT	AG	106	-3.671180285	-2.758181397	1.047707876	0.151613784	0.912998887	1.493792757	C	G	G	G	T	G	A	G	T	G	T	C	CACCTTGGCAACATCATCGGGTGAGTGACAATCCAGTTGTAAACCATGCAAGTATTGGTTGCTTATTGTTACAGGTCTACTCTTTCTGCGGACG	CATCGGGTGAGTGAC	TTGGTTGCTTATTGTTACAGGTC	8.238093313	12.89758141	2	4	7	43	53	30	17	24	22	40	72	39	264	92	166
966	CP003824.1	637891	637958	-	CNAG_01305-t26_1	CNAG_01305-t26_1	CNAG_01305-t26_1	9	GT	AG	268.5	-5.858363891	-3.535999361	0.76859589	0.095357617	2.322364529	5.19368902	C	T	T	G	T	A	A	G	T	A	T	G	TATCACTTCTGCTTTACCTTGTAAGTCACTTATACACTTACTCAGTATGCTGGAGGGTGGGAGATTTGAATAACCTGGCGGGTACTAGATGTGAACAACGTACCACAC	TACCTTGTAAGTCAC	AATAACCTGGCGGGTACTAGATG	1.825438987	7.986865252	12	3	7	55	60	37	9	2	5	42	32	27	389	266	307
967	CP003824.1	638009	638066	-	CNAG_01305-t26_1	CNAG_01305-t26_1	CNAG_01305-t26_1	10	GT	AG	264.5	-8.01870621	-5.53241963	0.973210925	0.295941496	2.48628658	4.233506276	A	G	T	G	T	A	C	G	T	C	C	T	GACCCCTCAAAGGGTCCAGTGTACGTCTTTAAATTGAAAGGTTACACATTTCAAGAGCTCGAGCTGACTCACCTCGAGCCTTCCAAAGGACGGACAAA	TCCAGTGTACGTCTT	TCGAGCTGACTCACCTCGAGCCT	0.894381814	2.427698035	4	1	1	11	14	9	2	0	1	9	11	10	382	261	308
968	CP003824.1	639160	639208	+	CNAG_01304-t26_1	CNAG_01304-t26_1	CNAG_01304-t26_1	2	GT	AG	13	-5.898537218	-2.450730915	1.844094374	0.291964422	3.447806303	3.198485048	G	A	A	G	T	A	A	G	T	A	G	T	TTAGCCTTGCTCAAAATGAAGTAAGTTCTACAACTCGAAAGTGACTCGTTATTGAATTAACTTGCTCAGAGTCTTACAATTGCCGGCCT	AATGAAGTAAGTTCT	TATTGAATTAACTTGCTCAGAGT	3.182234432	15.51245763	2	0	1	8	14	6	1	0	1	5	12	5	44	13	30
969	CP003824.1	639889	639943	+	CNAG_01304-t26_1	CNAG_01304-t26_1	CNAG_01304-t26_1	4	GT	AG	16	-5.298726594	-5.003036072	2.623570656	0.697209524	0.295690522	0.18866318	T	G	G	G	T	A	A	G	T	G	G	C	CTTGGACAAACCCGTACTGGGTAAGTTCTGACTATCATCTAGATCTGGCAAATGAGGCTGACCTATTTTTCATAGGGCCTCCTTTCACACACCCC	TACTGGGTAAGTTCT	GGCTGACCTATTTTTCATAGGGC	4.430751174	3.145889881	2	0	2	1	1	1	2	0	3	1	6	2	30	16	33
970	CP003824.1	641756	641804	+	CNAG_01303-t26_1	CNAG_01303-t26_1	CNAG_01303-t26_1	1	GT	AG	28.5	-4.101201798	-3.012698588	1.259980077	0.582506852	1.08850321	1.35820338	C	A	G	G	T	A	G	G	A	A	T	G	ATGAAGGCTGGGCTGCTCAGGTAGGATTCACACTTGATTAAGCCCAAGCTAGAATGCTAATTGGTCCAGATGTCCCAGCGTTCGGGGAA	GCTCAGGTAGGATTC	TAGAATGCTAATTGGTCCAGATG	32.58145363	30.46320857	8	0	2	3	11	6	4	1	1	3	3	2	39	19	35
971	CP003824.1	641756	641813	+	CNAG_01303-t26_2	CNAG_01303-t26_2	CNAG_01303-t26_2	1	GT	AG	38	0.534361945	1.059361453	0.248882825	0.559285365	0.524999508	1.48543238	C	A	G	G	T	A	G	G	A	C	G	T	ATGAAGGCTGGGCTGCTCAGGTAGGATTCACACTTGATTAAGCCCAAGCTAGAATGCTAATTGGTCCAGATGTCCCAGCGTTCGGGGAACTGTATTGC	GCTCAGGTAGGATTC	AATTGGTCCAGATGTCCCAGCGT	79.437751	84.11052585	8	0	2	3	11	6	44	22	36	40	66	20	18	9	11
972	CP003824.1	644390	644440	-	CNAG_01302-t26_1	CNAG_01302-t26_1	CNAG_01302-t26_1	1	GT	AG	122	-8.969123849	-5.001002689	2.805748786	0.283300156	3.96812116	2.437216535	G	G	G	G	T	A	A	G	T	A	T	A	GGGGTTGCCATGATCGCGGGGTAAGTAACAATTTTAAGGGGGTGGGTGTATATCGCTTAAACTTGCTTCAGATATCTCGCTTTGGCCTTAT	CGCGGGGTAAGTAAC	ATCGCTTAAACTTGCTTCAGATA	0.481289819	3.039220062	2	0	3	8	8	3	0	0	3	10	8	5	426	193	245
973	CP003824.1	644760	644844	-	CNAG_01302-t26_1	CNAG_01302-t26_1	CNAG_01302-t26_1	2	GT	AG	212.5	-7.796740954	-6.297551018	0.207652821	0.37336131	1.499189936	6.078046306	T	A	A	G	T	A	T	G	T	C	T	G	CCGTTCAGGCGCTCTCCTAAGTATGTCCATCTCTTCCCCCACAGTCTTACATGCACTCCAGTTGTGCTACGCCACTACTACTATATGCTAACGCCGTCCACCCAGCTGCCATCGGCATCTCGTCT	TCCTAAGTATGTCCA	TGCTAACGCCGTCCACCCAGCTG	0.439138422	1.265948081	3	1	1	1	6	5	2	2	3	5	3	2	656	299	454
974	CP003824.1	645168	645235	+	CNAG_01301-t26_1	CNAG_01301-t26_1	CNAG_01301-t26_1	1	GT	AG	20	-2.866883348	-1.121078675	0.6061633	0.397336108	1.745804673	4.172040102	C	G	A	G	T	G	A	G	C	G	T	C	AGTTACTGGATTTGTCTCGAGTGAGCCTGGCTAATACACCATCCTGTGCTTTACGTTCTTGCTTACATGCCCCTCTTGTATCACACAGGTCTAGAAAACCTTCCCGGT	TCTCGAGTGAGCCTG	GCCCCTCTTGTATCACACAGGTC	12.3953824	31.65966387	13	1	1	17	21	14	6	3	3	10	24	10	43	18	20
975	CP003824.1	645308	645355	+	CNAG_01301-t26_1	CNAG_01301-t26_1	CNAG_01301-t26_1	2	GT	AG	22	-5.637350376	-1.127313312	3.008913424	0.25934135	4.510037064	2.586567671	G	C	C	G	T	G	A	G	T	A	A	T	GAAAGATGTTCGCATAAGCCGTGAGTTATTTATCTCTCAACGTCACTTCTTCGCTGAACAACGTTTAGAATATGTTCAACGTATAAAC	TAAGCCGTGAGTTAT	CTTCGCTGAACAACGTTTAGAAT	4.181818182	31.45417018	4	0	0	16	30	11	4	0	2	17	27	11	46	27	21
976	CP003824.1	646123	646185	+	CNAG_01301-t26_1	CNAG_01301-t26_1	CNAG_01301-t26_1	3	GT	AG	19	-5.142275991	-2.085576391	3.118383201	0.24423518	3.0566996	1.692606292	T	G	G	G	T	A	A	G	T	T	T	T	ATAAGTGTCCTTATGAATGGGTAAGTTGCCTTTTCAAGGCTGTCCGCCAGATGAAATTATTCTGTTTACTGATGCCGAAATAGTTTCACGTCAAATGCGTTAA	GAATGGGTAAGTTGC	GTTTACTGATGCCGAAATAGTTT	6.241565452	19.0868618	7	0	0	9	15	4	7	0	2	19	21	4	45	20	18
977	CP003824.1	647109	647293	+	CNAG_01300-t26_1	CNAG_01300-t26_1	CNAG_01300-t26_1	1	GT	AG	1990.5	-6.471198995	-4.470623464	0.379852309	0.078762926	2.000575531	8.93222748	T	G	G	G	T	G	C	G	T	A	G	A	AAAACACATCGCCAAAATGGGTGCGTCTTGTTCTGCACTACAGGTTGAATTGAGAGAAAACGTCTTGGAGGACCATGGGCCGATATGGCGAGATGGTGTAAACGAATGATGGTGGATCGGTGTGGTGTTGGAGGTTGGAAAGGAGACAGGAGTTGGGAATGGCAAGCGTAGCAAGAATAGTGCTGACGAGTGCATGGTTCTGTAGAGAACGACAAGGGTGTCCTC	AAATGGGTGCGTCTT	ACGAGTGCATGGTTCTGTAGAGA	1.138852427	4.330977082	45	17	15	226	198	169	52	35	24	87	255	117	3182	2753	1971
978	CP003824.1	647351	647414	+	CNAG_01300-t26_1	CNAG_01300-t26_1	CNAG_01300-t26_1	2	GT	AG	2202.5	-8.497550015	-7.341605519	0.340721845	0.324761446	1.155944496	4.253540627	C	C	A	G	T	A	C	G	T	A	C	C	CCGACACTGCTCGGCTACCAGTACGTACAATTTGCCTCAAATGTTCGAGCTATCAGCAATCTAATAACTATTGCCTACTTGTAGACCGTCTTATCACTGCCCAG	CTACCAGTACGTACA	TAACTATTGCCTACTTGTAGACC	0.291149062	0.630185885	13	6	7	17	39	27	12	7	4	19	37	29	3469	2826	2197
979	CP003824.1	647586	647641	+	CNAG_01300-t26_1	CNAG_01300-t26_1	CNAG_01300-t26_1	3	GT	AG	1376	-9.851256284	-8.054923851	1.017402582	0.29983776	1.796332433	2.933384636	G	C	T	G	T	G	A	G	T	T	G	T	GATCGCTACCAAGGAGGGCTGTGAGTTTCTCTTAAACTATGCATATAAGGCTTTATACTGATGATCATCAATGTAGTGTTGAAGAACGTCTGGTCT	AGGGCTGTGAGTTTC	ACTGATGATCATCAATGTAGTGT	0.121284952	0.392668502	0	4	3	14	19	7	2	0	2	8	14	7	2177	1374	1446
980	CP003824.1	651031	651080	-	CNAG_01298-t26_1	CNAG_01298-t26_1	CNAG_01298-t26_1	1	GT	AG	29	-5.361629153	-3.839564167	1.062567753	0.551451298	1.522064986	2.202156534	C	T	A	G	T	A	A	G	T	C	G	T	ATCTCATCACGACTTACCTAGTAAGTGCTCTCTGTCCAATTGGGATCCTTTTGCTTATCATTGTGGGCAGCGTCTCGAGTGTTAAGACGT	TACCTAGTAAGTGCT	TTGCTTATCATTGTGGGCAGCGT	2.65521517	6.740019164	7	1	1	6	16	3	4	1	1	11	18	4	150	28	101
981	CP003824.1	651144	651193	-	CNAG_01298-t26_1	CNAG_01298-t26_1	CNAG_01298-t26_1	2	GT	AG	24.5	-4.203735518	-3.105570318	0.991938913	0.142898767	1.0981652	1.897942195	T	A	G	G	T	T	C	G	A	G	T	T	TGGTGGATCTTTTTCAATAGGTTCGAGTCCAATAGTACTACTTATGAGCAAGCTAATGTAATGTCATCAGGTTCAACCCTTTTTACGAAA	CAATAGGTTCGAGTC	AGCTAATGTAATGTCATCAGGTT	5.812174368	10.39849634	7	2	4	12	20	11	6	3	2	16	20	4	143	22	101
982	CP003824.1	651351	651406	-	CNAG_01298-t26_1	CNAG_01298-t26_1	CNAG_01298-t26_1	3	GT	AG	21.5	-5.830772044	-4.499137314	0.505590875	0.608906847	1.33163473	2.91422744	A	T	T	G	T	A	T	G	T	T	A	C	TCTTTCGGACAATGGCAATTGTATGTCGTTTCTGGACAGACTTTTGGCGCTATGAGACTGATAAGCAATCTTGCAGTACTTGTTGATGGTGGTTAC	GCAATTGTATGTCGT	ACTGATAAGCAATCTTGCAGTAC	1.680226514	4.396356038	0	1	2	7	4	1	2	0	0	5	7	1	78	21	68
983	CP003824.1	651551	651599	-	CNAG_01298-t26_1	CNAG_01298-t26_1	CNAG_01298-t26_1	4	GT	AG	14	-8.489411213	-3.100173862	1.495604061	0.586894786	5.389237352	5.809926427	A	A	G	G	T	T	A	G	T	A	T	T	CTATAACACGCATATAGAAGGTTAGTACTCTTCAGAAGAAGGATCATGCGAGGGCTGAGCGAACTTCAGATTTTTGGATACCTTTCTTC	TAGAAGGTTAGTACT	GAGGGCTGAGCGAACTTCAGATT	0.204498978	10.77097684	1	0	0	19	24	2	0	0	0	19	20	2	81	14	56
984	CP003824.1	651630	651679	-	CNAG_01298-t26_1	CNAG_01298-t26_1	CNAG_01298-t26_1	5	GT	AG	22	-6.589505991	-2.305658438	2.151878086	0.432346781	4.283847554	3.380520986	T	A	T	G	T	A	A	G	T	A	C	A	CATTCCAGACAGAGGTATATGTAAGTTTTTCATAAAATGAGTACATTGTCATCAAGCCAACTTCTCGCAGACAAAGCATTCTATAACACG	GTATATGTAAGTTTT	ATCAAGCCAACTTCTCGCAGACA	1.747782446	17.05978892	1	0	2	34	35	5	1	0	3	23	23	6	95	22	57
985	CP003824.1	651692	651754	-	CNAG_01298-t26_1	CNAG_01298-t26_1	CNAG_01298-t26_1	6	GT	AG	33	-10.3918365	-3.327617734	0.940162403	0.460929938	7.06421877	11.68551426	T	C	A	G	T	A	A	G	T	A	C	A	TACCACTGGTCATGAGTTCAGTAAGTTTTATTAGGAGTTCTTTCCCATTTTTGGCTACATGCGCTGATGTGCCATCATTCCAGACAGAGGTATATGTAAGTTT	AGTTCAGTAAGTTTT	CTGATGTGCCATCATTCCAGACA	0	9.251295337	0	0	0	18	13	3	0	0	0	18	15	5	119	33	77
[truncated: 28,150 more rows]
[truncated: 21 more columns]
